# Supplementary material for: A genomic view of the bacterial family Endozoicomonadaceae in marine symbioses
Source: Commun Biol. 2025 Oct 2;8:1418. doi: 10.1038/s42003-025-08828-9 (PMC12491435; doi:10.1038/s42003-025-08828-9)
Supplement: Supplementary file 2 — Supplementary Data1-6 [file 42003_2025_8828_MOESM2_ESM.xlsx]

## Sheet: Supplementary Data 1
Supplementary Data 1 - List of published strains and species of the families Endozoicomonadaceae and Zooshikellaceae (N=88 strains). Type strains and species listed on LPSN without a genome assembly accession number have no publicly available genome but are also listed here for completeness (N=3). Indication if the genome was used in our phylogenomics and comparative genomics analyses of this stu…
Name	Strain	Genome publicly available?	Genome origin	Genome Assembly Accession Number	Analysed in this study?	Origin (host/source)	Genome size (bp)	Type of Genome	Number of contigs	GC content (%)	Genome Completeness (%)	Genome Contamination (%)	Genome Quality score (%)	Endozoicomonadace according to GTDB-tk ?
Endozoicomonas acroporae	Acr-14 (T)	Yes	NCBI	GCA_002864045.1	Yes	Acropora sp. (hexacoral)	6048850	Isolate	309	49.16	98.56	1.39	91.61	Yes
Endozoicomonas acroporae	Acr-1	Yes	NCBI	GCA_010994335.1	No	Acropora sp. (hexacoral)	6024033	Isolate	299	49.26	98.99	2.25	87.74	Yes
Endozoicomonas acroporae	Acr-5	Yes	NCBI	GCA_010994325.1	No	Acropora sp. (hexacoral)	6034674	Isolate	295	49.25	98.9	2.25	87.65	Yes
Endozoicomonas arenosclerae	ab112 (T)	Yes	NCBI	GCA_001562015.1	Yes	Arenosclera brasiliensis (marine sponge)	6448151	Isolate	316	47.66	99.14	1.96	89.34	Yes
Endozoicomonas arenosclerae	E-MC227	Yes	NCBI	GCA_001562005.1	No	Arenosclera brasiliensis (marine sponge)	6042012	Isolate	2028	47.08	83.13	4.51	60.58	Yes
Endozoicomonas ascidiicola	AVMART05 (T)	Yes	NCBI	GCA_001646945.1	Yes	Ascidiella sp. (tunicate)	6130497	Isolate	36	40.65	98.28	1.81	89.23	Yes
Endozoicomonas ascidiicola	KASP37	Yes	NCBI	GCA_001646955.1	No	Ascidiella scabra (tunicate)	6512467	Isolate	34	39.83	100	0.9	95.5	Yes
Endozoicomonas atrinae	WP70 (T)	Yes	NCBI	GCA_001647025.2	Yes	Atrina pectinata (bivalve)	6629047	Isolate	781	47.91	98.92	3.43	81.77	Yes
Endozoicomonas coralli	Acr-12 (T)	No	-	-	No	Acropora sp. (hexacoral)	-	-	-	-	-	-		-
Endozoicomonas elysicola	MKT 110 (T)	Yes	NCBI	GCA_000710775.1	Yes	Elysia ornata (gastropod)	5606375	Isolate	2	46.6	98.98	3.43	81.83	Yes
Endozoicomonas elysicola	DSM22380	Yes	NCBI	GCA_000373945.1	No	Elysia ornata (gastropod)	5545668	Isolate	31	46.7	98.98	3.43	81.83	Yes
Endozoicomonas euniceicola	EF212 (T)	Yes	NCBI	GCA_025562755.1	Yes	Eunicea fusca (octocoral)	6517136	Isolate	1	48.25	99.71	1.81	90.66	Yes
Endozoicomonas gorgoniicola	PS125 (T)	Yes	NCBI	GCA_025562715.2	Yes	Plexaura sp. (octocoral)	6338248	Isolate	2	48.25	99.14	2.19	88.19	Yes
Endozoicomonas lisbonensis	NE40 (T)	Yes	NCBI	GCA_040549045.1	Yes	Litophyton sp. (octocoral)	5450835	Isolate	3	49.03	98.56	1.97	88.71	Yes
Endozoicomonas lisbonensis	NE35	Yes	NCBI	GCA_040549005.1	No	Litophyton sp. (octocoral)	5461703	Isolate	4	49.02	98.99	2.18	88.09	Yes
Endozoicomonas lisbonensis	NE41	Yes	NCBI	GCA_040549035.1	No	Litophyton sp. (octocoral)	5465123	Isolate	6	49.04	98.78	2.18	87.88	Yes
Endozoicomonas lisbonensis	NE43	Yes	NCBI	GCA_040549065.1	No	Litophyton sp. (octocoral)	5450886	Isolate	3	49.03	98.91	2.18	88.01	Yes
Endozoicomonas montiporae	CL-33 (T)	Yes	NCBI	GCA_001583435.1	Yes	Montipora aequituberculata (hexacoral)	5430256	Isolate	1	48.37	98.99	1.72	90.39	Yes
Endozoicomonas montiporae	LMG 24815	Yes	NCBI	GCA_000722565.1	No	Montipora aequituberculata (hexacoral)	5602297	Isolate	20	47.12	98.99	1.72	90.39	Yes
Endozoicomonas numazuensis	HC50 (T)	Yes	NCBI	GCA_000722635.1	Yes	Haliclona sp. (marine sponge)	6342227	Isolate	31	44.88	99.14	1.66	90.84	Yes
Endozoicomonas marisrubri	6c	Yes	RAST	RAST 6666666.314155	Yes	Acropora humilis (hexacoral)	7693961	Isolate	3	47.75	97.02	0.54	94.32	Yes
Candidatus Endozoicomonas cretensis	Dp344	Yes	NCBI	GCA_900299555.1	Yes	Diplodus puntazzo (fish)	5875077	MAG	635	46.8	98.61	5.11	73.06	Yes
Endozoicomonas humilis	MG	Yes	RAST	RAST 305899.13	Yes	Acropora humilis (hexacoral)	2225732	MAG	1514	49.4	78.46	4.07	58.11	Yes
Endozoicomonas verrucosa	undefined	Yes	RAST	RAST 305899.6	No		5132800		2995	53.96	89.66	45.53	-137.99	Yes
Kistimonas alittae	BGP-2 (T)	No	-	-	No	Alitta succinea (annelid)	-	-	-	-	-	-	-
Kistimonas asteriae	KMD 001 (T)	Yes	NCBI	GCA_018263925.1	Yes	Asterias amurensis (echinoderm)	5014898	Isolate	49	51.41	99.57	1.08	94.17	Yes
Kistimonas scapharcae	JCM 17805 (T)	Yes	NCBI	GCA_039540975.1	Yes	Anadara broughtonii (bivalve)	5697988	Isolate	481	51.31	99.57	5.21	73.52	Yes
Kistimonas sp.	bin40	Yes	NCBI	GCA_002238585.1	Yes	Aplysina aerophoba (marine sponge)	3782451	MAG	215	57.27	80.63	0	80.63	Yes
Kistimonas sp.	APA_bin_67	Yes	NCBI	GCA_026712775.1	Yes	Aplysina aerophoba (marine sponge)	3413744	MAG	438	57.47	79.4	0.71	75.85	Yes
Parendozoicomonas haliclonae	S-B4-IU (T)	Yes	NCBI	GCA_900174585.1	Yes	Haliclona sp. (marine sponge)	5457508	Isolate	47	51.5	99.57	2.64	86.37	Yes
Parendozoicomonas callyspongiae	2012CJ34-2 (T)	Yes	NCBI	GCA_023502345.1	Yes	Callyspongia serpentina (marine sponge)	4713395	Isolate	151	48.04	99.14	2.97	84.29	Yes
Parendozoicomonas verongulae	RKSG058	Yes	NCBI	GCA_009711465.1	Yes	Verongula gigantea (marine sponge)	4751337	Isolate	583	49.69	99.57	2.82	85.47	Yes
Parendozoicomonas sp.	Alg238-R29	Yes	NCBI	GCA_947331445.1	Yes	Spongia officinalis (marine sponge)	4779764	Isolate	254	47.61	99.57	1.34	92.87	Yes
Candidatus Acestibacter aggregatus		No	-	-	No	Acesta excavata (bivalve)	-	-	-	-	-	-
Candidatus Gorgonimonas eunicellae	EG18H Bin1	Yes	NCBI	GCA_929200355.1	No	Eunicella gazella (octocoral)	2630597	MAG	208	29.65	70.31	1.56	62.51	Yes
Candidatus Gorgonimonas eunicellae	EG18N Bin1	Yes	NCBI	GCA_929200395.1	Yes	Eunicella gazella (octocoral)	2758027	MAG	228	29.73	74.48	1.08	69.08	Yes
Candidatus Gorgonimonas eunicellae	EV01H Bin1	Yes	NCBI	GCA_929200435.1	No	Eunicella verrucosa (octocoral)	2789335	MAG	223	29.68	73.4	1.08	68	Yes
Candidatus Gorgonimonas eunicellae	EV02H Bin2	Yes	NCBI	GCA_929200465.1	No	Eunicella verrucosa (octocoral)	2744184	MAG	220	29.62	73.55	1.08	68.15	Yes
Candidatus Gorgonimonas eunicellae	EV03H Bin1	Yes	NCBI	GCA_929200415.1	No	Eunicella verrucosa (octocoral)	2770803	MAG	226	29.64	73.13	1.08	67.73	Yes
Candidatus Gorgonimonas eunicellae	EG15H Bin2	Yes	NCBI	GCA_929200165.1	No	Eunicella gazella (octocoral)	3067712	MAG	362	29.73	74.34	3.66	56.04	Yes
Candidatus Gorgonimonas eunicellae	EG15N Bin1	Yes	NCBI	GCA_929200215.1	No	Eunicella gazella (octocoral)	2793009	MAG	256	29.72	72.97	1.08	67.57	Yes
Candidatus Gorgonimonas leptogorgiae	LS06H Bin1	Yes	NCBI	GCA_929200475.1	No	Leptogorgia sarmentosa (octocoral)	3183668	MAG	559	29.6	71.56	1.65	63.31	Yes
Candidatus Gorgonimonas leptogorgiae	LS07H Bin2	Yes	NCBI	GCA_929200515.1	Yes	Leptogorgia sarmentosa (octocoral)	3162298	MAG	497	29.72	72.97	0.75	69.22	Yes
Candidatus Gorgonimonas leptogorgiae	LS08H Bin1	Yes	NCBI	GCA_929200495.1	No	Leptogorgia sarmentosa (octocoral)	2393710	MAG	646	30.2	64.04	0.87	59.69	Yes
Candidatus Gorgonimonas leptogorgiae	EG16H Bin3	Yes	NCBI	GCA_929200205.1	No	Eunicella gazella (octocoral)	3850264	MAG	865	29.58	72.24	0.97	67.39	Yes
Candidatus Endozoicomonas penghunesis	4G	Yes	NCBI	GCA_023822025.1	Yes	Acropora muricata (hexacoral)	6004453	Isolate	1	48.85	97.52	0.98	92.62	Yes
Candidatus Endozoicomonas endoleachii	MAG-14	Yes	NCBI	GCA_028728195.1	Yes	Botrylloides leachii (tunicate)	2642882	MAG	165	40.59	90.13	0.83	85.98	Yes
Candidatus Endonucleibacter bathymodioli	IAP13	Yes	NCBI	GCA_030674915.1	Yes	Bathymodiolus puteoserpentis (bivalve)	3860465	MAG	72	39.95	85.88	2.23	74.73	Yes
Candidatus Endonucleibacter sp.	IAP7	Yes	NCBI	GCA_030674875.1	Yes	Gigantidas childressi (bivalve)	3679278	MAG	12	40.52	85.78	1.76	76.98	Yes
Candidatus Sororendozoicomonas aggregata	Pac_P3-11-1	Yes	NCBI	GCA_031528575.1	Yes	Pocillopora acuta (hexacoral)	4041637	Isolate	201	46.74	97.13	0.88	92.73	Yes
Candidatus Sororendozoicomonas aggregata	Pac_X7	Yes	NCBI	GCA_031546025.1	Yes	Pocillopora acuta (hexacoral)	3926126	MAG	604	46.7	95.91	1.01	90.86	Yes
Candidatus Endozoicomonas ruthgatesiae	8E	Yes	NCBI	GCA_032883915.1	Yes	Acropora sp. (hexacoral)	7377917	Isolate	1	48.09	99.14	0.54	96.44	Yes
Endozoicomonas sp.	SCSIO W0465	Yes	NCBI	GCA_023716865.1	Yes	Galaxea fascicularis (hexacoral)	7220701	Isolate	1	48.55	98.71	2.81	84.66	Yes
Endozoicomonas sp.	GU-1 Ap1-3	Yes	NCBI	GCA_027366555.1	Yes	Acropora pulchra (hexacoral)	6098955	Isolate	1	49.47	97.29	2.25	86.04	Yes
Endozoicomonas sp.	GU-1 Ap1-2	Yes	NCBI	GCA_027366395.1	Yes	Acropora pulchra (hexacoral)	6085864	Isolate	1	49.48	98.46	2.25	87.21	Yes
Endozoicomonas sp.	OPT23	Yes	NCBI	GCA_009653635.1	Yes	Ophlitaspongia papilla (marine sponge)	4935031	Isolate	18	46.84	99.14	1.94	89.44	Yes
Endozoicomonas sp.	G2_2	Yes	NCBI	GCA_017744135.1	No	Acropora hemprichii (hexacoral)	3736827	Isolate	33	64.16	98.79	1.39	91.84	No
Endozoicomonas sp.	G2_1	Yes	NCBI	GCA_017744155.1	No	Acropora cytherea (hexacoral)	4125092	Isolate	46	42.47	99.21	0.22	98.11	No
Endozoicomonas sp.	ISHI1	Yes	NCBI	GCA_024606225.1	Yes	Acropora tenuis (hexacoral)	6454849	Isolate	144	47.91	98.49	1.06	93.19	Yes
Endozoicomonas sp.	SESOKO1	Yes	NCBI	GCA_024606265.1	Yes	Acropora tenuis (hexacoral)	4220889	Isolate	415	49.17	95.02	1.79	86.07	Yes
Endozoicomonas sp.	YOMI1	Yes	NCBI	GCA_024606345.1	Yes	Acropora tenuis (hexacoral)	4656793	Isolate	603	48.24	98.52	1.3	92.02	Yes
Endozoicomonas sp.	SESOKO2	Yes	NCBI	GCA_024606245.1	Yes	Acropora tenuis (hexacoral)	4386567	Isolate	821	47.51	81.65	1.59	73.7	Yes
Endozoicomonas sp.	ONNA1	Yes	NCBI	GCA_024606325.1	Yes	Acropora tenuis (hexacoral)	5532550	Isolate	996	47.23	90.73	1.49	83.28	Yes
Endozoicomonas sp.	SESOKO4	Yes	NCBI	GCA_024606275.1	No	Acropora tenuis (hexacoral)	2947897	Isolate	687	47.52	49.22	0.26	47.92	Yes
Endozoicomonas sp.	SESOKO3	Yes	NCBI	GCA_024606255.1	No	Acropora tenuis (hexacoral)	3194186	Isolate	808	47.46	56.41	2.05	46.16	Yes
Endozoicomonas sp.	ONNA2	Yes	NCBI	GCA_024606365.1	Yes	Acropora tenuis (hexacoral)	4681217	Isolate	1217	48.74	87.97	1.73	79.32	Yes
Endozoicomonas sp.	AB1-5	Yes	NCBI	GCA_001729985.1	Yes	Bugula neritina (bryozoan)	4049356	MAG	272	45.27	94.85	8.7	51.35	Yes
Endozoicomonas sp.	W5_Kt	Yes	NCBI	GCA_024509095.1	Yes	Stylophora pistillata (hexacoral)	3425338	MAG	792	51.36	88.53	1.8	79.53	Yes
Endozoicomonas sp.	AM-377-N14	Yes	NCBI	GCA_028239315.1	No	Sea water	720782	SAG	118	46.13	13.79	0	13.79	Yes
Endozoicomonas sp.	MAGCC1	Yes	NCBI	GCA_031844845.1	Yes	Koehlermetra sp. (echinoderm)	4406731	MAG	728	47.24	79.07	3.15	63.32	Yes
Endozoicomonas sp.	Pac_F2a	Yes	NCBI	GCA_027942505.1	Yes	Pocillopora acuta (hexacoral)	5907264	MAG	1443	51.27	86.46	2.73	72.81	Yes
Endozoicomonas sp.	Pac_F1	Yes	NCBI	GCA_027942495.1	No	Pocillopora acuta (hexacoral)	6937589	MAG	1770	48.89	89.85	3.13	74.2	Yes
Endozoicomonas sp.	S. pistillata Type B	Yes	RAST	RAST 6666666.127879	Yes	Stylophora pistillata (hexacoral)	3247736	SAG	697	50.6	74.4	2.01	64.35	Yes
Endozoicomonas sp.	S. pistillata Type A	Yes	RAST	RAST 6666666.127878	Yes	Stylophora pistillata (hexacoral)	3394501	SAG	953	49.56	71.7	0	71.7	Yes
uncultured Endozoicomonas sp.	4-162	Yes	NCBI	GCA_947495845.1	Yes	Marine macroalgae	4535128	MAG	102	47	98.69	1.99	88.74	Yes
Endozoicomonadaceae bacterium	GTF-13	Yes	NCBI	GCA_004028165.1	No	Water of tidal flats	3663152	Isolate	7	59.82	99.99	1.98	90.09	No
Endozoicomonadaceae bacterium	SW_3_10	Yes	NCBI	GCA_023146365.1	Yes	Deep sea fluid	2856438	MAG	170	44.12	88.1	0.43	85.95	Yes
Endozoicomonadaceae bacterium	HC_Bin2	Yes	NCBI	GCA_015163815.1	No	Haplosclerida sp. (marine sponge)	1550129	MAG	143	33.2	73.8	0	73.8	No
Endozoicomonadaceae bacterium	Hy_Ok	Yes	NCBI	GCA_024509075.1	No	Stylophora pistillata (hexacoral)	3930706	MAG	785	50.84	90.89	1.9	81.39	Yes
Endozoicomonadaceae bacterium	CAR1_bin_20	Yes	NCBI	GCA_026710285.1	No	Phyllospongia foliascens (marine sponge)	3528880	MAG	577	36.99	79.63	1.35	72.88	No
Endozoicomonadaceae bacterium	HS_Bin3	Yes	NCBI	GCA_015163765.1	No	Haplosclerida sp. (marine sponge)	1627275	MAG	380	35.75	23.57	0.97	18.72	No
Endozoicomonadaceae bacterium	Plut_88861	Yes	NCBI	GCA_012267545.1	Yes	Porites lutea (hexacoral)	3336747	MAG	1164	48.04	78.73	4.24	57.53	Yes
Endozoicomonadaceae bacterium	Car3_bin_23	Yes	NCBI	GCA_026709165.1	No	Phyllospongia foliascens (marine sponge)	2206239	MAG	646	37.18	53.72	0.72	50.12	No
Endozoicomonadaceae bacterium	v2	Yes	IMG	IMG 2681813502	Yes	unknown	3325203	MAG	1153	48.06	78.73	4.24	57.53	Yes
Zooshikella ganghwensis	JC2044 (T)	Yes	NCBI	GCA_000428585.1	Yes	Sediments of tidal flat	5798664	Isolate	414	41.02	99.25	2.23	88.1	Yes
Zooshikella harenae	WH53 (T)	Yes	NCBI	GCA_018837975.1	Yes	Magallana gigas (bivalve)	5914969	Isolate	377	40.08	99.35	1.19	93.4	Yes
Spartinivicinus ruber	S2-4-1H (T)	Yes	NCBI	GCA_011009015.1	Yes	Coastal sediment	6687090	Isolate	4	40.13	99.78	1.77	90.93	Yes
Spartinivicinus marinus	SM1973 (T)	Yes	NCBI	GCA_026309355.1	Yes	Intertidal sediment	6878398	Isolate	4	40.41	99.78	1.2	93.78	Yes

## Sheet: Supplementary Data 2
Supplementary Data 2 - GTDB-tk classification results (N=85 genomes). Genomes highlighted in grey shading (N=31) were not used in our phylogenomics and comparative genomics analyses of this study (see Supplementary Data 1) because they either presented an overall quality score under 50%, or GTDB-tk based classification indicated that they did not belong to the family Endozoicomonadaceae (highligh…
Genome name	Classification	FastANI Reference	FastANI Reference Radius	FastANI Taxonomy	FastANI ANI	FastANI Alignment Fraction	Closest Placement Reference	Closest Placement Taxonomy	Closest Placement ANI	Closest Placement Alignment Fraction	Classification Method	Note	Other Related References	MSA AA Percent	RED Value	Warnings	Coluna1	Coluna2
Candidatus_Endonucleobacter_bathymodioli_isolate_IAP13.fna_assembly,"d__Bacteria	p__Pseudomonadota	c__Gammaproteobacteria	o__Pseudomonadales	f__Endozoicomonadaceae	g__	s__","-","-","-","-","-","-","-","-","-","taxonomic novelty determined using RED","classification based on placement in class-level tree","-","97.8","0.84651","-"
Candidatus_Endonucleobacter_sp._IAP7.fna_assembly,"d__Bacteria	p__Pseudomonadota	c__Gammaproteobacteria	o__Pseudomonadales	f__Endozoicomonadaceae	g__	s__","-","-","-","-","-","-","-","-","-","taxonomic novelty determined using RED","classification based on placement in class-level tree","-","97.76","0.8489","-"
Candidatus_Endozoicomonas_endoleachii_MAG-14.fna_assembly,"d__Bacteria	p__Pseudomonadota	c__Gammaproteobacteria	o__Pseudomonadales	f__Endozoicomonadaceae	g__	s__","-","-","-","-","-","-","-","-","-","taxonomic novelty determined using RED","classification based on placement in class-level tree","-","98.47","0.85124","-"
Candidatus_Gorgonimonas_eunicellae_EG18N.fa_assembly,"d__Bacteria	p__Pseudomonadota	c__Gammaproteobacteria	o__Pseudomonadales	f__Endozoicomonadaceae	g__	s__","-","-","-","-","-","-","-","-","-","taxonomic novelty determined using RED","classification based on placement in class-level tree","-","95.05","0.83789","-"
Candidatus_Gorgonimonas_eunicellae_EG15H.fa_assembly,"d__Bacteria	p__Pseudomonadota	c__Gammaproteobacteria	o__Pseudomonadales	f__Endozoicomonadaceae	g__	s__","-","-","-","-","-","-","-","-","-","taxonomic novelty determined using RED","classification based on placement in class-level tree","-","94.92","0.83801","-"
Candidatus_Gorgonimonas_eunicellae_EG15N.fa_assembly,"d__Bacteria	p__Pseudomonadota	c__Gammaproteobacteria	o__Pseudomonadales	f__Endozoicomonadaceae	g__	s__","-","-","-","-","-","-","-","-","-","taxonomic novelty determined using RED","classification based on placement in class-level tree","-","94.02","0.83873","-"
Candidatus_Gorgonimonas_eunicellae_EG18H.fa_assembly,"d__Bacteria	p__Pseudomonadota	c__Gammaproteobacteria	o__Pseudomonadales	f__Endozoicomonadaceae	g__	s__","-","-","-","-","-","-","-","-","-","taxonomic novelty determined using RED","classification based on placement in class-level tree","-","95.09","0.83781","-"
Candidatus_Gorgonimonas_eunicellae_EV01H.fa_assembly,"d__Bacteria	p__Pseudomonadota	c__Gammaproteobacteria	o__Pseudomonadales	f__Endozoicomonadaceae	g__	s__","-","-","-","-","-","-","-","-","-","taxonomic novelty determined using RED","classification based on placement in class-level tree","-","95.47","0.83835","-"
Candidatus_Gorgonimonas_eunicellae_EV02H.fa_assembly,"d__Bacteria	p__Pseudomonadota	c__Gammaproteobacteria	o__Pseudomonadales	f__Endozoicomonadaceae	g__	s__","-","-","-","-","-","-","-","-","-","taxonomic novelty determined using RED","classification based on placement in class-level tree","-","92.57","0.83791","-"
Candidatus_Gorgonimonas_eunicellae_EV03H.fa_assembly,"d__Bacteria	p__Pseudomonadota	c__Gammaproteobacteria	o__Pseudomonadales	f__Endozoicomonadaceae	g__	s__","-","-","-","-","-","-","-","-","-","taxonomic novelty determined using RED","classification based on placement in class-level tree","-","84.89","0.8396","-"
Candidatus_Gorgonimonas_leptogorgiae_LS07H.fa_assembly,"d__Bacteria	p__Pseudomonadota	c__Gammaproteobacteria	o__Pseudomonadales	f__Endozoicomonadaceae	g__	s__","-","-","-","-","-","-","-","-","-","taxonomic novelty determined using RED","classification based on placement in class-level tree","-","94.7","0.83722","-"
Candidatus_Gorgonimonas_leptogorgiae_EG16H.fa_assembly,"d__Bacteria	p__Pseudomonadota	c__Gammaproteobacteria	o__Pseudomonadales	f__Endozoicomonadaceae	g__	s__","-","-","-","-","-","-","-","-","-","taxonomic novelty determined using RED","classification based on placement in class-level tree","-","95.93","0.83744","-"
Candidatus_Gorgonimonas_leptogorgiae_LS06H.fa_assembly,"d__Bacteria	p__Pseudomonadota	c__Gammaproteobacteria	o__Pseudomonadales	f__Endozoicomonadaceae	g__	s__","-","-","-","-","-","-","-","-","-","taxonomic novelty determined using RED","classification based on placement in class-level tree","-","93.01","0.83707","-"
Candidatus_Gorgonimonas_leptogorgiae_LS08H.fa_assembly,"d__Bacteria	p__Pseudomonadota	c__Gammaproteobacteria	o__Pseudomonadales	f__Endozoicomonadaceae	g__	s__","-","-","-","-","-","-","-","-","-","taxonomic novelty determined using RED","classification based on placement in class-level tree","-","79.38","0.83782","-"
Candidatus_Sororendozoicomonas_aggregata_Pac_P3-11-1.fna_assembly,"d__Bacteria	p__Pseudomonadota	c__Gammaproteobacteria	o__Pseudomonadales	f__Endozoicomonadaceae	g__	s__","-","-","-","-","-","-","-","-","-","taxonomic novelty determined using RED","classification based on placement in class-level tree","-","98.73","0.85425","-"
Candidatus_Sororendozoicomonas_aggregata_Pac_X7.fna_assembly,"d__Bacteria	p__Pseudomonadota	c__Gammaproteobacteria	o__Pseudomonadales	f__Endozoicomonadaceae	g__	s__","-","-","-","-","-","-","-","-","-","taxonomic novelty determined using RED","classification based on placement in class-level tree","-","96.09","0.85416","-"
Endozoicomonadaceae_bacterium_GTF-13.fna_assembly,"d__Bacteria	p__Pseudomonadota	c__Gammaproteobacteria	o__Pseudomonadales	f__Aestuariirhabdaceae	g__Aestuariirhabdus	s__Aestuariirhabdus litorea","GCF_003864255.1","95","d__Bacteria	p__Pseudomonadota	c__Gammaproteobacteria	o__Pseudomonadales	f__Aestuariirhabdaceae	g__Aestuariirhabdus	s__Aestuariirhabdus litorea","100","1","GCF_003864255.1","d__Bacteria	p__Pseudomonadota	c__Gammaproteobacteria	o__Pseudomonadales	f__Aestuariirhabdaceae	g__Aestuariirhabdus	s__Aestuariirhabdus litorea","100","1","ani_screen","classification based on ANI only","GCF_023509475.1, s__Aestuariirhabdus s...","97","-","-"
Endozoicomonadaceae_bacterium_CAR1_bin_20.fna_assembly,"d__Bacteria	p__Pseudomonadota	c__Gammaproteobacteria	o__Pseudomonadales	f__JAAOIJ01	g__	s__","-","-","-","-","-","-","-","-","-","taxonomic novelty determined using RED","classification based on placement in class-level tree","-","92.49","0.77969","-"
Endozoicomonadaceae_bacterium_CAR3_bin_23.fna_assembly,"d__Bacteria	p__Pseudomonadota	c__Gammaproteobacteria	o__Pseudomonadales	f__JAAOIJ01	g__	s__","-","-","-","-","-","-","-","-","-","taxonomic novelty determined using RED","classification based on placement in class-level tree","-","68.22","0.77655","-"
Endozoicomonadaceae_bacterium_HC_Bin2.fna_assembly,"d__Bacteria	p__Pseudomonadota	c__Gammaproteobacteria	o__Pseudomonadales	f__JAAOIJ01	g__JAAOIJ01	s__JAAOIJ01 sp015163815","GCA_015163815.1","95","d__Bacteria	p__Pseudomonadota	c__Gammaproteobacteria	o__Pseudomonadales	f__JAAOIJ01	g__JAAOIJ01	s__JAAOIJ01 sp015163815","100","0.986","GCA_015163815.1","d__Bacteria	p__Pseudomonadota	c__Gammaproteobacteria	o__Pseudomonadales	f__JAAOIJ01	g__JAAOIJ01	s__JAAOIJ01 sp015163815","100","0.986","ani_screen","classification based on ANI only","-","94.4","-","-"
Endozoicomonadaceae_bacterium_HS_Bin3.fna_assembly,"d__Bacteria	p__Pseudomonadota	c__Gammaproteobacteria	o__Pseudomonadales	f__JAAOIJ01	g__JAAOIJ01	s__","-","-","-","-","-","-","-","-","-","taxonomic novelty determined using RED","classification based on placement in class-level tree","-","27.33","0.99232","-"
Endozoicomonadaceae_bacterium_Plut_88861.fna_assembly,"d__Bacteria	p__Pseudomonadota	c__Gammaproteobacteria	o__Pseudomonadales	f__Endozoicomonadaceae	g__Sansalvadorimonas	s__","-","-","-","-","-","-","-","-","-","taxonomic classification fully defined by topology","classification based on placement in class-level tree","-","72.55","0.97071","-"
Endozoicomonadaceae_bacterium_SW_3_10.fna_assembly,"d__Bacteria	p__Pseudomonadota	c__Gammaproteobacteria	o__Pseudomonadales	f__Endozoicomonadaceae	g__Kistimonas	s__Kistimonas sp023146365","GCA_023146365.1","95","d__Bacteria	p__Pseudomonadota	c__Gammaproteobacteria	o__Pseudomonadales	f__Endozoicomonadaceae	g__Kistimonas	s__Kistimonas sp023146365","100","0.994","GCA_023146365.1","d__Bacteria	p__Pseudomonadota	c__Gammaproteobacteria	o__Pseudomonadales	f__Endozoicomonadaceae	g__Kistimonas	s__Kistimonas sp023146365","100","0.994","ani_screen","classification based on ANI only","GCF_018263925.1, s__Kistimonas asteria...","95.91","-","-"
Endozoicomonadaceae_bacterium_v2_.assembled.fna_assembly,"d__Bacteria	p__Pseudomonadota	c__Gammaproteobacteria	o__Pseudomonadales	f__Endozoicomonadaceae	g__Sansalvadorimonas	s__","-","-","-","-","-","-","-","-","-","taxonomic classification fully defined by topology","classification based on placement in class-level tree","-","72.55","0.97071","-"
Endozoicomonas_acroporae_Acr-14.fna_assembly,"d__Bacteria	p__Pseudomonadota	c__Gammaproteobacteria	o__Pseudomonadales	f__Endozoicomonadaceae	g__Endozoicomonas	s__Endozoicomonas acroporae","GCF_002864045.1","95","d__Bacteria	p__Pseudomonadota	c__Gammaproteobacteria	o__Pseudomonadales	f__Endozoicomonadaceae	g__Endozoicomonas	s__Endozoicomonas acroporae","100","0.996","GCF_002864045.1","d__Bacteria	p__Pseudomonadota	c__Gammaproteobacteria	o__Pseudomonadales	f__Endozoicomonadaceae	g__Endozoicomonas	s__Endozoicomonas acroporae","100","0.996","ani_screen","classification based on ANI only","GCA_017744115.1, s__Endozoicomonas sp0...","98.59","-","-"
Endozoicomonas_acroporae_Acr-1.fna_assembly,"d__Bacteria	p__Pseudomonadota	c__Gammaproteobacteria	o__Pseudomonadales	f__Endozoicomonadaceae	g__Endozoicomonas	s__Endozoicomonas acroporae","GCF_002864045.1","95","d__Bacteria	p__Pseudomonadota	c__Gammaproteobacteria	o__Pseudomonadales	f__Endozoicomonadaceae	g__Endozoicomonas	s__Endozoicomonas acroporae","98.92","0.893","GCF_002864045.1","d__Bacteria	p__Pseudomonadota	c__Gammaproteobacteria	o__Pseudomonadales	f__Endozoicomonadaceae	g__Endozoicomonas	s__Endozoicomonas acroporae","98.92","0.893","ani_screen","classification based on ANI only","GCA_017744115.1, s__Endozoicomonas sp0...","98.59","-","-"
Endozoicomonas_acroporae_Acr-5.fna_assembly,"d__Bacteria	p__Pseudomonadota	c__Gammaproteobacteria	o__Pseudomonadales	f__Endozoicomonadaceae	g__Endozoicomonas	s__Endozoicomonas acroporae","GCF_002864045.1","95","d__Bacteria	p__Pseudomonadota	c__Gammaproteobacteria	o__Pseudomonadales	f__Endozoicomonadaceae	g__Endozoicomonas	s__Endozoicomonas acroporae","98.94","0.895","GCF_002864045.1","d__Bacteria	p__Pseudomonadota	c__Gammaproteobacteria	o__Pseudomonadales	f__Endozoicomonadaceae	g__Endozoicomonas	s__Endozoicomonas acroporae","98.94","0.895","ani_screen","classification based on ANI only","GCA_017744115.1, s__Endozoicomonas sp0...","98.59","-","-"
Endozoicomonas_arenosclerae_ab112.fna_assembly,"d__Bacteria	p__Pseudomonadota	c__Gammaproteobacteria	o__Pseudomonadales	f__Endozoicomonadaceae	g__Endozoicomonas	s__Endozoicomonas arenosclerae","GCF_001562015.1","95","d__Bacteria	p__Pseudomonadota	c__Gammaproteobacteria	o__Pseudomonadales	f__Endozoicomonadaceae	g__Endozoicomonas	s__Endozoicomonas arenosclerae","100","0.994","GCF_001562015.1","d__Bacteria	p__Pseudomonadota	c__Gammaproteobacteria	o__Pseudomonadales	f__Endozoicomonadaceae	g__Endozoicomonas	s__Endozoicomonas arenosclerae","100","0.994","ani_screen","classification based on ANI only","GCF_000722635.1, s__Endozoicomonas num...","98.49","-","-"
Endozoicomonas_arenosclerae_E-MC227.fna_assembly,"d__Bacteria	p__Pseudomonadota	c__Gammaproteobacteria	o__Pseudomonadales	f__Endozoicomonadaceae	g__Endozoicomonas	s__Endozoicomonas arenosclerae","GCF_001562015.1","95","d__Bacteria	p__Pseudomonadota	c__Gammaproteobacteria	o__Pseudomonadales	f__Endozoicomonadaceae	g__Endozoicomonas	s__Endozoicomonas arenosclerae","99.65","0.945","GCF_001562015.1","d__Bacteria	p__Pseudomonadota	c__Gammaproteobacteria	o__Pseudomonadales	f__Endozoicomonadaceae	g__Endozoicomonas	s__Endozoicomonas arenosclerae","99.65","0.945","ani_screen","classification based on ANI only","GCF_000722635.1, s__Endozoicomonas num...","57.36","-","-"
Endozoicomonas_ascidiicola_AVMART05.fna_assembly,"d__Bacteria	p__Pseudomonadota	c__Gammaproteobacteria	o__Pseudomonadales	f__Endozoicomonadaceae	g__Endozoicomonas	s__Endozoicomonas ascidiicola","GCF_001646945.1","95","d__Bacteria	p__Pseudomonadota	c__Gammaproteobacteria	o__Pseudomonadales	f__Endozoicomonadaceae	g__Endozoicomonas	s__Endozoicomonas ascidiicola","99.93","0.88","GCF_001646945.1","d__Bacteria	p__Pseudomonadota	c__Gammaproteobacteria	o__Pseudomonadales	f__Endozoicomonadaceae	g__Endozoicomonas	s__Endozoicomonas ascidiicola","99.93","0.88","ani_screen","classification based on ANI only","GCF_001647025.1, s__Endozoicomonas atr...","98.69","-","-"
Endozoicomonas_ascidiicola_strain_KASP37.fna_assembly,"d__Bacteria	p__Pseudomonadota	c__Gammaproteobacteria	o__Pseudomonadales	f__Endozoicomonadaceae	g__Endozoicomonas	s__Endozoicomonas ascidiicola","GCF_001646945.1","95","d__Bacteria	p__Pseudomonadota	c__Gammaproteobacteria	o__Pseudomonadales	f__Endozoicomonadaceae	g__Endozoicomonas	s__Endozoicomonas ascidiicola","98.75","0.784","GCF_001646945.1","d__Bacteria	p__Pseudomonadota	c__Gammaproteobacteria	o__Pseudomonadales	f__Endozoicomonadaceae	g__Endozoicomonas	s__Endozoicomonas ascidiicola","98.75","0.784","ani_screen","classification based on ANI only","GCF_001647025.1, s__Endozoicomonas atr...","98.67","-","-"
Endozoicomonas_atrinae_WP70.fna_assembly,"d__Bacteria	p__Pseudomonadota	c__Gammaproteobacteria	o__Pseudomonadales	f__Endozoicomonadaceae	g__Endozoicomonas	s__Endozoicomonas atrinae","GCF_001647025.1","95","d__Bacteria	p__Pseudomonadota	c__Gammaproteobacteria	o__Pseudomonadales	f__Endozoicomonadaceae	g__Endozoicomonas	s__Endozoicomonas atrinae","100","0.986","GCF_001647025.1","d__Bacteria	p__Pseudomonadota	c__Gammaproteobacteria	o__Pseudomonadales	f__Endozoicomonadaceae	g__Endozoicomonas	s__Endozoicomonas atrinae","100","0.986","ani_screen","classification based on ANI only","GCA_900299555.1, s__Endozoicomonas sp9...","97.62","-","-"
Endozoicomonas_elysicola_MKT_110.fna_assembly,"d__Bacteria	p__Pseudomonadota	c__Gammaproteobacteria	o__Pseudomonadales	f__Endozoicomonadaceae	g__Endozoicomonas	s__Endozoicomonas elysicola","GCF_000710775.1","95","d__Bacteria	p__Pseudomonadota	c__Gammaproteobacteria	o__Pseudomonadales	f__Endozoicomonadaceae	g__Endozoicomonas	s__Endozoicomonas elysicola","100","0.998","GCF_000710775.1","d__Bacteria	p__Pseudomonadota	c__Gammaproteobacteria	o__Pseudomonadales	f__Endozoicomonadaceae	g__Endozoicomonas	s__Endozoicomonas elysicola","100","0.998","ani_screen","classification based on ANI only","GCA_900299555.1, s__Endozoicomonas sp9...","97.76","-","-"
Endozoicomonas_elysicola_strain_DSM_22380.fna_assembly,"d__Bacteria	p__Pseudomonadota	c__Gammaproteobacteria	o__Pseudomonadales	f__Endozoicomonadaceae	g__Endozoicomonas	s__Endozoicomonas elysicola","GCF_000710775.1","95","d__Bacteria	p__Pseudomonadota	c__Gammaproteobacteria	o__Pseudomonadales	f__Endozoicomonadaceae	g__Endozoicomonas	s__Endozoicomonas elysicola","100","0.998","GCF_000710775.1","d__Bacteria	p__Pseudomonadota	c__Gammaproteobacteria	o__Pseudomonadales	f__Endozoicomonadaceae	g__Endozoicomonas	s__Endozoicomonas elysicola","100","0.998","ani_screen","classification based on ANI only","GCA_900299555.1, s__Endozoicomonas sp9...","97.76","-","-"
Endozoicomonas_euniceicola_EF212.fna_assembly,"d__Bacteria	p__Pseudomonadota	c__Gammaproteobacteria	o__Pseudomonadales	f__Endozoicomonadaceae	g__Endozoicomonas	s__","-","-","-","-","-","GCF_001583435.1","d__Bacteria	p__Pseudomonadota	c__Gammaproteobacteria	o__Pseudomonadales	f__Endozoicomonadaceae	g__Endozoicomonas	s__Endozoicomonas montiporae","81.48","0.462","taxonomic classification defined by topology and ANI","classification based on placement in class-level tree","-","98.79","0.97826","-"
Endozoicomonas_gorgoniicola_PS125.fna_assembly,"d__Bacteria	p__Pseudomonadota	c__Gammaproteobacteria	o__Pseudomonadales	f__Endozoicomonadaceae	g__Endozoicomonas	s__","-","-","-","-","-","GCF_001583435.1","d__Bacteria	p__Pseudomonadota	c__Gammaproteobacteria	o__Pseudomonadales	f__Endozoicomonadaceae	g__Endozoicomonas	s__Endozoicomonas montiporae","81.71","0.484","taxonomic classification defined by topology and ANI","classification based on placement in class-level tree","-","98.67","0.97708","-"
Endozoicomonas_humilis_MG.fa_assembly,"d__Bacteria	p__Pseudomonadota	c__Gammaproteobacteria	o__Pseudomonadales	f__Endozoicomonadaceae	g__Endozoicomonas	s__","-","-","-","-","-","GCF_023822025.1","d__Bacteria	p__Pseudomonadota	c__Gammaproteobacteria	o__Pseudomonadales	f__Endozoicomonadaceae	g__Endozoicomonas	s__Endozoicomonas sp023822025","91.21","0.991","taxonomic classification defined by topology and ANI","classification based on placement in class-level tree","GCF_024606225.1, s__Endozoicomonas sp0...","66.43","0.98817","Genome not assigned to closest species as it falls outside its pre-defined ANI radius"
Endozoicomonas_marisrubri_6c.fa_assembly,"d__Bacteria	p__Pseudomonadota	c__Gammaproteobacteria	o__Pseudomonadales	f__Endozoicomonadaceae	g__Endozoicomonas	s__","-","-","-","-","-","GCF_024606225.1","d__Bacteria	p__Pseudomonadota	c__Gammaproteobacteria	o__Pseudomonadales	f__Endozoicomonadaceae	g__Endozoicomonas	s__Endozoicomonas sp024606225","85.72","0.74","taxonomic classification defined by topology and ANI","classification based on placement in class-level tree","GCF_023822025.1, s__Endozoicomonas sp0...","90.63","0.98365","Genome not assigned to closest species as it falls outside its pre-defined ANI radius"
Endozoicomonas_montiporae_CL-33.fna_assembly,"d__Bacteria	p__Pseudomonadota	c__Gammaproteobacteria	o__Pseudomonadales	f__Endozoicomonadaceae	g__Endozoicomonas	s__Endozoicomonas montiporae","GCF_001583435.1","95","d__Bacteria	p__Pseudomonadota	c__Gammaproteobacteria	o__Pseudomonadales	f__Endozoicomonadaceae	g__Endozoicomonas	s__Endozoicomonas montiporae","100","0.997","GCF_001583435.1","d__Bacteria	p__Pseudomonadota	c__Gammaproteobacteria	o__Pseudomonadales	f__Endozoicomonadaceae	g__Endozoicomonas	s__Endozoicomonas montiporae","100","0.997","ani_screen","classification based on ANI only","-","98.71","-","-"
Endozoicomonas_montiporae_LMG_24815.fna_assembly,"d__Bacteria	p__Pseudomonadota	c__Gammaproteobacteria	o__Pseudomonadales	f__Endozoicomonadaceae	g__Endozoicomonas	s__Endozoicomonas montiporae","GCF_001583435.1","95","d__Bacteria	p__Pseudomonadota	c__Gammaproteobacteria	o__Pseudomonadales	f__Endozoicomonadaceae	g__Endozoicomonas	s__Endozoicomonas montiporae","99.88","0.961","GCF_001583435.1","d__Bacteria	p__Pseudomonadota	c__Gammaproteobacteria	o__Pseudomonadales	f__Endozoicomonadaceae	g__Endozoicomonas	s__Endozoicomonas montiporae","99.88","0.961","ani_screen","classification based on ANI only","-","98.55","-","-"
Endozoicomonas_numazuensis_HC50.fna_assembly,"d__Bacteria	p__Pseudomonadota	c__Gammaproteobacteria	o__Pseudomonadales	f__Endozoicomonadaceae	g__Endozoicomonas	s__Endozoicomonas numazuensis","GCF_000722635.1","95","d__Bacteria	p__Pseudomonadota	c__Gammaproteobacteria	o__Pseudomonadales	f__Endozoicomonadaceae	g__Endozoicomonas	s__Endozoicomonas numazuensis","99.98","0.957","GCF_000722635.1","d__Bacteria	p__Pseudomonadota	c__Gammaproteobacteria	o__Pseudomonadales	f__Endozoicomonadaceae	g__Endozoicomonas	s__Endozoicomonas numazuensis","99.98","0.957","ani_screen","classification based on ANI only","GCF_001562015.1, s__Endozoicomonas are...","98.69","-","-"
Endozoicomonas_'pistillata'_TypeA.fna_assembly,"d__Bacteria	p__Pseudomonadota	c__Gammaproteobacteria	o__Pseudomonadales	f__Endozoicomonadaceae	g__Endozoicomonas	s__","-","-","-","-","-","GCA_024509075.1","d__Bacteria	p__Pseudomonadota	c__Gammaproteobacteria	o__Pseudomonadales	f__Endozoicomonadaceae	g__Endozoicomonas	s__Endozoicomonas sp024509075","91.13","0.575","taxonomic classification defined by topology and ANI","classification based on placement in class-level tree","GCF_001647025.1, s__Endozoicomonas atr...","69.63","0.99327","Genome not assigned to closest species as it falls outside its pre-defined ANI radius"
Endozoicomonas_'pistillata'_TypeB.fa_assembly,"d__Bacteria	p__Pseudomonadota	c__Gammaproteobacteria	o__Pseudomonadales	f__Endozoicomonadaceae	g__Endozoicomonas	s__","-","-","-","-","-","GCA_024509075.1","d__Bacteria	p__Pseudomonadota	c__Gammaproteobacteria	o__Pseudomonadales	f__Endozoicomonadaceae	g__Endozoicomonas	s__Endozoicomonas sp024509075","91.25","0.615","taxonomic classification defined by topology and ANI","classification based on placement in class-level tree","GCA_017744115.1, s__Endozoicomonas sp0...","77.89","0.99112","Genome not assigned to closest species as it falls outside its pre-defined ANI radius"
Endozoicomonas_sp._AB1-5.fna_assembly,"d__Bacteria	p__Pseudomonadota	c__Gammaproteobacteria	o__Pseudomonadales	f__Endozoicomonadaceae	g__Endozoicomonas	s__","-","-","-","-","-","-","-","-","-","taxonomic classification fully defined by topology","classification based on placement in class-level tree","-","76.09","0.90171","Genome has more than 10.0% of markers with multiple hits"
Candidatus_Endozoicomonas_penghunesis_4G.fna_assembly,"d__Bacteria	p__Pseudomonadota	c__Gammaproteobacteria	o__Pseudomonadales	f__Endozoicomonadaceae	g__Endozoicomonas	s__Endozoicomonas sp023822025","GCF_023822025.1","95","d__Bacteria	p__Pseudomonadota	c__Gammaproteobacteria	o__Pseudomonadales	f__Endozoicomonadaceae	g__Endozoicomonas	s__Endozoicomonas sp023822025","100","1","GCF_023822025.1","d__Bacteria	p__Pseudomonadota	c__Gammaproteobacteria	o__Pseudomonadales	f__Endozoicomonadaceae	g__Endozoicomonas	s__Endozoicomonas sp023822025","100","1","ani_screen","classification based on ANI only","GCF_024606225.1, s__Endozoicomonas sp0...","97.68","-","-"
Candidatus_Endozoicomonas_ruthgatesiae_8E.fna_assembly,"d__Bacteria	p__Pseudomonadota	c__Gammaproteobacteria	o__Pseudomonadales	f__Endozoicomonadaceae	g__Endozoicomonas	s__","-","-","-","-","-","GCF_024606225.1","d__Bacteria	p__Pseudomonadota	c__Gammaproteobacteria	o__Pseudomonadales	f__Endozoicomonadaceae	g__Endozoicomonas	s__Endozoicomonas sp024606225","86.08","0.749","taxonomic classification defined by topology and ANI","classification based on placement in class-level tree","GCF_023822025.1, s__Endozoicomonas sp0...","97.66","0.98303","Genome not assigned to closest species as it falls outside its pre-defined ANI radius"
Endozoicomonas_sp._G2_1.fna_assembly,"d__Bacteria	p__Pseudomonadota	c__Gammaproteobacteria	o__Enterobacterales_A	f__Alteromonadaceae	g__JAGHQT01	s__JAGHQT01 sp017744155","GCF_017744155.1","95","d__Bacteria	p__Pseudomonadota	c__Gammaproteobacteria	o__Enterobacterales_A	f__Alteromonadaceae	g__JAGHQT01	s__JAGHQT01 sp017744155","100","0.998","GCF_017744155.1","d__Bacteria	p__Pseudomonadota	c__Gammaproteobacteria	o__Enterobacterales_A	f__Alteromonadaceae	g__JAGHQT01	s__JAGHQT01 sp017744155","100","0.998","ani_screen","classification based on ANI only","-","98.55","-","-"
Endozoicomonas_sp._G2_2.fna_assembly,"d__Bacteria	p__Pseudomonadota	c__Gammaproteobacteria	o__Nevskiales	f__Salinisphaeraceae	g__Salinisphaera	s__Salinisphaera sp017744135","GCF_017744135.1","95","d__Bacteria	p__Pseudomonadota	c__Gammaproteobacteria	o__Nevskiales	f__Salinisphaeraceae	g__Salinisphaera	s__Salinisphaera sp017744135","100","1","GCF_017744135.1","d__Bacteria	p__Pseudomonadota	c__Gammaproteobacteria	o__Nevskiales	f__Salinisphaeraceae	g__Salinisphaera	s__Salinisphaera sp017744135","100","1","ani_screen","classification based on ANI only","GCA_002729955.1, s__Salinisphaera sp00...","97.54","-","-"
Endozoicomonas_sp._GU-1_Ap1-2.fna_assembly,"d__Bacteria	p__Pseudomonadota	c__Gammaproteobacteria	o__Pseudomonadales	f__Endozoicomonadaceae	g__Endozoicomonas	s__Endozoicomonas acroporae","GCF_002864045.1","95","d__Bacteria	p__Pseudomonadota	c__Gammaproteobacteria	o__Pseudomonadales	f__Endozoicomonadaceae	g__Endozoicomonas	s__Endozoicomonas acroporae","95.27","0.834","GCF_002864045.1","d__Bacteria	p__Pseudomonadota	c__Gammaproteobacteria	o__Pseudomonadales	f__Endozoicomonadaceae	g__Endozoicomonas	s__Endozoicomonas acroporae","95.27","0.834","ani_screen","classification based on ANI only","GCA_017744115.1, s__Endozoicomonas sp0...","93.33","-","-"
Endozoicomonas_sp._GU-1_Ap1-3.fna_assembly,"d__Bacteria	p__Pseudomonadota	c__Gammaproteobacteria	o__Pseudomonadales	f__Endozoicomonadaceae	g__Endozoicomonas	s__Endozoicomonas acroporae","GCF_002864045.1","95","d__Bacteria	p__Pseudomonadota	c__Gammaproteobacteria	o__Pseudomonadales	f__Endozoicomonadaceae	g__Endozoicomonas	s__Endozoicomonas acroporae","95.28","0.837","GCF_002864045.1","d__Bacteria	p__Pseudomonadota	c__Gammaproteobacteria	o__Pseudomonadales	f__Endozoicomonadaceae	g__Endozoicomonas	s__Endozoicomonas acroporae","95.28","0.837","ani_screen","classification based on ANI only","GCA_017744115.1, s__Endozoicomonas sp0...","95.41","-","-"
Endozoicomonas_sp._ISHI1.fna_assembly,"d__Bacteria	p__Pseudomonadota	c__Gammaproteobacteria	o__Pseudomonadales	f__Endozoicomonadaceae	g__Endozoicomonas	s__Endozoicomonas sp024606225","GCF_024606225.1","95","d__Bacteria	p__Pseudomonadota	c__Gammaproteobacteria	o__Pseudomonadales	f__Endozoicomonadaceae	g__Endozoicomonas	s__Endozoicomonas sp024606225","100","0.997","GCF_024606225.1","d__Bacteria	p__Pseudomonadota	c__Gammaproteobacteria	o__Pseudomonadales	f__Endozoicomonadaceae	g__Endozoicomonas	s__Endozoicomonas sp024606225","100","0.997","ani_screen","classification based on ANI only","GCF_023822025.1, s__Endozoicomonas sp0...","97.72","-","-"
Endozoicomonas_sp._AM-377-N14.fna_assembly,"d__Bacteria	p__Pseudomonadota	c__Gammaproteobacteria	o__Pseudomonadales	f__Endozoicomonadaceae	g__	s__","-","-","-","-","-","-","-","-","-","taxonomic novelty determined using RED","classification based on placement in class-level tree","-","14.62","0.85629","-"
Endozoicomonas_sp._HY_Ok.fna_assembly,"d__Bacteria	p__Pseudomonadota	c__Gammaproteobacteria	o__Pseudomonadales	f__Endozoicomonadaceae	g__Endozoicomonas	s__Endozoicomonas sp024509075","GCA_024509075.1","95","d__Bacteria	p__Pseudomonadota	c__Gammaproteobacteria	o__Pseudomonadales	f__Endozoicomonadaceae	g__Endozoicomonas	s__Endozoicomonas sp024509075","100","0.988","GCA_024509075.1","d__Bacteria	p__Pseudomonadota	c__Gammaproteobacteria	o__Pseudomonadales	f__Endozoicomonadaceae	g__Endozoicomonas	s__Endozoicomonas sp024509075","100","0.988","ani_screen","classification based on ANI only","GCF_002864045.1, s__Endozoicomonas acr...","81.93","-","-"
Endozoicomonas_sp._MAGCC1.fna_assembly,"d__Bacteria	p__Pseudomonadota	c__Gammaproteobacteria	o__Pseudomonadales	f__Endozoicomonadaceae	g__Endozoicomonas	s__","-","-","-","-","-","GCA_024509075.1","d__Bacteria	p__Pseudomonadota	c__Gammaproteobacteria	o__Pseudomonadales	f__Endozoicomonadaceae	g__Endozoicomonas	s__Endozoicomonas sp024509075","-","-","taxonomic classification defined by topology and ANI","classification based on placement in class-level tree","GCF_000710775.1, s__Endozoicomonas ely...","57.46","0.95541","Genome not assigned to closest species as it falls outside its pre-defined ANI radius"
Endozoicomonas_sp._Pac_F1.fna_assembly,"d__Bacteria	p__Pseudomonadota	c__Gammaproteobacteria	o__Pseudomonadales	f__Endozoicomonadaceae	g__Endozoicomonas	s__","-","-","-","-","-","GCA_024509075.1","d__Bacteria	p__Pseudomonadota	c__Gammaproteobacteria	o__Pseudomonadales	f__Endozoicomonadaceae	g__Endozoicomonas	s__Endozoicomonas sp024509075","81.91","0.548","taxonomic classification defined by topology and ANI","classification based on placement in class-level tree","GCF_002864045.1, s__Endozoicomonas acr...","93.09","0.97661","Genome not assigned to closest species as it falls outside its pre-defined ANI radius"
Endozoicomonas_sp._Pac_F2a.fna_assembly,"d__Bacteria	p__Pseudomonadota	c__Gammaproteobacteria	o__Pseudomonadales	f__Endozoicomonadaceae	g__Endozoicomonas	s__","-","-","-","-","-","GCA_024509075.1","d__Bacteria	p__Pseudomonadota	c__Gammaproteobacteria	o__Pseudomonadales	f__Endozoicomonadaceae	g__Endozoicomonas	s__Endozoicomonas sp024509075","82.12","0.479","taxonomic classification defined by topology and ANI","classification based on placement in class-level tree","GCA_017744115.1, s__Endozoicomonas sp0...","85.16","0.97611","-"
Endozoicomonas_sp._W5_Kt.fna_assembly,"d__Bacteria	p__Pseudomonadota	c__Gammaproteobacteria	o__Pseudomonadales	f__Endozoicomonadaceae	g__Endozoicomonas	s__Endozoicomonas sp024509075","GCA_024509075.1","95","d__Bacteria	p__Pseudomonadota	c__Gammaproteobacteria	o__Pseudomonadales	f__Endozoicomonadaceae	g__Endozoicomonas	s__Endozoicomonas sp024509075","98.75","0.834","GCA_024509075.1","d__Bacteria	p__Pseudomonadota	c__Gammaproteobacteria	o__Pseudomonadales	f__Endozoicomonadaceae	g__Endozoicomonas	s__Endozoicomonas sp024509075","98.75","0.834","ani_screen","classification based on ANI only","GCF_002864045.1, s__Endozoicomonas acr...","84.71","-","-"
Endozoicomonas_sp._ONNA1.fna_assembly,"d__Bacteria	p__Pseudomonadota	c__Gammaproteobacteria	o__Pseudomonadales	f__Endozoicomonadaceae	g__Endozoicomonas	s__Endozoicomonas sp024606225","GCF_024606225.1","95","d__Bacteria	p__Pseudomonadota	c__Gammaproteobacteria	o__Pseudomonadales	f__Endozoicomonadaceae	g__Endozoicomonas	s__Endozoicomonas sp024606225","99.61","0.9","GCF_024606225.1","d__Bacteria	p__Pseudomonadota	c__Gammaproteobacteria	o__Pseudomonadales	f__Endozoicomonadaceae	g__Endozoicomonas	s__Endozoicomonas sp024606225","99.61","0.9","ani_screen","classification based on ANI only","GCF_023822025.1, s__Endozoicomonas sp0...","82.26","-","-"
Endozoicomonas_sp._ONNA2.fna_assembly,"d__Bacteria	p__Pseudomonadota	c__Gammaproteobacteria	o__Pseudomonadales	f__Endozoicomonadaceae	g__Endozoicomonas	s__Endozoicomonas sp024606365","GCF_024606365.1","95","d__Bacteria	p__Pseudomonadota	c__Gammaproteobacteria	o__Pseudomonadales	f__Endozoicomonadaceae	g__Endozoicomonas	s__Endozoicomonas sp024606365","100","0.983","GCF_024606365.1","d__Bacteria	p__Pseudomonadota	c__Gammaproteobacteria	o__Pseudomonadales	f__Endozoicomonadaceae	g__Endozoicomonas	s__Endozoicomonas sp024606365","100","0.983","ani_screen","classification based on ANI only","GCF_024606345.1, s__Endozoicomonas sp0...","71.04","-","-"
Endozoicomonas_sp._OPT23.fna_assembly,"d__Bacteria	p__Pseudomonadota	c__Gammaproteobacteria	o__Pseudomonadales	f__Endozoicomonadaceae	g__Endozoicomonas	s__Endozoicomonas sp009653635","GCF_009653635.1","95","d__Bacteria	p__Pseudomonadota	c__Gammaproteobacteria	o__Pseudomonadales	f__Endozoicomonadaceae	g__Endozoicomonas	s__Endozoicomonas sp009653635","100","1","GCF_009653635.1","d__Bacteria	p__Pseudomonadota	c__Gammaproteobacteria	o__Pseudomonadales	f__Endozoicomonadaceae	g__Endozoicomonas	s__Endozoicomonas sp009653635","100","1","ani_screen","classification based on ANI only","GCA_004762125.1, s__Endozoicomonas sp0...","98.39","-","-"
Endozoicomonas_sp._SCSIO_W0465.fna_assembly,"d__Bacteria	p__Pseudomonadota	c__Gammaproteobacteria	o__Pseudomonadales	f__Endozoicomonadaceae	g__Endozoicomonas	s__Endozoicomonas sp023716865","GCF_023716865.1","95","d__Bacteria	p__Pseudomonadota	c__Gammaproteobacteria	o__Pseudomonadales	f__Endozoicomonadaceae	g__Endozoicomonas	s__Endozoicomonas sp023716865","100","0.998","GCF_023716865.1","d__Bacteria	p__Pseudomonadota	c__Gammaproteobacteria	o__Pseudomonadales	f__Endozoicomonadaceae	g__Endozoicomonas	s__Endozoicomonas sp023716865","100","0.998","ani_screen","classification based on ANI only","GCF_024606265.1, s__Endozoicomonas sp0...","98.31","-","-"
Endozoicomonas_sp._SESOKO1.fna_assembly,"d__Bacteria	p__Pseudomonadota	c__Gammaproteobacteria	o__Pseudomonadales	f__Endozoicomonadaceae	g__Endozoicomonas	s__Endozoicomonas sp024606265","GCF_024606265.1","95","d__Bacteria	p__Pseudomonadota	c__Gammaproteobacteria	o__Pseudomonadales	f__Endozoicomonadaceae	g__Endozoicomonas	s__Endozoicomonas sp024606265","100","0.99","GCF_024606265.1","d__Bacteria	p__Pseudomonadota	c__Gammaproteobacteria	o__Pseudomonadales	f__Endozoicomonadaceae	g__Endozoicomonas	s__Endozoicomonas sp024606265","100","0.99","ani_screen","classification based on ANI only","GCF_024606345.1, s__Endozoicomonas sp0...","80.68","-","-"
Endozoicomonas_sp._SESOKO2.fna_assembly,"d__Bacteria	p__Pseudomonadota	c__Gammaproteobacteria	o__Pseudomonadales	f__Endozoicomonadaceae	g__Endozoicomonas	s__Endozoicomonas sp024606225","GCF_024606225.1","95","d__Bacteria	p__Pseudomonadota	c__Gammaproteobacteria	o__Pseudomonadales	f__Endozoicomonadaceae	g__Endozoicomonas	s__Endozoicomonas sp024606225","99.42","0.966","GCF_024606225.1","d__Bacteria	p__Pseudomonadota	c__Gammaproteobacteria	o__Pseudomonadales	f__Endozoicomonadaceae	g__Endozoicomonas	s__Endozoicomonas sp024606225","99.42","0.966","ani_screen","classification based on ANI only","GCF_023822025.1, s__Endozoicomonas sp0...","78.87","-","-"
Endozoicomonas_sp._SESOKO3.fna_assembly,"d__Bacteria	p__Pseudomonadota	c__Gammaproteobacteria	o__Pseudomonadales	f__Endozoicomonadaceae	g__Endozoicomonas	s__Endozoicomonas sp024606225","GCF_024606225.1","95","d__Bacteria	p__Pseudomonadota	c__Gammaproteobacteria	o__Pseudomonadales	f__Endozoicomonadaceae	g__Endozoicomonas	s__Endozoicomonas sp024606225","99.52","0.96","GCF_024606225.1","d__Bacteria	p__Pseudomonadota	c__Gammaproteobacteria	o__Pseudomonadales	f__Endozoicomonadaceae	g__Endozoicomonas	s__Endozoicomonas sp024606225","99.52","0.96","ani_screen","classification based on ANI only","GCF_023822025.1, s__Endozoicomonas sp0...","55.39","-","-"
Endozoicomonas_sp._SESOKO4.fna_assembly,"d__Bacteria	p__Pseudomonadota	c__Gammaproteobacteria	o__Pseudomonadales	f__Endozoicomonadaceae	g__Endozoicomonas	s__Endozoicomonas sp024606225","GCF_024606225.1","95","d__Bacteria	p__Pseudomonadota	c__Gammaproteobacteria	o__Pseudomonadales	f__Endozoicomonadaceae	g__Endozoicomonas	s__Endozoicomonas sp024606225","99.33","0.942","GCF_024606225.1","d__Bacteria	p__Pseudomonadota	c__Gammaproteobacteria	o__Pseudomonadales	f__Endozoicomonadaceae	g__Endozoicomonas	s__Endozoicomonas sp024606225","99.33","0.942","ani_screen","classification based on ANI only","GCF_023822025.1, s__Endozoicomonas sp0...","41.81","-","-"
Endozoicomonas_sp._YOMI1.fna_assembly,"d__Bacteria	p__Pseudomonadota	c__Gammaproteobacteria	o__Pseudomonadales	f__Endozoicomonadaceae	g__Endozoicomonas	s__Endozoicomonas sp024606345","GCF_024606345.1","95","d__Bacteria	p__Pseudomonadota	c__Gammaproteobacteria	o__Pseudomonadales	f__Endozoicomonadaceae	g__Endozoicomonas	s__Endozoicomonas sp024606345","100","0.988","GCF_024606345.1","d__Bacteria	p__Pseudomonadota	c__Gammaproteobacteria	o__Pseudomonadales	f__Endozoicomonadaceae	g__Endozoicomonas	s__Endozoicomonas sp024606345","100","0.988","ani_screen","classification based on ANI only","GCA_017744115.1, s__Endozoicomonas sp0...","98.61","-","-"
Endozoicomonas_verrucosa_undefined.fa_assembly,"d__Bacteria	p__Pseudomonadota	c__Gammaproteobacteria	o__Pseudomonadales	f__Endozoicomonadaceae	g__Endozoicomonas	s__","-","-","-","-","-","GCA_024509075.1","d__Bacteria	p__Pseudomonadota	c__Gammaproteobacteria	o__Pseudomonadales	f__Endozoicomonadaceae	g__Endozoicomonas	s__Endozoicomonas sp024509075","80.81","0.483","taxonomic classification defined by topology and ANI","classification based on placement in class-level tree","GCF_023716865.1, s__Endozoicomonas sp0...","42.98","0.97307","Genome has more than 45.8% of markers with multiple hits"
Kistimonas_asteriae_KMD_001.fna_assembly,"d__Bacteria	p__Pseudomonadota	c__Gammaproteobacteria	o__Pseudomonadales	f__Endozoicomonadaceae	g__Kistimonas	s__Kistimonas asteriae","GCF_018263925.1","95","d__Bacteria	p__Pseudomonadota	c__Gammaproteobacteria	o__Pseudomonadales	f__Endozoicomonadaceae	g__Kistimonas	s__Kistimonas asteriae","100","0.998","GCF_018263925.1","d__Bacteria	p__Pseudomonadota	c__Gammaproteobacteria	o__Pseudomonadales	f__Endozoicomonadaceae	g__Kistimonas	s__Kistimonas asteriae","100","0.998","ani_screen","classification based on ANI only","GCA_002084115.1, s__Kistimonas sp00208...","98.53","-","-"
Kistimonas_scapharcae_JCM_17805.fna_assembly,"d__Bacteria	p__Pseudomonadota	c__Gammaproteobacteria	o__Pseudomonadales	f__Endozoicomonadaceae	g__Kistimonas	s__","-","-","-","-","-","GCA_002084115.1","d__Bacteria	p__Pseudomonadota	c__Gammaproteobacteria	o__Pseudomonadales	f__Endozoicomonadaceae	g__Kistimonas	s__Kistimonas sp002084115","90.88","0.898","taxonomic classification defined by topology and ANI","classification based on placement in class-level tree","GCF_018263925.1, s__Kistimonas asteria...","98.49","0.98412","Genome not assigned to closest species as it falls outside its pre-defined ANI radius"
Kistimonas_sp._bin40.fna_assembly,"d__Bacteria	p__Pseudomonadota	c__Gammaproteobacteria	o__Pseudomonadales	f__Endozoicomonadaceae	g__Sansalvadorimonas	s__Sansalvadorimonas sp002238585","GCA_002238585.1","95","d__Bacteria	p__Pseudomonadota	c__Gammaproteobacteria	o__Pseudomonadales	f__Endozoicomonadaceae	g__Sansalvadorimonas	s__Sansalvadorimonas sp002238585","100","0.995","GCA_002238585.1","d__Bacteria	p__Pseudomonadota	c__Gammaproteobacteria	o__Pseudomonadales	f__Endozoicomonadaceae	g__Sansalvadorimonas	s__Sansalvadorimonas sp002238585","100","0.995","ani_screen","classification based on ANI only","-","95.97","-","-"
Kistimonas_sp._APA_bin_67.fna_assembly,"d__Bacteria	p__Pseudomonadota	c__Gammaproteobacteria	o__Pseudomonadales	f__Endozoicomonadaceae	g__Sansalvadorimonas	s__Sansalvadorimonas sp002238585","GCA_002238585.1","95","d__Bacteria	p__Pseudomonadota	c__Gammaproteobacteria	o__Pseudomonadales	f__Endozoicomonadaceae	g__Sansalvadorimonas	s__Sansalvadorimonas sp002238585","99.61","0.942","GCA_002238585.1","d__Bacteria	p__Pseudomonadota	c__Gammaproteobacteria	o__Pseudomonadales	f__Endozoicomonadaceae	g__Sansalvadorimonas	s__Sansalvadorimonas sp002238585","99.61","0.942","ani_screen","classification based on ANI only","-","92.63","-","-"
Endozoicomonas_lisbonensis_NE40_final.assembly.fasta_assembly,"d__Bacteria	p__Pseudomonadota	c__Gammaproteobacteria	o__Pseudomonadales	f__Endozoicomonadaceae	g__Endozoicomonas	s__","-","-","-","-","-","GCF_001583435.1","d__Bacteria	p__Pseudomonadota	c__Gammaproteobacteria	o__Pseudomonadales	f__Endozoicomonadaceae	g__Endozoicomonas	s__Endozoicomonas montiporae","82.5","0.566","taxonomic classification defined by topology and ANI","classification based on placement in class-level tree","-","97.44","0.9795","Genome not assigned to closest species as it falls outside its pre-defined ANI radius"
Endozoicomonas_lisbonensis_NE35_final.assembly.fasta_assembly,"d__Bacteria	p__Pseudomonadota	c__Gammaproteobacteria	o__Pseudomonadales	f__Endozoicomonadaceae	g__Endozoicomonas	s__","-","-","-","-","-","GCF_001583435.1","d__Bacteria	p__Pseudomonadota	c__Gammaproteobacteria	o__Pseudomonadales	f__Endozoicomonadaceae	g__Endozoicomonas	s__Endozoicomonas montiporae","82.61","0.551","taxonomic classification defined by topology and ANI","classification based on placement in class-level tree","-","98.71","0.97993","Genome not assigned to closest species as it falls outside its pre-defined ANI radius"
Endozoicomonas_lisbonensis_NE41_final.assembly.fasta_assembly,"d__Bacteria	p__Pseudomonadota	c__Gammaproteobacteria	o__Pseudomonadales	f__Endozoicomonadaceae	g__Endozoicomonas	s__","-","-","-","-","-","GCF_001583435.1","d__Bacteria	p__Pseudomonadota	c__Gammaproteobacteria	o__Pseudomonadales	f__Endozoicomonadaceae	g__Endozoicomonas	s__Endozoicomonas montiporae","82.58","0.555","taxonomic classification defined by topology and ANI","classification based on placement in class-level tree","-","98.33","0.97976","Genome not assigned to closest species as it falls outside its pre-defined ANI radius"
Endozoicomonas_lisbonensis_NE43_final.assembly.fasta_assembly,"d__Bacteria	p__Pseudomonadota	c__Gammaproteobacteria	o__Pseudomonadales	f__Endozoicomonadaceae	g__Endozoicomonas	s__","-","-","-","-","-","GCF_001583435.1","d__Bacteria	p__Pseudomonadota	c__Gammaproteobacteria	o__Pseudomonadales	f__Endozoicomonadaceae	g__Endozoicomonas	s__Endozoicomonas montiporae","82.5","0.561","taxonomic classification defined by topology and ANI","classification based on placement in class-level tree","-","98.33","0.98011","Genome not assigned to closest species as it falls outside its pre-defined ANI radius"
Parendozoicomonas_callyspongiae_2012CJ34-2.fna_assembly,"d__Bacteria	p__Pseudomonadota	c__Gammaproteobacteria	o__Pseudomonadales	f__Endozoicomonadaceae	g__Sansalvadorimonas	s__Sansalvadorimonas sp023502345","GCF_023502345.1","95","d__Bacteria	p__Pseudomonadota	c__Gammaproteobacteria	o__Pseudomonadales	f__Endozoicomonadaceae	g__Sansalvadorimonas	s__Sansalvadorimonas sp023502345","100","0.994","GCF_023502345.1","d__Bacteria	p__Pseudomonadota	c__Gammaproteobacteria	o__Pseudomonadales	f__Endozoicomonadaceae	g__Sansalvadorimonas	s__Sansalvadorimonas sp023502345","100","0.994","ani_screen","classification based on ANI only","GCF_009711465.1, s__Sansalvadorimonas ...","98.53","-","-"
Parendozoicomonas_haliclonae_S-B4-1U.fna_assembly,"d__Bacteria	p__Pseudomonadota	c__Gammaproteobacteria	o__Pseudomonadales	f__Endozoicomonadaceae	g__Sansalvadorimonas	s__Sansalvadorimonas haliclonae","GCF_900174585.1","95","d__Bacteria	p__Pseudomonadota	c__Gammaproteobacteria	o__Pseudomonadales	f__Endozoicomonadaceae	g__Sansalvadorimonas	s__Sansalvadorimonas haliclonae","100","0.997","GCF_900174585.1","d__Bacteria	p__Pseudomonadota	c__Gammaproteobacteria	o__Pseudomonadales	f__Endozoicomonadaceae	g__Sansalvadorimonas	s__Sansalvadorimonas haliclonae","100","0.997","ani_screen","classification based on ANI only","GCF_009711465.1, s__Sansalvadorimonas ...","97.74","-","-"
Parendozoicomonas_sp._Alg238-R29.fna_assembly,"d__Bacteria	p__Pseudomonadota	c__Gammaproteobacteria	o__Pseudomonadales	f__Endozoicomonadaceae	g__Sansalvadorimonas	s__","-","-","-","-","-","GCF_009711465.1","d__Bacteria	p__Pseudomonadota	c__Gammaproteobacteria	o__Pseudomonadales	f__Endozoicomonadaceae	g__Sansalvadorimonas	s__Sansalvadorimonas verongulae","79.15","0.333","taxonomic classification defined by topology and ANI","classification based on placement in class-level tree","GCF_023502345.1, s__Sansalvadorimonas ...","97.64","0.96288","-"
Parendozoicomonas_verongulae_RKSG058.fna_assembly,"d__Bacteria	p__Pseudomonadota	c__Gammaproteobacteria	o__Pseudomonadales	f__Endozoicomonadaceae	g__Sansalvadorimonas	s__Sansalvadorimonas verongulae","GCF_009711465.1","95","d__Bacteria	p__Pseudomonadota	c__Gammaproteobacteria	o__Pseudomonadales	f__Endozoicomonadaceae	g__Sansalvadorimonas	s__Sansalvadorimonas verongulae","100","0.994","GCF_009711465.1","d__Bacteria	p__Pseudomonadota	c__Gammaproteobacteria	o__Pseudomonadales	f__Endozoicomonadaceae	g__Sansalvadorimonas	s__Sansalvadorimonas verongulae","100","0.994","ani_screen","classification based on ANI only","GCF_900174585.1, s__Sansalvadorimonas ...","96.88","-","-"
Spartinivicinus_marinus_SM1973.fna_assembly,"d__Bacteria	p__Pseudomonadota	c__Gammaproteobacteria	o__Pseudomonadales	f__Zooshikellaceae	g__Spartinivicinus	s__Spartinivicinus sp013425485","GCF_013425485.1","95","d__Bacteria	p__Pseudomonadota	c__Gammaproteobacteria	o__Pseudomonadales	f__Zooshikellaceae	g__Spartinivicinus	s__Spartinivicinus sp013425485","99.99","0.986","GCF_013425485.1","d__Bacteria	p__Pseudomonadota	c__Gammaproteobacteria	o__Pseudomonadales	f__Zooshikellaceae	g__Spartinivicinus	s__Spartinivicinus sp013425485","99.99","0.986","ani_screen","classification based on ANI only","GCF_011009015.1, s__Spartinivicinus ru...","97.56","-","-"
Spartinivicinus_ruber_S2-4-1H.fna_assembly,"d__Bacteria	p__Pseudomonadota	c__Gammaproteobacteria	o__Pseudomonadales	f__Zooshikellaceae	g__Spartinivicinus	s__Spartinivicinus ruber","GCF_011009015.1","95","d__Bacteria	p__Pseudomonadota	c__Gammaproteobacteria	o__Pseudomonadales	f__Zooshikellaceae	g__Spartinivicinus	s__Spartinivicinus ruber","100","0.999","GCF_011009015.1","d__Bacteria	p__Pseudomonadota	c__Gammaproteobacteria	o__Pseudomonadales	f__Zooshikellaceae	g__Spartinivicinus	s__Spartinivicinus ruber","100","0.999","ani_screen","classification based on ANI only","GCF_013425485.1, s__Spartinivicinus sp...","97.68","-","-"
uncultured_Endozoicomonas_sp._4-162.fasta.fna_assembly,"d__Bacteria	p__Pseudomonadota	c__Gammaproteobacteria	o__Pseudomonadales	f__Endozoicomonadaceae	g__Endozoicomonas	s__","-","-","-","-","-","GCF_001646945.1","d__Bacteria	p__Pseudomonadota	c__Gammaproteobacteria	o__Pseudomonadales	f__Endozoicomonadaceae	g__Endozoicomonas	s__Endozoicomonas ascidiicola","94.63","0.797","taxonomic classification defined by topology and ANI","classification based on placement in class-level tree","GCF_000710775.1, s__Endozoicomonas ely...","98.65","0.99447","Genome not assigned to closest species as it falls outside its pre-defined ANI radius"
Candidatus_Endozoicomonas_cretensis_Dp344.fna_assembly,"d__Bacteria	p__Pseudomonadota	c__Gammaproteobacteria	o__Pseudomonadales	f__Endozoicomonadaceae	g__Endozoicomonas	s__Endozoicomonas sp900299555","GCA_900299555.1","95","d__Bacteria	p__Pseudomonadota	c__Gammaproteobacteria	o__Pseudomonadales	f__Endozoicomonadaceae	g__Endozoicomonas	s__Endozoicomonas sp900299555","100","0.983","GCA_900299555.1","d__Bacteria	p__Pseudomonadota	c__Gammaproteobacteria	o__Pseudomonadales	f__Endozoicomonadaceae	g__Endozoicomonas	s__Endozoicomonas sp900299555","100","0.983","ani_screen","classification based on ANI only","GCF_000710775.1, s__Endozoicomonas ely...","96.96","-","-"
Zooshikella_ganghwensis_JC2044.fna_assembly,"d__Bacteria	p__Pseudomonadota	c__Gammaproteobacteria	o__Pseudomonadales	f__Zooshikellaceae	g__Zooshikella	s__Zooshikella ganghwensis","GCF_000428585.1","95","d__Bacteria	p__Pseudomonadota	c__Gammaproteobacteria	o__Pseudomonadales	f__Zooshikellaceae	g__Zooshikella	s__Zooshikella ganghwensis","100","0.991","GCF_000428585.1","d__Bacteria	p__Pseudomonadota	c__Gammaproteobacteria	o__Pseudomonadales	f__Zooshikellaceae	g__Zooshikella	s__Zooshikella ganghwensis","100","0.991","ani_screen","classification based on ANI only","GCF_018837975.1, s__Zooshikella sp0188...","97.68","-","-"
Zooshikella_harenae_WH53.fna_assembly,"d__Bacteria	p__Pseudomonadota	c__Gammaproteobacteria	o__Pseudomonadales	f__Zooshikellaceae	g__Zooshikella	s__Zooshikella sp018837975","GCF_018837975.1","95","d__Bacteria	p__Pseudomonadota	c__Gammaproteobacteria	o__Pseudomonadales	f__Zooshikellaceae	g__Zooshikella	s__Zooshikella sp018837975","100","0.996","GCF_018837975.1","d__Bacteria	p__Pseudomonadota	c__Gammaproteobacteria	o__Pseudomonadales	f__Zooshikellaceae	g__Zooshikella	s__Zooshikella sp018837975","100","0.996","ani_screen","classification based on ANI only","GCF_000428585.1, s__Zooshikella ganghw...","96.88","-","-"

## Sheet: Supplementary Data 3
Supplementary Data 3 - Secondary metabolite encoding biosynthetic gene clusters (BGCs) annotation of the Endozoicomonadaceae (N=50) and Zooshikellaceae (N=4) genomes using antiSMASH bacterial version 7.0.
BGC type	Candidatus_Endonucleibacter_bathymodioli_IAP13	Candidatus_Endonucleibacter_sp._IAP7	Candidatus_Endozoicomonas_endoleachii_MAG-14	Candidatus_Endozoicomonas_penghunesis_4G	Candidatus_Gorgonimonas_eunicellae_EG18N	Candidatus_Gorgonimonas_leptogorgiae_LS07H	Candidatus_Sororendozoicomonas_aggregata_Pac_P3-11-1	Candidatus_Sororendozoicomonas_aggregata_Pac_X7	Endozoicomonadaceae_bacterium_Plut_88861	Endozoicomonadaceae_bacterium_SW_3_10	Endozoicomonadaceae_bacterium_v2	Endozoicomonas_lisbonensis_NE40	Endozoicomonas_acroporae_Acr-14	Endozoicomonas_arenosclerae_ab112	Endozoicomonas_ascidiicola_AVMART05	Endozoicomonas_atrinae_WP70	Candidatus_Endozoicomonas_cretensis_Dp344	Endozoicomonas_elysicola_MKT_110	Endozoicomonas_euniceicola_EF212	Endozoicomonas_gorgoniicola_PS125	Endozoicomonas_humilis_MG	Endozoicomonas_marisrubri_6c	Endozoicomonas_montiporae_CL-33	Endozoicomonas_numazuensis_HC50	Endozoicomonas_'pistillata'_TypeA	Endozoicomonas_'pistillata'_TypeB	Candidatus_Endozoicomonas_ruthgatesiae_8E	Endozoicomonas_sp._GU-1_Ap1-2	Endozoicomonas_sp._GU-1_Ap1-3	Endozoicomonas_sp._ISHI1	Endozoicomonas_sp._ONNA1	Endozoicomonas_sp._ONNA2	Endozoicomonas_sp._OPT23	Endozoicomonas_sp._SCSIO_W0465	Endozoicomonas_sp._SESOKO1	Endozoicomonas_sp._SESOKO2	Endozoicomonas_sp._YOMI1	Endozoicomonas_sp._AB1-5	Endozoicomonas_sp._MAGCC1	Endozoicomonas_sp._Pac_F2a	Endozoicomonas_sp._W5_Kt	Kistimonas_asteriae_KMD_001	Kistimonas_scapharcae_JCM_17805	Kistimonas_sp._bin40	Kistimonas_sp._APA_bin_67	Parendozoicomonas_callyspongiae_2012CJ34-2	Parendozoicomonas_haliclonae_S-B4-1U	Parendozoicomonas_sp._Alg238-R29	Parendozoicomonas_verongulae_RKSG058
NI-siderophore	0	0	1	0	0	0	1	1	0	0	0	0	2	1	1	0	0	0	1	1	0	1	0	0	0	0	1	1	1	1	1	0	0	0	1	0	2	0	0	1	0	0	0	0	0	0	1	1	0
Ribosomally synthesised and post-translationally modified peptide product (RiPP)	0	0	0	0	0	0	1	1	0	0	0	3	1	1	0	2	1	1	1	2	0	0	0	3	0	0	0	1	1	0	0	0	1	0	1	0	0	1	0	0	0	0	0	1	1	0	1	1	0
Betalactone	1	1	0	1	0	0	1	1	0	1	0	0	1	1	1	1	0	1	0	0	1	1	0	1	0	0	1	1	1	1	1	0	1	1	1	1	1	1	0	0	0	1	1	0	0	1	1	2	1
Resorcinol	0	0	0	0	0	0	0	0	0	0	0	0	0	2	0	0	0	0	0	0	0	0	0	0	0	0	0	0	0	0	0	0	0	0	0	0	0	0	0	0	0	0	0	0	0	0	0	0	0
Non-ribosomal peptide synthetase(NRPS)	0	0	0	1	0	0	0	0	0	0	0	0	0	1	0	0	1	0	0	0	0	0	0	0	3	0	0	2	1	0	0	0	0	0	0	0	0	0	0	10	5	0	0	0	0	0	0	0	2
NRPS-hybrid	0	0	0	0	0	0	0	0	0	0	0	0	0	0	0	0	0	0	0	0	0	0	0	0	0	0	0	0	0	0	0	0	0	0	0	0	0	0	0	0	0	0	0	0	0	0	0	0	0
Ectoine	0	0	0	0	0	0	0	0	0	0	0	0	0	0	1	1	1	1	0	0	0	0	0	0	0	0	0	0	0	0	0	0	1	0	0	0	0	0	0	0	0	0	0	0	0	0	0	0	0
Aryl polyene	0	0	0	0	0	0	0	0	0	0	0	1	0	0	0	2	0	0	0	0	0	0	0	0	0	0	0	0	0	0	0	0	0	0	0	0	0	0	2	0	0	0	0	0	0	0	0	0	0
Homoserine lactone	0	0	0	0	0	0	0	0	0	0	0	0	0	0	0	0	0	0	0	0	0	0	0	0	0	0	0	0	0	0	0	0	0	0	0	0	0	0	0	0	0	1	1	0	0	0	0	0	1
Type III polyketide synthase (T3PKS)	0	0	0	0	0	0	0	0	1	1	1	0	0	0	0	0	0	0	0	0	0	0	0	0	0	1	0	0	0	0	0	0	1	0	0	0	0	0	0	0	0	1	1	1	1	1	1	1	0
PKS-hybrid	0	0	0	0	0	0	0	0	0	0	0	0	0	0	0	0	0	0	0	0	0	0	0	0	0	0	0	0	0	0	0	0	0	0	0	0	0	0	0	0	0	0	0	0	0	0	0	0	0
tRNA-dependent cyclodipeptide synthases (CDPS)	0	0	0	1	0	0	0	0	0	0	0	0	0	0	0	0	0	0	0	0	0	0	0	0	0	0	0	0	0	0	0	0	0	0	0	0	0	0	0	0	0	0	0	0	0	0	0	0	0
N-acetylglutaminylglutamine amide (NAGGN)	0	0	0	0	0	0	0	0	0	0	0	0	0	0	0	0	0	0	0	0	0	0	0	0	0	0	0	0	0	0	0	0	0	0	0	0	0	0	0	0	0	0	0	0	0	0	0	0	0
Prodigiosin (serratia-type non-traditional PKS prodigiosin biosynthesis pathway)	0	0	0	0	0	0	0	0	0	0	0	0	0	0	0	0	0	0	0	0	0	0	0	0	0	0	0	0	0	0	0	0	0	0	0	0	0	0	0	0	0	0	0	0	0	0	0	0	0
Others (BGCs that only appear once):	0	0	0	0	0	0	0	0	0	0	0	1	0	0	0	0	0	0	0	0	0	0	0	0	0	0	0	0	0	0	0	0	1	0	0	0	0	0	0	1	0	0	0	0	0	0	1	0	0
Type I polyketide synthase (T1PKS)	0	0	0	0	0	0	0	0	0	0	0	0	0	0	0	0	0	0	0	0	0	0	0	0	0	0	0	0	0	0	0	0	0	0	0	0	0	0	0	0	0	0	0	0	0	0	1	0	0
Type II polyketide synthase (T2PKS)	0	0	0	0	0	0	0	0	0	0	0	0	0	0	0	0	0	0	0	0	0	0	0	0	0	0	0	0	0	0	0	0	0	0	0	0	0	0	0	0	0	0	0	0	0	0	0	0	0
Hydrogen cyanide	0	0	0	0	0	0	0	0	0	0	0	0	0	0	0	0	0	0	0	0	0	0	0	0	0	0	0	0	0	0	0	0	1	0	0	0	0	0	0	0	0	0	0	0	0	0	0	0	0
Linear azol(in)e-containing peptides (LAP)	0	0	0	0	0	0	0	0	0	0	0	0	0	0	0	0	0	0	0	0	0	0	0	0	0	0	0	0	0	0	0	0	0	0	0	0	0	0	0	1	0	0	0	0	0	0	0	0	0
Terpene	0	0	0	0	0	0	0	0	0	0	0	1	0	0	0	0	0	0	0	0	0	0	0	0	0	0	0	0	0	0	0	0	0	0	0	0	0	0	0	0	0	0	0	0	0	0	0	0	0
[truncated: 5 more columns]

## Sheet: Supplementary Data 4
Supplementary Data 4 - Cluster of Orthologous Groups (COGs) of protein annotation of the Endozoicomonadaceae (N=50) and Zooshikellaceae (N=4) genomes. Genomes were annotated using the automated genome annotation pipeline Melange https://github.com/sandragodinhosilva/MeLanGE.
COG ID	COG function	COG name/description	Candidatus_Endonucleibacter_bathymodioli_IAP13	Candidatus_Endonucleibacter_sp._IAP7	Candidatus_Endozoicomonas_endoleachii_MAG-14	Candidatus_Endozoicomonas_penghunesis_4G	Candidatus_Gorgonimonas_eunicellae_EG18N	Candidatus_Gorgonimonas_leptogorgiae_LS07H	Candidatus_Sororendozoicomonas_aggregata_Pac_P3-11-1	Candidatus_Sororendozoicomonas_aggregata_Pac_X7	Endozoicomonadaceae_bacterium_Plut_88861	Endozoicomonadaceae_bacterium_SW_3_10	Endozoicomonadaceae_bacterium_v2	Endozoicomonas_lisbonensis_NE40	Endozoicomonas_acroporae_Acr-14	Endozoicomonas_arenosclerae_ab112	Endozoicomonas_ascidiicola_AVMART05	Endozoicomonas_atrinae_WP70	Candidatus_Endozoicomonas_cretensis_Dp344	Endozoicomonas_elysicola_MKT_110	Endozoicomonas_euniceicola_EF212	Endozoicomonas_gorgoniicola_PS125	Endozoicomonas_humilis_MG	Endozoicomonas_marisrubri_6c	Endozoicomonas_montiporae_CL-33	Endozoicomonas_numazuensis_HC50	Endozoicomonas_'pistillata'_TypeA	Endozoicomonas_'pistillata'_TypeB	Candidatus_Endozoicomonas_ruthgatesiae_8E	Endozoicomonas_sp._GU-1_Ap1-2	Endozoicomonas_sp._GU-1_Ap1-3	Endozoicomonas_sp._ISHI1	Endozoicomonas_sp._ONNA1	Endozoicomonas_sp._ONNA2	Endozoicomonas_sp._OPT23	Endozoicomonas_sp._SCSIO_W0465	Endozoicomonas_sp._SESOKO1	Endozoicomonas_sp._SESOKO2	Endozoicomonas_sp._YOMI1	Endozoicomonas_sp._AB1-5	Endozoicomonas_sp._MAGCC1	Endozoicomonas_sp._Pac_F2a	Endozoicomonas_sp._W5_Kt	Kistimonas_asteriae_KMD_001	Kistimonas_scapharcae_JCM_17805	Kistimonas_sp._bin40	Kistimonas_sp._APA_bin_67	Parendozoicomonas_callyspongiae_2012CJ34-2	Parendozoicomonas_haliclonae_S-B4-1U
COG0593	L	Chromosomal replication initiation ATPase DnaA	2	2	2	2	2	2	2	3	1	2	1	2	2	2	2	2	2	2	2	2	1	4	2	2	2	1	2	2	2	2	1	2	2	2	2	1	2	3	2	2	2	2	2	2	2	2	2
COG0230	J	Ribosomal protein L34	0	0	0	1	0	0	1	1	1	1	1	1	1	1	1	1	1	1	1	1	1	1	1	1	1	0	1	1	1	1	0	1	1	1	1	0	1	2	1	1	1	1	1	0	0	1	1
COG0594	J	RNase P protein component	1	1	1	1	1	1	1	1	1	1	1	1	1	1	1	1	1	1	1	1	0	1	1	1	0	1	1	1	1	1	0	1	1	1	1	0	1	2	1	1	1	1	1	1	1	1	1
COG0706	M	Membrane protein insertase Oxa1/YidC/SpoIIIJ, required for the localization of integral membrane proteins	1	1	1	1	1	1	1	1	1	1	1	2	1	1	1	1	1	1	1	1	1	1	1	1	0	1	1	1	1	1	1	1	1	1	1	0	1	2	1	1	1	1	1	1	0	1	1
COG0486	J	tRNA U34 5-carboxymethylaminomethyl modifying GTPase MnmE/TrmE	1	1	1	1	1	1	1	1	1	1	1	1	1	1	1	1	1	1	1	1	1	1	1	1	0	0	1	1	1	1	1	1	1	1	1	0	1	2	1	1	1	1	1	1	0	1	1
COG3000	I	Sterol desaturase/sphingolipid hydroxylase, fatty acid hydroxylase superfamily	0	0	1	3	0	0	2	2	0	0	0	1	1	8	2	4	3	3	1	1	2	1	1	5	1	1	1	1	1	1	1	0	4	0	0	0	1	2	1	1	1	3	2	0	0	2	6
COG2068	H	CTP:molybdopterin cytidylyltransferase MocA	0	0	0	0	0	0	0	0	0	0	0	1	1	1	0	1	1	1	1	1	0	1	1	0	0	0	1	1	1	0	0	1	0	1	1	0	0	1	1	0	0	0	0	0	0	1	1
COG1975	O	Xanthine and CO dehydrogenase maturation factor, XdhC/CoxF family	0	0	0	1	0	0	0	0	0	0	0	3	2	2	1	2	2	2	2	2	1	2	1	1	0	0	2	2	2	1	0	1	0	2	1	0	0	1	1	0	0	1	1	0	0	1	1
COG1529	C	CO or xanthine dehydrogenase, Mo-binding subunit	0	0	0	0	0	0	0	0	0	0	0	2	1	1	0	2	2	2	1	2	0	1	2	0	0	0	1	1	1	0	0	1	0	2	1	0	0	2	2	0	0	0	0	0	0	2	2
COG2080	C	Aerobic-type carbon monoxide dehydrogenase, small subunit, CoxS/CutS family	0	0	0	0	0	0	0	0	0	0	0	1	1	1	0	1	1	1	1	1	0	1	1	0	0	0	1	1	1	0	0	1	0	1	1	0	0	1	1	0	0	0	0	0	0	1	2
COG3842	E	ABC-type Fe3+/spermidine/putrescine transport systems, ATPase components	1	1	1	2	1	1	2	2	1	1	1	3	2	3	5	4	3	4	1	1	1	2	2	2	1	1	2	2	2	3	3	2	5	1	2	2	2	2	2	2	1	5	5	0	0	4	6
COG1178	P	ABC-type Fe3+ transport system, permease component	0	0	0	2	0	0	1	1	0	0	0	2	1	2	1	2	1	2	1	0	1	2	1	1	0	0	2	1	2	2	2	1	2	0	1	1	1	0	1	1	0	2	1	0	0	3	2
COG2161	V	Antitoxin component YafN of the YafNO toxin-antitoxin module, PHD/YefM family	2	0	0	8	0	0	2	1	0	0	0	0	3	0	3	1	0	0	3	1	1	4	1	3	1	0	6	3	3	6	6	3	0	3	2	6	4	4	4	2	0	0	0	0	0	0	0
COG1484	L	DNA replication protein DnaC	0	0	0	4	0	0	0	0	1	0	1	0	3	0	3	1	1	0	5	12	0	7	15	1	2	1	6	4	4	4	1	3	0	30	2	0	2	0	3	4	1	0	1	3	2	1	0
COG1840	P	ABC-type Fe3+ transport system, periplasmic component	0	0	0	2	0	0	1	1	1	0	1	2	1	4	1	2	1	2	1	0	1	2	1	3	0	0	3	1	1	3	2	1	3	0	1	2	1	0	2	1	0	2	1	0	0	2	2
COG0445	J	tRNA U34 5-carboxymethylaminomethyl modifying enzyme MnmG/GidA	2	1	1	1	1	1	1	1	1	1	1	1	1	1	1	1	1	1	1	1	1	1	1	1	0	0	1	2	2	1	1	1	1	1	1	0	1	1	1	1	1	1	1	1	1	1	1
COG0357	J	16S rRNA G527 N7-methylase RsmG (former glucose-inhibited division protein B)	2	1	1	1	1	1	1	1	0	1	0	1	1	1	1	1	1	1	1	1	0	1	1	1	1	1	1	1	1	1	1	1	1	1	1	0	1	1	2	1	1	1	1	1	1	1	1
COG1192	N	Cellulose biosynthesis protein BcsQ	2	1	3	1	1	1	3	4	0	1	0	3	3	1	1	2	3	1	1	1	1	1	1	2	3	2	1	1	2	2	1	1	1	1	1	0	1	2	3	3	3	3	3	1	1	4	1
COG1475	D	Chromosome segregation protein Spo0J, contains ParB-like nuclease domain	2	1	2	1	1	1	2	1	1	1	1	3	2	1	3	5	5	1	3	3	1	1	1	1	4	5	1	1	1	1	1	1	1	2	4	0	1	1	1	5	3	2	3	1	1	1	1
COG0737	FV	2',3'-cyclic-nucleotide 2'-phosphodiesterase/5'- or 3'-nucleotidase, 5'-nucleotidase family	0	0	0	3	0	0	1	1	2	1	2	4	3	6	3	2	3	3	3	5	1	0	3	4	1	1	1	3	3	1	1	0	3	1	1	1	2	4	1	1	1	3	3	1	1	5	3
COG0675	X	Transposase	0	0	0	42	2	3	3	5	0	0	0	0	7	0	0	0	0	0	93	12	0	91	7	16	7	6	37	3	3	10	2	1	0	1	4	3	0	11	4	5	6	0	1	4	3	0	0
COG0583	K	DNA-binding transcriptional regulator, LysR family	1	1	4	12	1	1	7	7	6	1	6	26	12	36	23	33	27	33	14	19	3	15	20	27	7	5	23	15	15	20	20	8	36	19	12	16	10	19	17	8	5	36	35	2	2	21	39
COG3312	C	FoF1-type ATP synthase assembly protein I	1	1	1	1	1	0	1	1	1	1	1	1	1	1	1	1	1	1	1	1	1	1	1	1	1	1	1	1	1	1	1	1	1	1	1	0	1	1	1	1	1	1	1	1	1	1	1
COG0356	C	FoF1-type ATP synthase, membrane subunit a	1	1	1	1	1	1	1	1	2	1	2	1	1	1	1	1	1	1	1	1	0	1	1	1	2	1	1	1	1	1	1	1	1	1	1	0	1	1	1	1	1	1	1	1	1	1	1
COG0636	C	FoF1-type ATP synthase, membrane subunit c/Archaeal/vacuolar-type H+-ATPase, subunit K	1	1	1	1	1	1	1	1	1	1	1	1	1	1	1	1	1	1	1	1	1	1	1	1	1	1	1	1	1	1	1	1	1	1	1	0	1	1	1	1	1	1	1	1	1	1	1
COG0711	C	FoF1-type ATP synthase, membrane subunit b or b'	1	2	1	1	1	1	1	1	1	1	1	1	1	1	1	1	1	1	1	1	1	1	1	1	1	1	1	1	1	1	0	1	1	1	1	0	1	1	1	1	1	1	1	1	1	1	1
COG0712	C	FoF1-type ATP synthase, delta subunit	1	1	1	1	1	1	1	1	1	1	1	1	1	1	1	1	1	1	1	1	1	1	1	1	1	1	1	1	1	1	0	1	1	1	1	0	1	1	1	0	1	1	1	1	1	1	1
COG0056	C	FoF1-type ATP synthase, alpha subunit	1	1	1	1	1	1	1	1	1	1	1	1	1	1	1	1	1	1	1	1	1	1	1	1	1	1	1	1	1	1	0	0	1	1	1	0	1	1	1	0	1	1	1	1	1	1	1
COG0224	C	FoF1-type ATP synthase, gamma subunit	1	1	1	1	1	1	1	1	1	1	1	1	1	1	1	1	1	1	1	1	1	1	1	1	1	1	1	2	1	1	1	0	1	1	1	0	1	1	1	0	1	1	1	1	1	1	1
COG0055	C	FoF1-type ATP synthase, beta subunit	1	1	0	1	1	1	1	1	1	1	1	1	1	1	1	1	1	1	1	1	1	1	1	1	1	1	1	1	1	1	1	0	1	1	1	1	1	1	0	0	1	1	1	1	1	1	1
COG0355	C	FoF1-type ATP synthase, epsilon subunit	1	1	1	1	1	1	1	1	1	1	1	1	1	1	1	1	1	1	1	1	1	1	1	1	1	1	1	1	1	1	1	0	1	1	1	1	1	1	0	1	1	1	1	1	1	1	1
COG2116	P	Formate/nitrite transporter FocA, FNT family	0	0	0	1	0	0	0	0	1	0	1	1	1	2	2	2	1	1	1	1	1	2	1	2	1	1	2	2	2	2	2	1	1	1	1	1	1	1	0	1	1	2	2	0	0	1	2
COG1061	KL	Superfamily II DNA or RNA helicase	1	1	1	4	0	0	1	2	2	0	2	5	3	2	4	7	2	2	4	2	0	4	4	2	0	2	1	4	4	1	3	2	2	5	2	0	1	1	4	3	1	1	1	0	0	1	1
COG2932	X	Phage repressor protein C, contains Cro/C1-type HTH and peptisase s24 domains	0	0	0	1	0	0	0	0	0	0	0	0	1	1	1	0	0	0	0	0	0	1	2	1	0	0	1	0	0	1	1	0	1	1	0	1	1	0	0	1	1	0	1	0	0	1	1
COG2924	PO	Fe-S cluster biosynthesis and repair protein YggX	1	1	1	1	1	0	1	1	1	1	1	1	1	1	1	1	1	1	1	1	0	1	1	1	0	1	1	1	1	1	1	1	1	1	1	0	1	1	1	1	1	1	1	1	1	1	1
COG0397	S	Uncharacterized conserved protein YdiU, UPF0061 family	0	0	1	1	0	0	1	1	0	1	0	1	1	1	1	1	1	1	1	1	1	1	1	2	0	1	1	1	1	1	1	1	1	1	1	0	1	1	1	1	1	1	1	0	0	1	1
COG3642	J	tRNA A-37 threonylcarbamoyl transferase component Bud32	0	0	0	0	0	0	0	0	0	1	0	1	1	1	1	0	0	0	1	1	0	2	1	1	0	0	2	1	1	1	1	0	1	0	0	1	0	0	1	0	0	1	1	0	0	0	1
COG0204	I	1-acyl-sn-glycerol-3-phosphate acyltransferase	1	2	2	3	2	2	3	3	5	1	5	4	4	6	6	7	7	6	5	4	3	4	4	6	2	0	4	6	6	4	4	3	6	4	4	3	5	4	4	2	2	4	4	2	2	6	8
COG1194	L	Adenine-specific DNA glycosylase, acts on AG and A-oxoG pairs	0	0	1	1	0	0	1	1	1	1	1	1	1	1	1	1	1	1	2	1	1	1	1	1	1	0	1	1	1	1	1	1	1	1	1	1	1	1	1	1	1	1	1	1	1	1	1
COG1275	V	Tellurite resistance protein TehA and related permeases	1	1	1	1	0	0	1	1	0	0	0	0	1	1	1	1	1	1	1	1	1	1	0	1	1	1	1	1	1	1	1	1	1	1	1	1	1	1	1	0	1	2	2	1	1	1	1
COG0803	P	ABC-type Zn uptake system ZnuABC, Zn-binding component ZnuA	0	0	1	1	0	0	1	1	0	0	0	1	0	1	0	0	0	1	1	1	0	0	1	1	0	0	1	0	0	1	1	0	0	0	0	0	0	1	0	0	0	0	0	0	0	0	1
COG2982	M	Uncharacterized protein involved in outer membrane biogenesis	1	1	1	1	0	0	1	1	1	0	1	2	1	1	1	1	1	1	1	2	0	1	2	1	0	0	1	1	1	1	1	1	1	1	1	1	1	1	1	1	1	1	1	1	1	1	1
COG0131	E	Imidazoleglycerol phosphate dehydratase HisB	0	0	0	1	0	0	1	1	0	0	0	1	1	1	1	1	1	1	1	1	0	1	1	1	0	0	1	1	1	1	1	1	1	1	1	0	1	1	1	0	0	1	1	0	0	1	1
COG0118	E	Imidazoleglycerol phosphate synthase glutamine amidotransferase subunit HisH	0	1	0	2	0	0	2	2	0	0	0	1	1	1	1	1	1	1	1	1	0	1	1	2	1	0	1	1	1	1	1	1	1	1	1	0	2	1	1	0	0	1	1	0	0	2	1
COG3296	S	Uncharacterized conserved protein, Tic20 family	0	0	1	1	0	0	0	0	0	0	0	1	1	1	1	1	1	1	1	1	0	1	1	1	0	0	1	1	1	1	1	1	2	1	1	1	1	1	1	1	1	0	0	0	0	1	0
COG0107	E	Imidazole glycerol phosphate synthase subunit HisF	0	1	0	2	0	0	2	2	0	0	0	2	1	1	1	1	1	1	1	1	0	1	1	2	1	0	1	1	1	1	1	1	1	1	1	0	2	1	1	0	0	1	1	0	0	2	1
COG2865	K	Predicted transcriptional regulator, contains HTH domain	0	0	0	3	0	0	0	0	0	1	0	0	1	0	0	0	0	0	1	1	1	1	0	3	0	0	4	0	0	1	1	0	0	0	1	1	0	0	0	0	1	0	0	1	2	1	0
COG0419	L	DNA repair exonuclease SbcCD ATPase subunit	0	1	0	4	0	2	0	0	1	0	1	1	2	2	2	4	2	1	1	2	2	5	1	4	3	3	13	2	2	6	2	1	1	1	1	1	1	1	0	1	1	2	2	0	0	1	2
COG3726	S	Uncharacterized membrane protein affecting hemolysin expression	1	1	1	1	0	0	1	1	1	1	1	1	1	1	1	1	1	1	1	1	0	1	1	1	1	1	1	1	1	1	1	1	1	1	1	0	1	1	1	1	1	1	1	0	0	1	1
COG0610	V	Type I site-specific restriction-modification system, R (restriction) subunit and related helicases ...	7	2	1	3	1	1	3	3	2	3	2	3	9	1	4	5	5	1	10	16	2	1	4	3	2	0	4	7	7	3	3	8	0	7	4	2	6	2	1	9	4	2	4	2	2	2	0
COG3943	S	Uncharacterized conserved protein	1	2	0	2	0	0	1	1	1	1	1	0	1	1	0	0	0	0	1	1	0	2	0	0	0	0	2	0	0	2	2	1	0	1	1	1	0	1	1	1	0	0	0	3	1	0	0
COG0732	V	Restriction endonuclease S subunit	5	0	1	5	0	3	4	4	2	3	2	2	11	3	7	5	5	1	12	13	1	3	3	5	3	0	6	6	6	2	7	5	0	9	5	1	5	5	3	8	3	3	5	3	1	2	2
COG2184	T	Fido, protein-threonine AMPylation domain	0	0	0	3	0	0	0	0	0	2	0	0	0	0	0	0	0	0	0	0	0	0	0	0	0	0	1	0	0	0	0	0	0	0	0	0	0	0	0	0	0	0	0	1	0	0	0
COG0286	V	Type I restriction-modification system, DNA methylase subunit	7	6	1	4	1	2	7	7	3	10	3	2	16	4	7	6	5	1	15	16	1	6	3	5	1	1	6	6	6	3	8	8	0	7	5	3	8	4	5	8	5	6	10	3	2	3	3
COG0560	E	Phosphoserine phosphatase	1	1	1	2	0	0	1	1	1	1	1	3	2	3	4	3	3	3	3	2	1	2	3	2	1	2	2	3	3	2	3	3	2	2	2	1	2	2	4	1	1	4	3	0	0	3	3
COG2253	V	Predicted nucleotidyltransferase component of viral defense system	0	0	0	1	0	0	0	0	1	0	1	1	1	0	0	0	0	0	2	0	0	2	1	2	0	0	2	0	0	0	0	0	0	0	1	0	1	0	1	1	0	0	1	0	0	1	0
COG5340	V	Transcriptional regulator, predicted component of viral defense system	0	0	0	0	0	0	0	0	1	0	1	1	1	0	0	0	0	0	1	0	0	1	1	1	0	0	1	0	0	0	0	0	0	0	1	0	1	0	0	0	0	0	1	0	0	0	0
COG3549	V	Plasmid maintenance system killer protein	0	0	0	2	0	0	1	1	0	0	0	1	2	2	0	1	1	0	1	2	0	4	0	1	0	0	6	2	2	3	2	3	0	1	1	2	2	0	2	2	1	0	0	0	0	1	0
COG3093	V	Plasmid maintenance system antidote protein VapI, contains XRE-type HTH domain	0	0	0	11	0	0	1	1	0	0	0	1	3	2	0	1	1	0	5	2	1	4	0	1	0	0	10	3	4	8	4	3	0	3	2	6	2	0	3	2	2	2	3	0	0	1	0
COG2200	T	EAL domain, c-di-GMP-specific phosphodiesterase class I (or its enzymatically inactive variant)	2	2	2	2	2	1	3	3	2	2	2	4	5	6	4	5	5	5	4	3	2	2	4	6	4	4	3	5	5	3	3	3	6	5	3	2	5	4	5	3	4	3	4	2	1	3	8
COG0194	F	Guanylate kinase	1	1	1	2	1	1	1	1	1	0	1	1	1	1	1	1	1	1	1	1	1	1	1	1	0	1	1	1	1	1	1	1	1	1	1	0	1	1	1	1	1	1	1	1	1	1	1
COG0006	E	Xaa-Pro aminopeptidase	1	1	1	1	1	1	1	1	2	1	2	2	1	2	1	1	1	1	1	1	1	1	1	1	0	1	1	2	2	1	1	1	2	1	1	0	1	2	1	2	1	4	4	1	1	3	3
COG1758	K	DNA-directed RNA polymerase, subunit K/omega	1	1	1	1	1	1	1	1	1	0	1	1	1	1	1	1	1	1	1	1	1	1	1	1	0	1	1	1	1	1	1	1	1	1	1	0	1	1	1	1	1	1	1	1	1	1	1
COG0317	TK	(p)ppGpp synthase/hydrolase, HD superfamily	2	2	2	2	2	2	2	2	2	1	2	2	2	2	2	2	2	2	2	2	1	2	2	2	1	2	2	2	2	2	2	2	2	2	2	0	2	2	2	2	2	2	2	2	2	2	2
COG0251	V	Enamine deaminase RidA, house cleaning of reactive enamine intermediates, YjgF/YER057c/UK114 family	1	1	1	2	1	1	2	2	2	1	2	4	2	3	5	5	5	5	4	4	0	2	3	2	4	4	2	2	2	2	2	3	6	5	2	1	1	3	6	4	3	5	5	0	0	3	4
COG0451	M	Nucleoside-diphosphate-sugar epimerase	1	6	3	2	1	2	1	1	3	2	3	5	7	8	8	11	5	8	3	5	1	4	6	3	12	4	4	3	3	1	3	6	8	8	5	4	9	2	4	6	4	6	5	0	0	3	7
COG1200	L	RecG-like helicase	1	1	1	1	1	1	1	1	1	1	1	1	1	1	1	1	1	1	1	1	1	2	1	1	1	2	1	1	1	1	1	1	1	1	1	0	1	1	1	1	1	1	1	1	1	1	1
COG4668	G	Mannitol/fructose-specific phosphotransferase system, IIA domain	0	0	0	1	0	0	0	0	0	0	0	1	0	2	0	0	0	0	1	1	0	2	1	2	1	0	2	0	0	2	2	0	0	0	0	1	0	0	0	0	0	0	0	0	0	0	0
COG0386	VI	Glutathione peroxidase, house-cleaning role in reducing lipid peroxides	0	0	1	0	0	0	1	0	1	0	1	1	1	1	1	1	1	1	1	1	0	1	1	1	1	1	1	1	1	0	0	0	2	1	1	0	1	1	1	1	1	1	1	0	0	1	1
COG1714	S	Uncharacterized membrane protein YckC, RDD family	1	1	1	2	1	0	1	1	1	2	1	2	2	2	1	1	1	1	2	3	0	1	2	2	1	0	2	1	2	2	1	1	2	1	1	1	1	0	1	0	1	3	3	1	1	1	2
COG0659	P	Sulfate permease or related transporter, MFS superfamily	1	1	0	1	1	1	1	1	0	1	0	1	2	1	2	2	3	2	1	1	1	1	1	1	0	0	1	2	2	1	1	1	1	2	1	0	1	2	2	0	0	3	2	2	1	1	2
COG2375	P	NADPH-dependent ferric siderophore reductase, contains FAD-binding and SIP domains	0	0	0	1	0	0	1	1	0	0	0	1	0	1	0	0	1	1	0	0	0	1	0	1	0	0	1	0	0	1	1	0	1	0	0	1	0	1	0	0	0	0	0	0	0	0	1
COG2081	R	Predicted flavoprotein YhiN	1	1	0	1	0	0	0	0	0	0	0	1	1	1	1	1	1	1	1	1	1	1	1	1	1	1	1	1	1	1	1	1	1	1	1	1	0	1	1	1	1	1	1	0	0	1	1
COG3204	S	Uncharacterized protein YjiK	0	0	0	0	0	0	0	0	1	0	1	0	0	2	2	0	0	0	0	0	0	1	0	2	0	0	1	0	0	1	1	0	1	0	0	0	0	0	0	0	0	1	1	0	0	0	2
COG0564	J	Pseudouridylate synthase, 23S rRNA- or tRNA-specific	2	2	2	4	2	2	2	2	4	2	4	4	4	3	4	4	4	4	5	5	2	4	4	5	4	4	4	4	4	4	4	2	5	4	4	3	3	4	4	4	4	4	4	2	2	4	5
COG3177	K	Fic family protein	3	0	0	10	0	1	3	2	1	3	1	4	4	4	3	1	1	1	7	8	3	8	3	7	2	3	12	2	2	6	6	5	2	5	5	5	3	3	4	1	3	0	1	3	4	3	1
COG3038	C	Cytochrome b561	1	1	1	2	1	1	1	1	0	0	0	2	1	5	2	1	1	1	2	2	0	1	2	1	1	1	1	1	1	1	1	1	2	1	1	1	1	1	1	1	1	1	1	0	0	1	0
COG5540			0	0	0	4	4	4	2	2	1	0	1	0	4	0	0	0	0	0	2	2	1	13	1	1	2	0	13	2	2	12	5	6	0	4	2	4	4	0	0	7	1	0	0	0	0	0	0
COG0288	P	Carbonic anhydrase	1	1	1	1	1	1	1	1	1	1	1	1	1	1	1	1	1	1	1	1	1	1	1	1	1	1	1	1	1	1	1	1	1	1	1	1	1	1	1	1	0	2	2	1	0	1	1
COG0284	F	Orotidine-5'-phosphate decarboxylase	1	1	1	1	1	1	1	1	1	1	1	1	1	1	1	1	1	1	1	1	0	1	1	2	1	0	1	1	1	1	1	1	1	1	1	1	1	0	1	0	1	1	1	1	1	1	1
COG1253	R	Hemolysin or related protein, contains CBS domains	1	1	1	1	1	1	1	1	1	1	1	2	2	3	3	3	2	4	1	2	1	2	2	2	0	0	2	2	2	1	1	2	1	2	2	1	2	2	1	2	2	2	1	0	0	0	1
COG0738	G	Fucose permease	0	0	0	2	1	1	0	1	1	0	1	0	1	0	1	2	2	2	0	0	1	2	0	0	0	0	1	1	1	1	1	2	0	1	1	1	1	0	1	2	1	1	3	0	0	0	0
COG2452	X	Predicted site-specific integrase-resolvase	0	0	0	4	0	0	0	0	0	0	0	0	3	0	0	0	0	0	0	0	0	2	1	2	1	0	15	1	1	2	0	5	0	0	3	0	1	0	0	2	0	0	0	2	2	0	0
COG0697	GER	Permease of the drug/metabolite transporter (DMT) superfamily	1	1	4	7	1	0	4	4	4	1	4	8	3	15	6	8	10	11	4	5	2	4	8	11	2	2	8	4	4	5	5	2	13	5	3	4	2	3	7	1	1	11	12	0	0	6	9
COG0590	J	tRNA(Arg) A34 adenosine deaminase TadA	1	1	1	1	1	1	2	2	1	1	1	2	2	2	2	5	4	4	2	2	0	2	2	2	1	1	3	2	2	2	2	2	1	4	1	2	1	0	2	1	2	3	3	1	1	2	1
COG0274	F	Deoxyribose-phosphate aldolase	0	0	1	1	1	1	1	1	1	0	1	1	1	2	3	1	1	1	1	2	1	1	1	1	0	0	1	1	1	1	1	1	2	1	1	1	1	1	0	2	2	1	1	1	1	1	1
COG1015	G	Phosphopentomutase	0	0	0	1	0	0	1	1	1	1	1	1	1	1	1	1	1	1	1	2	1	1	1	1	0	0	1	2	2	1	1	1	1	1	1	0	1	1	0	1	1	1	1	1	1	1	1
COG0813	F	Purine-nucleoside phosphorylase	0	0	0	1	1	1	1	1	1	1	1	1	1	2	1	2	2	2	1	2	1	1	1	1	0	0	1	1	1	1	1	1	1	1	2	1	1	1	1	1	1	1	1	1	1	2	2
COG1378	K	Sugar-specific transcriptional regulator TrmB	0	0	0	1	0	0	1	1	1	0	1	2	2	1	1	1	1	1	2	2	0	1	1	1	1	1	1	1	1	1	1	0	1	1	1	1	0	1	1	1	2	1	1	0	0	1	1
COG1207	M	Bifunctional protein GlmU, N-acetylglucosamine-1-phosphate-uridyltransferase/glucosamine-1-phosphate-acetyltransferase	1	1	1	1	1	1	1	1	1	1	1	1	1	1	1	1	1	1	1	1	1	1	1	1	1	1	1	1	1	1	1	1	1	1	1	1	2	1	1	1	1	1	1	1	1	1	1
COG0449	M	Glucosamine 6-phosphate synthetase, contains amidotransferase and phosphosugar isomerase domains	2	1	1	1	1	1	1	1	1	1	1	1	1	2	1	1	1	1	1	1	0	1	1	1	1	1	1	1	1	1	1	1	1	1	1	1	1	2	1	1	1	1	1	0	0	1	1
COG2319	R	WD40 repeat	19	2	3	44	2	2	14	8	17	7	17	1	22	2	5	0	2	0	39	5	1	185	3	7	1	1	158	19	20	116	67	34	0	8	12	49	13	0	3	19	1	3	2	14	11	11	3
COG1028	IQR	NAD(P)-dependent dehydrogenase, short-chain alcohol dehydrogenase family	4	7	5	8	4	4	7	6	11	5	11	10	12	30	17	32	32	30	8	10	5	6	16	23	5	7	6	13	13	5	5	4	26	18	11	4	7	6	16	8	4	19	21	6	4	11	23
COG2801	X	Transposase InsO and inactivated derivatives	3	0	9	7	0	0	4	2	4	0	4	3	2	6	4	3	8	0	2	2	0	2	28	7	2	4	8	0	0	2	2	0	1	34	2	4	1	3	2	1	1	2	8	0	0	1	3
COG2026	V	mRNA-degrading endonuclease RelE, toxin component of the RelBE toxin-antitoxin system	0	0	0	4	0	0	2	2	0	0	0	0	2	2	1	0	0	0	1	2	0	2	1	3	0	0	4	1	1	0	1	2	0	2	1	1	2	3	2	5	2	0	0	0	0	0	1
COG1396	K	Transcriptional regulator, contains XRE-family HTH domain	2	1	1	6	1	1	2	3	1	1	1	7	6	2	8	15	9	3	7	11	0	3	7	3	0	1	2	1	2	1	2	2	3	6	4	1	4	4	5	10	1	3	6	1	1	2	5
COG1595	K	DNA-directed RNA polymerase specialized sigma subunit, sigma24 family	1	1	1	4	1	1	4	4	2	1	2	2	3	6	5	4	3	4	2	2	2	5	2	5	1	1	4	3	3	4	4	2	4	2	3	2	3	1	3	2	2	4	2	1	1	3	8
COG0625	O	Glutathione S-transferase	1	2	4	4	3	3	4	4	2	1	2	6	5	11	6	7	6	7	6	6	2	7	5	9	3	1	7	6	6	6	6	6	11	3	3	4	4	7	5	5	4	8	8	1	1	7	6
COG2227	H	2-polyprenyl-3-methyl-5-hydroxy-6-metoxy-1,4-benzoquinol methylase	1	1	1	2	1	1	1	1	5	3	5	3	2	6	4	3	2	5	3	1	0	2	3	4	1	2	4	3	3	3	3	1	3	2	2	1	3	2	3	2	1	4	4	2	2	4	6
COG0405	E	Gamma-glutamyltranspeptidase	0	0	0	1	0	0	0	0	0	0	0	1	1	1	0	2	1	1	1	1	0	1	1	1	0	1	1	1	1	1	1	1	1	1	1	0	1	0	0	1	0	1	1	0	0	0	0
COG0366	G	Glycosidase	0	0	0	0	0	0	0	0	1	0	1	2	4	3	1	2	2	2	2	2	0	1	4	0	1	0	1	2	2	1	1	2	1	2	0	0	2	0	1	2	2	0	0	0	0	3	0
COG1210	M	UTP-glucose-1-phosphate uridylyltransferase	1	1	1	1	1	1	1	1	0	1	0	1	4	4	2	3	4	2	2	4	1	3	2	2	1	1	3	5	6	3	3	4	1	4	1	0	4	1	0	1	2	2	3	1	0	2	1
COG3769	G	Predicted mannosyl-3-phosphoglycerate phosphatase, HAD superfamily	0	0	0	0	0	0	0	0	0	0	0	0	0	1	1	1	1	1	0	0	0	1	1	1	0	0	1	1	1	1	1	2	0	0	0	0	2	0	0	0	0	0	0	0	0	1	0
COG1538	M	Outer membrane protein TolC	4	3	2	4	2	2	2	2	3	3	3	5	5	7	7	8	5	7	5	4	1	5	6	5	2	1	6	5	5	6	6	4	4	3	2	4	4	5	6	2	2	10	12	1	1	3	5
COG0845	MV	Multidrug efflux pump subunit AcrA (membrane-fusion protein)	4	4	6	6	2	2	4	4	6	3	6	13	9	16	10	16	13	16	10	11	3	9	17	13	2	3	7	10	11	6	6	3	8	8	4	3	6	11	15	5	5	14	17	1	0	5	10
COG3696	P	Cu/Ag efflux pump CusA	1	0	0	0	0	0	0	0	0	0	0	0	0	1	0	1	1	1	0	0	0	1	0	1	0	0	1	0	0	0	0	0	0	0	0	0	0	1	0	0	0	1	1	0	0	0	0
COG3019	S	Uncharacterized conserved protein	0	0	0	1	0	0	1	1	0	0	0	1	0	1	1	1	1	1	1	0	1	1	1	1	0	0	1	0	0	1	1	0	1	0	0	0	0	1	0	1	1	1	1	0	0	1	1
COG0789	K	DNA-binding transcriptional regulator, MerR family	1	0	0	2	0	0	1	1	1	2	1	7	2	4	4	5	5	5	1	4	1	3	6	2	0	1	4	3	3	4	4	0	3	2	2	3	2	5	3	1	1	6	6	0	0	5	7
COG2217	P	Cation transport ATPase	2	2	2	3	1	1	3	3	2	3	2	3	4	3	3	3	3	3	3	3	2	3	6	3	1	2	3	4	4	3	3	2	3	3	3	0	5	4	3	3	3	3	3	1	1	3	3
COG3031	U	Type II secretory pathway, component PulC	0	1	0	2	0	0	1	1	1	1	1	2	2	2	2	1	1	1	2	2	2	1	2	2	0	1	2	1	1	2	1	0	3	0	0	0	0	2	0	1	0	1	1	0	0	2	2
COG1450	U	Type II secretory pathway component GspD/PulD (secretin)	2	2	2	3	3	3	4	4	2	2	2	3	4	3	3	3	3	3	3	3	2	4	3	4	3	3	3	3	3	3	2	2	4	2	2	1	2	4	2	3	2	4	4	3	3	4	4
COG2804	NUW	Type II secretory pathway ATPase GspE/PulE or T4P pilus assembly pathway ATPase PilB	3	3	3	4	2	2	4	4	3	3	3	4	5	4	4	4	5	4	4	5	3	5	4	5	3	3	4	4	4	4	4	3	5	3	4	2	3	4	3	4	3	4	3	3	2	4	5
COG1459	NUW	Type II secretory pathway, component PulF	2	2	2	3	2	2	3	3	2	2	2	3	4	3	3	3	3	3	3	4	3	6	3	4	3	3	3	3	3	3	3	2	3	2	3	1	2	3	1	3	3	3	2	2	2	3	4
COG2165	NUW	Type II secretory pathway, pseudopilin PulG	2	2	2	5	2	2	4	4	1	2	1	3	5	4	3	4	4	3	3	3	4	4	2	5	2	5	5	3	3	5	4	1	3	2	3	0	1	4	1	3	1	2	4	2	2	4	6
COG4795	U	Type II secretory pathway, component PulJ	1	1	1	2	1	1	2	2	1	1	1	2	3	2	2	2	2	2	2	2	1	2	2	3	1	1	2	2	2	2	2	1	2	1	1	0	1	2	1	2	1	1	1	1	1	2	3
COG3156	U	Type II secretory pathway, component PulK	1	1	1	2	0	0	2	2	2	1	2	2	3	2	2	2	2	2	2	2	1	2	2	3	2	2	2	2	2	2	2	1	2	1	1	1	1	2	1	2	1	1	1	1	1	2	3
COG3297	U	Type II secretory pathway, component PulL	1	1	1	2	0	0	2	2	2	1	2	2	3	2	2	2	2	2	2	2	1	2	2	3	1	1	2	2	2	2	2	1	3	1	1	1	1	2	1	2	0	1	1	1	1	2	3
COG3149	U	Type II secretory pathway, component PulM	1	1	1	2	0	1	2	2	2	1	2	2	3	2	2	2	2	2	2	2	2	2	2	3	1	1	2	2	2	2	2	1	2	1	1	1	1	2	1	1	1	1	1	1	1	2	3
COG3744	V	PIN domain nuclease, a component of toxin-antitoxin system (PIN domain)	0	0	0	2	0	0	0	0	0	0	0	0	4	1	0	0	0	0	0	0	0	2	0	1	1	0	2	2	2	2	2	2	0	1	2	2	2	0	2	1	0	0	0	0	0	0	0
COG0420	L	DNA repair exonuclease SbcCD nuclease subunit	0	0	0	1	0	1	0	0	0	0	0	2	1	1	1	2	1	1	1	1	1	1	1	1	1	1	1	1	1	1	2	1	1	1	1	0	1	1	1	1	1	0	1	0	0	1	1
COG0363	G	6-phosphogluconolactonase/Glucosamine-6-phosphate isomerase/deaminase	0	0	1	1	0	0	1	1	1	0	1	1	1	1	2	1	1	3	1	1	0	1	2	1	0	1	1	1	1	1	1	0	0	1	0	0	1	2	1	1	1	1	1	1	1	1	1
COG3266	D	Cell division protein DamX, binds to the septal ring, contains C-terminal SPOR domain	0	1	1	0	0	0	1	1	0	0	0	0	1	0	1	1	1	1	1	1	0	0	1	0	0	0	1	1	1	0	0	1	1	1	1	0	1	1	0	1	1	2	1	0	0	1	0
COG1282	C	NAD/NADP transhydrogenase beta subunit	2	0	0	1	0	0	1	1	1	0	1	2	1	1	1	0	1	1	1	2	0	1	2	1	0	1	1	1	1	1	1	2	1	1	1	0	1	2	0	1	1	0	0	0	0	1	1
COG3288	C	NAD/NADP transhydrogenase alpha subunit	0	0	0	1	0	0	1	1	1	0	1	2	1	1	1	0	1	1	1	2	0	1	3	1	0	1	1	1	1	1	1	1	1	1	1	0	1	2	1	1	1	0	0	0	0	1	1
COG2224	C	Isocitrate lyase	0	0	0	2	0	0	1	1	1	0	1	1	1	2	1	1	1	1	1	1	1	2	1	2	0	0	2	1	1	2	2	1	2	1	1	1	1	1	0	0	0	2	0	0	0	1	1
COG1249	C	Pyruvate/2-oxoglutarate dehydrogenase complex, dihydrolipoamide dehydrogenase (E3) component or related enzyme	2	3	3	4	3	3	3	3	3	3	3	6	4	4	4	4	4	4	4	4	3	4	4	5	1	3	4	5	5	4	4	4	6	4	4	3	4	3	4	4	4	3	3	4	4	4	4
COG1301	C	Na+/H+-dicarboxylate symporter	1	1	2	3	6	4	1	1	3	1	3	4	3	4	6	5	4	5	4	6	2	1	5	5	0	4	1	3	3	1	1	2	3	3	3	0	3	3	6	4	3	6	7	2	2	6	5
COG0281	C	Malic enzyme	0	1	1	2	1	1	2	2	1	1	1	2	2	2	2	2	2	2	2	2	1	2	2	2	2	0	2	2	2	2	2	2	2	3	2	1	2	2	2	1	2	1	1	0	0	2	3
COG0640	K	DNA-binding transcriptional regulator, ArsR family	1	2	3	1	0	0	2	2	4	0	4	6	4	4	8	5	4	6	1	2	0	1	6	2	0	1	1	4	4	1	1	4	3	4	4	0	2	3	5	6	3	4	4	0	0	2	5
COG1357	S	Uncharacterized protein YjbI, contains pentapeptide repeats	1	1	2	2	1	1	2	2	0	1	0	3	2	6	2	3	3	3	1	1	1	2	1	5	2	2	2	2	2	2	2	2	4	3	2	1	2	2	3	3	1	3	3	0	0	1	3
COG2274	V	ABC-type bacteriocin/lantibiotic exporters, contain an N-terminal double-glycine peptidase domain	2	2	1	4	1	1	1	1	0	2	0	5	4	4	5	5	4	4	6	3	2	7	3	5	0	1	5	6	5	7	6	5	5	3	1	5	2	8	4	3	2	6	6	2	0	3	4
COG0704	P	Phosphate uptake regulator	0	0	0	1	0	0	1	1	1	0	1	1	1	1	1	1	1	1	1	1	1	2	1	1	0	1	1	1	1	1	1	1	1	1	1	0	1	2	0	1	0	1	1	0	0	1	1
COG1117	P	ABC-type phosphate transport system, ATPase component	0	0	1	2	0	0	2	2	2	0	2	2	1	2	1	2	2	2	2	2	1	2	2	2	1	2	2	1	1	2	2	2	1	2	2	0	1	2	1	2	1	2	2	0	0	1	2
COG4985	P	ABC-type phosphate transport system, auxiliary component	0	0	0	1	0	0	0	0	0	0	0	1	0	1	0	0	0	0	1	1	0	1	1	1	0	0	1	0	0	1	1	0	1	1	0	0	0	1	0	0	0	1	1	0	0	1	1
COG4590	R	ABC-type uncharacterized transport system, permease component	0	0	0	1	0	0	1	1	0	0	0	1	1	1	1	1	1	1	1	1	0	2	1	1	0	1	1	1	1	1	1	1	1	3	1	0	1	2	0	1	0	1	1	0	0	1	1
COG2056	E	Predicted histidine transporter YuiF, NhaC family	1	1	1	1	2	1	0	0	0	1	0	1	1	1	2	1	1	1	1	1	1	1	1	1	0	1	1	1	1	1	1	1	1	1	1	2	1	2	1	1	1	2	1	1	1	1	1
COG0226	P	ABC-type phosphate transport system, periplasmic component	0	0	1	2	0	0	2	2	2	0	2	2	1	3	2	3	3	3	2	2	1	2	2	3	1	2	3	1	1	2	2	2	2	2	2	0	1	2	1	2	1	3	3	0	0	2	5
COG1607	I	Acyl-CoA hydrolase	0	0	1	1	0	0	1	1	1	1	1	2	3	4	3	4	2	4	2	2	1	2	2	3	1	1	2	3	3	2	2	1	3	2	2	2	2	3	3	1	1	3	3	0	0	2	2
COG0784	T	CheY chemotaxis protein or a CheY-like REC (receiver) domain	0	0	3	3	0	0	3	3	1	0	1	4	2	4	3	5	5	5	2	4	5	5	4	6	1	2	5	3	2	4	3	2	4	1	1	4	2	4	8	1	3	1	3	0	0	1	2
COG0179	Q	2-keto-4-pentenoate hydratase/2-oxohepta-3-ene-1,7-dioic acid hydratase (catechol pathway)	0	0	1	3	0	0	1	1	0	0	0	4	2	2	2	2	2	2	2	2	1	2	4	2	1	2	2	2	2	3	3	1	2	2	2	3	2	3	1	3	2	2	2	1	1	2	2
COG0111	HR	Phosphoglycerate dehydrogenase or related dehydrogenase	2	3	2	2	1	1	2	2	1	2	1	3	2	3	2	2	2	2	2	3	1	2	3	3	2	2	3	2	2	2	1	2	2	2	2	1	2	3	2	1	2	2	2	0	0	2	2
COG1495	O	Disulfide bond formation protein DsbB	1	1	1	1	1	1	1	1	1	1	1	2	1	2	1	2	2	2	2	3	0	1	3	2	1	1	2	1	1	2	2	1	1	1	1	2	1	3	2	1	1	1	1	1	1	2	2
COG2345	K	Predicted transcriptional regulator, ArsR family	0	0	0	1	0	0	0	0	0	0	0	0	0	1	0	1	1	0	0	0	0	0	0	1	0	0	1	0	0	0	0	0	0	0	0	0	0	0	0	0	0	0	0	0	0	0	0
COG1487	R	Predicted nucleic acid-binding protein, contains PIN domain	0	0	1	7	0	0	2	1	0	0	0	2	2	0	2	1	0	1	1	2	1	6	1	5	2	1	8	5	5	6	5	6	0	2	5	6	7	2	2	4	2	0	1	1	0	0	0
COG4456	S	Virulence-associated protein VagC (function unknown)	0	0	0	2	0	0	1	1	0	0	0	1	0	0	0	0	0	0	1	0	0	3	0	2	0	0	3	2	2	3	3	1	0	1	1	3	2	1	0	1	0	0	0	1	0	0	0
COG2267	I	Lysophospholipase, alpha-beta hydrolase superfamily	0	1	1	2	0	0	2	2	1	2	1	2	3	3	2	2	3	4	2	2	1	2	2	3	2	2	2	2	2	2	2	1	2	2	2	2	2	3	2	1	1	3	2	1	1	2	4
COG0250	K	Transcription antitermination factor NusG	1	1	1	2	1	1	2	2	1	2	1	2	2	2	2	2	2	2	1	1	2	2	1	2	0	0	2	1	2	2	2	2	2	2	2	2	2	3	1	0	1	2	2	2	2	2	2
COG0725	P	ABC-type molybdate transport system, periplasmic component	0	0	0	4	0	0	1	1	0	0	0	1	1	2	1	1	1	1	1	1	0	5	2	2	0	1	3	1	2	3	3	1	1	1	1	3	1	1	1	1	1	1	1	0	0	1	1
COG0126	G	3-phosphoglycerate kinase	1	1	1	1	1	1	1	1	1	1	1	1	1	1	1	1	1	1	1	1	0	2	1	1	1	1	1	1	1	1	1	1	1	1	1	1	1	1	1	1	1	1	1	1	1	1	1
COG0192	H	S-adenosylmethionine synthetase	1	1	1	1	1	1	1	1	0	1	0	1	1	1	1	1	1	1	1	1	1	1	1	1	1	2	1	1	1	1	1	0	1	1	1	1	1	1	1	2	2	1	1	1	1	1	1
COG0798	P	Arsenite efflux pump ArsB, ACR3 family	0	0	1	0	0	0	0	0	0	0	0	1	1	1	1	1	1	1	0	0	0	0	1	0	0	1	1	1	1	1	1	1	0	1	1	1	0	0	0	1	1	1	1	0	0	1	1
COG0021	G	Transketolase	2	1	1	1	1	1	1	1	1	1	1	2	1	1	1	1	1	1	1	1	1	1	4	1	0	2	1	1	1	1	1	0	1	1	0	1	1	1	0	1	3	1	1	1	1	1	1
COG2814	G	Predicted arabinose efflux permease, MFS family	1	3	9	7	2	3	12	11	8	0	8	6	5	15	10	12	13	14	5	6	2	7	8	13	2	2	6	6	5	7	7	4	9	7	3	4	3	10	3	5	5	18	14	5	5	9	9
COG0057	G	Glyceraldehyde-3-phosphate dehydrogenase/erythrose-4-phosphate dehydrogenase	1	1	1	3	2	2	2	2	0	2	0	5	4	4	4	4	4	4	4	4	2	4	4	4	1	3	4	5	4	4	4	2	4	4	4	4	2	3	3	4	3	4	4	1	1	4	4
COG0499	H	S-adenosylhomocysteine hydrolase	0	0	0	1	0	0	1	1	0	1	0	2	1	2	1	1	1	1	2	1	1	1	2	2	1	1	1	1	1	1	1	1	1	1	0	1	1	1	1	1	1	1	1	0	0	1	1
COG0685	E	5,10-methylenetetrahydrofolate reductase	0	0	0	1	0	0	1	1	1	0	1	1	1	2	1	1	1	1	1	1	1	1	1	1	1	1	1	1	1	1	1	0	1	2	1	1	1	1	1	1	1	1	1	0	0	1	1
COG1385	J	16S rRNA U1498 N3-methylase RsmE	2	2	1	2	0	0	2	2	2	0	2	2	2	2	2	2	2	2	2	2	1	2	2	2	2	1	2	2	2	2	2	2	2	2	2	2	2	2	2	2	2	2	2	2	1	2	2
COG0643	NT	Chemotaxis protein histidine kinase CheA	1	1	1	1	0	0	1	1	0	2	0	1	1	1	1	2	1	2	1	2	1	1	1	1	1	1	1	1	2	1	1	0	1	1	1	1	1	1	1	1	1	2	2	0	0	1	1
COG0840	NT	Methyl-accepting chemotaxis protein	1	1	1	1	0	0	1	1	0	1	0	1	1	1	1	3	1	2	1	2	0	1	1	1	1	1	1	1	1	1	1	1	1	1	1	1	1	1	1	1	1	3	3	0	0	1	1
COG0835	NT	Chemotaxis signal transduction protein	1	1	1	1	1	1	1	1	1	2	1	1	1	1	1	3	1	3	1	1	1	1	1	1	1	1	1	1	1	1	1	0	1	1	1	0	1	1	1	1	1	3	3	0	0	2	2
COG1445	G	Phosphotransferase system fructose-specific component IIB	0	0	0	3	0	0	0	0	2	0	2	1	0	4	0	0	0	0	1	1	2	1	1	4	0	0	1	0	0	1	1	0	1	0	0	0	0	1	1	2	1	0	0	0	0	0	0
COG1281	O	Redox-regulated molecular chaperone, HSP33 family	1	0	1	1	0	0	1	1	1	1	1	1	1	1	1	1	1	1	1	1	1	1	1	1	0	0	1	2	1	1	1	1	1	1	1	0	1	1	1	1	1	1	1	0	0	1	1
COG1866	C	Phosphoenolpyruvate carboxykinase, ATP-dependent	1	1	1	1	1	1	1	1	1	1	1	1	1	1	1	1	1	1	1	1	1	1	1	1	0	0	1	1	1	1	1	1	1	1	1	0	1	1	1	1	1	1	1	1	1	1	1
COG2183	K	Transcriptional accessory protein Tex/SPT6	1	1	1	1	1	1	1	1	1	1	1	1	1	1	1	1	1	1	1	1	1	1	1	1	0	0	1	2	1	1	1	1	1	1	1	1	1	1	1	1	0	1	1	1	1	1	1
COG2918	H	Gamma-glutamylcysteine synthetase	1	1	1	1	1	1	1	1	1	1	1	1	1	1	1	1	1	1	1	1	0	1	1	1	0	0	1	2	2	1	1	1	1	1	1	0	1	1	1	1	1	1	1	1	1	2	2
COG3160	K	Regulator of sigma D	1	1	1	1	0	0	1	1	1	1	1	1	1	1	1	1	1	1	1	1	1	1	1	1	0	0	1	1	1	1	1	1	1	1	1	1	1	1	1	1	1	1	1	1	1	1	1
COG0545	O	FKBP-type peptidyl-prolyl cis-trans isomerase	1	1	1	3	1	1	2	2	2	1	2	5	3	4	2	3	3	3	3	3	2	6	3	5	1	2	4	3	3	4	4	2	4	3	3	3	2	3	2	1	3	2	2	1	1	3	3
COG0488	R	ATPase components of ABC transporters with duplicated ATPase domains	3	3	3	4	3	3	4	4	3	4	3	6	4	6	4	4	4	4	4	4	3	6	4	5	2	2	4	4	5	4	3	4	4	4	4	3	4	6	3	3	4	4	4	3	3	4	8
COG3074	D	Cell division protein ZapB, interacts with FtsZ	0	0	0	1	0	0	0	0	1	0	1	1	0	1	1	0	1	1	1	1	0	1	1	1	1	0	1	0	0	1	1	0	1	0	0	1	0	1	0	1	1	1	1	1	1	1	1
COG2021	E	Homoserine acetyltransferase	0	0	0	1	0	0	1	1	0	0	0	1	2	1	1	1	1	1	1	1	0	1	1	1	0	0	1	2	2	1	1	2	1	2	1	1	1	1	1	0	0	1	1	0	0	1	1
COG2226	H	Ubiquinone/menaquinone biosynthesis C-methylase UbiE	4	4	2	8	2	1	7	7	4	2	4	7	6	19	7	10	6	6	6	6	2	9	10	15	1	1	8	6	6	8	7	2	7	4	5	8	5	3	6	5	6	12	10	2	2	9	8
COG0127	F	Inosine/xanthosine triphosphate pyrophosphatase, all-alpha NTP-PPase family	1	1	1	1	1	1	1	1	1	1	1	1	1	1	1	1	1	1	1	1	1	1	1	1	0	0	1	1	1	1	1	1	1	1	1	1	1	1	1	1	0	1	1	1	1	1	1
COG0635	H	Coproporphyrinogen III oxidase or related Fe-S oxidoreductase	1	1	2	2	1	1	1	1	2	1	2	3	3	3	3	3	3	3	3	3	2	2	3	3	3	1	2	3	3	2	2	2	4	3	3	1	2	2	3	4	3	3	3	1	1	2	3
COG0220	J	tRNA G46 methylase TrmB	1	1	1	1	1	1	1	1	0	1	0	1	1	1	1	1	1	1	1	1	1	2	1	1	1	0	1	1	1	1	1	1	1	1	1	1	1	1	0	1	2	1	1	1	1	1	1
COG2363	S	Uncharacterized membrane protein YgdD, TMEM256/DUF423 family	0	0	1	1	0	0	1	1	0	0	0	1	0	1	0	1	1	1	0	1	1	1	1	1	0	0	1	1	1	1	1	1	1	1	1	1	1	1	1	0	0	1	1	0	0	1	1
COG3071	S	Uncharacterized conserved protein HemY, contains two TPR repeats	1	1	1	1	1	1	1	1	0	1	0	1	1	1	1	1	1	1	1	1	1	1	1	1	0	0	1	1	1	1	1	1	1	1	1	1	1	1	1	1	1	1	1	1	1	1	1
COG2959	S	Uncharacterized conserved protein HemX (no evidence of involvement in heme biosynthesis)	1	1	1	1	1	1	1	1	1	1	1	1	1	1	1	1	1	1	1	1	1	1	1	1	0	0	1	1	1	1	1	1	1	1	1	1	1	1	1	1	1	1	1	1	1	1	1
COG1587	H	Uroporphyrinogen-III synthase	1	1	1	1	1	1	1	1	2	1	2	1	1	1	1	1	1	1	1	1	0	1	1	1	0	0	1	1	1	1	1	1	1	1	1	1	1	1	1	1	1	1	1	1	1	1	1
COG0181	H	Porphobilinogen deaminase	1	1	1	1	1	1	1	1	1	1	1	1	1	1	1	1	1	1	1	1	0	1	1	1	0	0	1	1	1	1	2	1	1	1	1	1	1	1	1	1	1	1	1	1	1	1	1
COG3279	KT	DNA-binding response regulator, LytR/AlgR family	0	0	0	1	0	0	0	0	0	0	0	1	1	1	1	1	1	1	1	1	1	1	1	1	0	0	1	1	1	1	1	1	1	1	1	1	1	1	1	1	1	1	1	0	0	1	1
COG2972	T	Sensor histidine kinase YesM	0	0	0	1	0	0	0	0	0	0	0	1	0	1	1	1	1	0	1	1	1	1	1	1	0	0	1	1	1	1	1	0	1	0	1	1	1	0	1	0	0	1	1	0	0	1	1
COG0165	E	Argininosuccinate lyase	0	0	0	1	0	0	1	1	0	0	0	1	1	1	1	1	1	1	1	1	1	1	1	1	0	0	1	1	1	1	1	1	1	1	0	1	1	1	1	0	1	1	1	0	0	1	1
COG3774	M	Mannosyltransferase OCH1 or related enzyme	0	0	0	0	0	0	0	0	0	0	0	1	0	2	0	0	0	0	1	1	0	0	0	2	1	1	1	0	0	1	1	0	1	0	1	1	0	0	0	0	0	0	0	0	0	0	1
COG3568	R	Metal-dependent hydrolase, endonuclease/exonuclease/phosphatase family	1	0	1	3	1	1	1	1	1	0	1	1	2	2	1	1	1	1	1	1	1	2	3	3	1	1	4	2	2	2	2	1	1	2	1	2	2	2	1	1	1	2	2	0	0	3	4
COG0318	IQ	Acyl-CoA synthetase (AMP-forming)/AMP-acid ligase II	2	3	1	5	0	0	3	3	2	1	2	8	7	16	13	11	15	11	7	8	4	8	9	13	2	3	4	10	10	4	5	6	12	10	4	4	8	6	9	4	4	10	10	1	1	14	11
COG0019	E	Diaminopimelate decarboxylase	1	1	1	2	0	0	1	1	1	0	1	2	2	2	2	2	2	2	2	2	1	2	2	2	0	2	2	2	2	3	3	1	2	2	1	3	2	2	0	2	2	2	2	0	0	2	2
COG5304	K	Predicted DNA binding protein, CopG/RHH family	0	0	0	3	0	0	0	0	0	0	0	0	2	0	0	0	1	0	2	1	0	2	0	0	1	0	2	2	2	1	1	3	0	2	2	1	0	1	1	1	1	0	0	0	0	0	0
COG0463	M	Glycosyltransferase involved in cell wall bisynthesis	2	4	3	2	2	3	9	9	3	2	3	1	3	5	1	2	6	4	5	3	0	4	4	5	9	6	5	2	2	4	4	2	2	2	4	5	2	2	1	5	2	7	7	1	1	1	3
COG0438	M	Glycosyltransferase involved in cell wall bisynthesis	5	5	7	3	5	5	4	4	7	3	7	15	12	11	9	14	14	17	6	15	5	10	12	12	31	12	10	11	11	7	7	12	8	11	12	9	14	11	5	15	8	9	9	0	0	6	7
COG0859	M	ADP-heptose:LPS heptosyltransferase	3	3	3	3	2	2	3	3	2	2	2	4	2	4	2	3	2	3	3	3	2	3	3	3	0	0	3	2	2	3	3	1	3	3	0	3	3	5	0	2	2	3	3	2	2	2	2
COG0115	EH	Branched-chain amino acid aminotransferase/4-amino-4-deoxychorismate lyase	1	2	2	2	1	1	2	2	2	2	2	2	2	2	2	2	2	2	2	2	1	2	2	2	1	1	2	2	2	2	1	2	2	2	2	2	2	2	2	1	1	3	3	3	3	3	2
COG1391	O	Glutamine synthetase adenylyltransferase	1	1	1	1	1	1	1	1	1	1	1	1	1	1	1	1	1	1	1	1	1	2	1	1	0	0	1	1	1	1	1	1	1	1	1	1	1	1	1	1	1	1	1	0	0	1	1
COG1741	R	Redox-sensitive bicupin YhaK, pirin superfamily	0	0	0	0	0	0	0	0	0	0	0	1	0	2	0	1	0	1	1	1	0	2	1	0	1	1	2	0	0	2	2	0	1	0	0	2	0	0	0	0	0	1	1	0	0	0	1
COG1335	HR	Nicotinamidase-related amidase	0	0	0	1	0	1	0	0	3	0	3	3	2	8	2	4	3	5	2	3	0	1	2	5	0	0	2	2	2	2	1	1	3	5	2	1	2	2	2	2	2	2	2	1	1	1	4
COG2609	C	Pyruvate dehydrogenase complex, dehydrogenase (E1) component	1	1	1	1	1	1	1	1	1	1	1	1	1	1	1	1	1	1	1	1	1	2	1	1	0	0	1	1	1	1	1	1	1	1	0	1	1	2	1	0	1	1	1	1	1	1	1
COG0508	C	Pyruvate/2-oxoglutarate dehydrogenase complex, dihydrolipoamide acyltransferase (E2) component	3	3	3	3	2	2	3	3	2	3	2	3	3	3	3	3	3	3	3	3	3	3	3	3	1	2	3	3	3	3	3	2	3	5	1	2	3	4	3	3	3	3	3	2	2	3	3
COG5421	X	Transposase	0	0	0	9	0	0	0	0	0	0	0	0	0	0	4	0	1	0	23	29	2	12	0	11	1	0	6	17	14	0	0	0	0	36	0	0	1	3	7	0	1	0	1	0	0	0	0
COG1605	E	Chorismate mutase	0	0	0	1	1	1	1	1	0	1	0	0	2	1	0	1	1	1	0	0	0	1	0	0	0	0	1	2	2	1	1	1	1	0	2	1	1	0	1	0	0	0	0	0	0	1	1
COG0666	T	Ankyrin repeat	29	22	5	3	34	26	12	10	4	20	4	4	81	4	6	6	9	6	41	8	0	96	0	3	11	17	59	86	86	73	28	93	1	41	27	35	57	1	15	80	14	17	13	10	9	9	2
COG0762	S	Uncharacterized conserved protein YggT, Ycf19 family	1	0	1	1	0	0	1	1	0	1	0	0	1	1	1	1	1	1	0	0	1	1	1	1	0	1	1	1	1	1	1	1	1	1	0	0	1	2	1	1	1	1	0	1	1	0	0
COG0345	E	Pyrroline-5-carboxylate reductase	1	1	1	1	1	1	1	1	0	1	0	1	1	1	1	1	1	1	2	1	0	1	1	1	0	1	1	1	1	1	1	0	1	1	1	0	1	2	1	1	1	1	1	1	0	1	1
COG0325	R	Uncharacterized pyridoxal phosphate-containing protein, affects Ilv metabolism, UPF0001 family	1	1	1	1	1	1	1	1	1	1	1	1	1	1	1	1	1	1	1	1	1	1	1	1	0	1	1	1	1	1	1	0	1	1	1	0	1	2	1	1	1	1	1	1	1	1	1
COG2805	NW	Tfp pilus assembly protein PilT, pilus retraction ATPase	1	1	1	1	1	1	1	1	1	1	1	1	1	1	1	1	1	1	1	2	1	1	1	1	1	1	1	1	1	1	1	1	1	1	1	0	1	2	1	1	1	1	1	1	1	1	1
COG5008	NW	Tfp pilus assembly protein, ATPase PilU	1	1	1	0	0	0	1	1	0	0	0	1	2	1	2	2	2	2	1	2	0	2	2	1	0	0	1	3	3	1	1	1	2	2	1	0	2	3	2	0	0	2	2	0	0	1	1
COG0816	K	RNase H-fold protein, predicted Holliday junction resolvase in Firmicutes and mycoplasms, involved in anti-termination at Rho-dependent terminators	1	1	1	1	1	1	1	1	1	1	1	1	1	1	1	1	1	1	1	1	0	1	1	1	0	1	1	1	1	1	1	0	1	1	1	0	1	1	2	1	1	1	1	1	1	1	1
COG1678	K	Putative transcriptional regulator, AlgH/UPF0301 family	0	0	1	1	0	0	1	1	1	0	1	1	1	1	1	1	1	1	1	1	0	1	1	1	0	0	1	1	1	1	1	0	1	1	1	0	1	1	1	1	1	1	1	1	1	1	1
COG0810	M	Periplasmic protein TonB, links inner and outer membranes	2	4	1	3	1	1	3	3	2	2	2	4	5	7	4	4	5	4	5	5	3	5	3	5	2	2	4	5	5	4	3	1	3	4	3	2	3	5	4	3	3	6	6	2	1	2	5
COG4938	R	Predicted ATPase	0	1	0	2	0	0	0	0	0	0	0	0	2	3	1	0	0	0	1	1	0	2	0	0	0	0	2	0	0	0	0	1	0	0	0	0	1	0	2	0	0	0	0	0	0	1	1
COG2337	V	mRNA-degrading endonuclease, toxin component of the MazEF toxin-antitoxin module	0	0	0	0	0	0	0	0	0	0	0	0	3	2	1	0	1	0	2	0	0	2	0	0	0	0	3	2	2	1	2	3	0	2	3	0	0	0	3	2	1	0	0	0	0	0	0
COG0189	HJ	Glutathione synthase/RimK-type ligase, ATP-grasp superfamily	1	1	3	1	1	1	4	4	4	1	4	4	2	3	2	5	3	3	3	4	0	2	3	3	0	4	2	2	2	2	2	3	1	2	1	1	2	2	4	4	4	2	2	1	1	1	5
COG0688	I	Phosphatidylserine decarboxylase	1	1	1	1	1	1	1	1	1	2	1	2	4	3	1	1	2	2	1	2	1	2	2	1	0	0	1	3	2	1	1	3	1	2	0	0	2	2	3	2	1	3	3	1	1	2	2
COG2897	P	3-mercaptopyruvate sulfurtransferase SseA, contains two rhodanese domains	1	1	2	3	1	1	2	2	2	1	2	5	3	4	3	4	4	4	4	3	1	5	6	4	1	1	4	3	3	4	4	4	4	2	3	3	2	3	4	1	1	3	3	0	1	5	3
COG1162	J	Putative ribosome biogenesis GTPase RsgA	1	1	1	1	1	1	1	1	1	1	1	2	1	2	1	2	3	2	1	1	0	1	2	2	1	1	1	1	1	1	1	0	2	1	1	0	1	2	1	1	1	1	1	0	0	2	1
COG1949	A	Oligoribonuclease (3'-5' exoribonuclease)	1	1	1	1	1	1	1	1	0	1	0	1	1	1	1	1	1	1	1	1	1	1	1	1	1	1	1	1	1	1	1	0	1	1	0	0	1	2	1	1	1	1	1	1	1	1	1
COG0513	L	Superfamily II DNA and RNA helicase	3	3	4	6	1	2	5	5	4	5	4	5	6	6	6	6	6	6	5	6	5	7	5	7	4	5	6	6	6	6	6	6	8	6	6	4	7	7	6	7	6	5	5	2	2	6	6
COG1600	J	Epoxyqueuosine reductase QueG (queuosine biosynthesis)	1	1	1	1	0	0	1	1	0	0	0	1	1	1	3	3	1	3	1	1	1	1	1	1	1	0	1	1	1	1	1	1	1	1	1	0	1	1	1	0	1	1	1	0	0	1	9
COG0063	F	NAD(P)H-hydrate repair enzyme Nnr, NAD(P)H-hydrate dehydratase domain	0	0	1	1	1	1	1	1	1	1	1	1	1	1	1	1	1	1	1	1	1	1	1	1	1	0	1	1	1	1	1	1	1	1	1	1	1	1	1	0	1	1	1	1	1	1	1
COG0802	J	tRNA A37 threonylcarbamoyladenosine biosynthesis protein TsaE	1	1	1	1	1	1	1	1	1	1	1	1	1	1	1	1	1	1	1	1	0	1	1	1	1	0	1	1	1	1	1	1	1	1	1	1	1	1	1	0	1	1	1	1	1	1	1
COG0860	M	N-acetylmuramoyl-L-alanine amidase	1	1	1	1	1	1	1	1	1	1	1	1	1	1	1	1	2	2	1	1	1	2	1	1	1	0	1	1	1	1	1	1	1	1	1	1	1	1	1	0	1	1	1	1	1	1	1
COG0323	L	DNA mismatch repair ATPase MutL	1	1	1	1	1	1	1	1	1	1	1	1	1	1	1	1	1	1	1	1	1	1	1	1	1	0	1	2	1	1	1	1	1	1	1	1	1	2	1	0	1	1	1	1	1	1	1
COG3240	IR	Phospholipase/lecithinase/hemolysin	0	1	0	2	0	0	0	0	0	1	0	0	1	3	0	1	1	1	0	0	1	3	0	1	0	0	2	0	1	3	3	0	0	0	0	2	0	1	0	0	0	5	5	0	0	3	4
COG0324	J	tRNA A37 N6-isopentenylltransferase MiaA	1	1	2	1	1	1	1	1	1	1	1	1	1	1	1	1	1	1	1	1	0	2	1	1	0	0	1	1	1	1	1	1	1	1	0	0	1	1	1	1	1	1	1	1	1	1	1
COG1923	T	sRNA-binding regulator protein Hfq	1	1	1	1	1	1	1	1	1	1	1	1	1	1	1	1	1	1	1	1	1	1	1	1	1	0	1	1	1	1	1	1	1	1	0	0	1	1	1	1	1	1	1	1	1	1	1
COG2262	J	50S ribosomal subunit-associated GTPase HflX	1	1	1	1	1	1	1	1	1	1	1	1	1	1	1	1	1	1	1	1	1	1	1	1	1	0	1	1	1	1	1	1	1	1	1	0	1	1	1	1	1	1	1	1	1	1	1
COG0330	O	Regulator of protease activity HflC, stomatin/prohibitin superfamily	3	4	2	3	3	1	4	4	1	3	1	3	3	5	3	4	3	3	5	5	2	3	3	4	2	2	3	3	3	3	3	3	3	3	1	2	3	3	3	3	2	3	4	2	2	3	3
COG3242	S	Uncharacterized conserved protein YjeT, DUF2065 family	1	1	0	0	0	0	0	0	0	0	0	1	0	1	1	1	1	1	1	1	0	1	1	1	1	1	1	0	0	1	1	0	0	1	1	0	1	0	1	1	1	1	1	0	0	1	1
COG3705	E	ATP phosphoribosyltransferase regulatory subunit HisZ	0	0	0	1	0	0	0	0	0	0	0	1	1	1	1	1	1	1	1	1	1	1	1	1	0	0	1	1	1	1	1	1	1	1	1	0	1	1	1	0	0	1	1	0	0	1	1
COG0104	F	Adenylosuccinate synthase	1	1	1	1	1	0	1	1	0	1	0	1	1	1	1	1	1	1	1	1	1	1	1	1	1	1	1	1	1	1	1	1	1	1	1	1	1	1	1	1	1	1	1	1	1	1	1
COG3047	M	Outer membrane protein W	1	1	0	2	0	0	3	3	1	1	1	0	0	1	0	1	1	1	1	1	0	2	0	1	0	0	1	0	0	2	0	0	2	0	0	0	1	0	0	0	0	4	3	0	0	1	3
COG0557	K	Exoribonuclease R	1	1	1	1	1	0	1	1	1	1	1	1	1	1	1	1	1	1	1	1	1	1	1	1	1	0	1	1	1	1	1	1	1	1	1	1	1	1	1	0	1	1	1	1	1	1	1
COG1272	U	Predicted membrane channel-forming protein YqfA, hemolysin III family	0	1	1	1	0	0	1	1	0	1	0	1	1	1	1	1	1	1	1	1	0	1	1	1	0	1	1	1	1	1	1	1	0	1	1	1	1	1	1	1	1	1	1	0	0	0	0
COG0566	J	tRNA G18 (ribose-2'-O)-methylase SpoU	1	1	1	1	1	1	1	1	1	1	1	2	1	2	2	2	2	2	2	2	1	3	2	2	1	0	2	1	1	2	2	1	2	1	1	2	1	2	1	1	1	2	2	1	1	3	3
COG1052	CHR	Lactate dehydrogenase or related 2-hydroxyacid dehydrogenase	1	1	0	3	0	0	1	1	0	1	0	1	0	2	1	1	1	1	1	1	1	2	1	2	0	0	2	0	0	2	2	0	2	0	0	1	0	0	2	0	0	2	3	0	0	2	2
COG2911	U	Autotransporter translocation and assembly factor TamB	1	1	1	1	0	0	1	1	3	0	3	2	1	1	1	1	1	1	1	1	1	1	2	1	0	0	1	2	2	1	2	1	1	1	1	1	1	1	1	1	1	0	0	0	0	0	0
COG0729	M	Outer membrane translocation and assembly module TamA	1	1	1	1	0	0	1	1	1	0	1	1	1	1	1	2	2	2	1	1	0	2	2	1	0	0	2	1	1	1	1	1	1	1	1	1	1	1	1	1	1	0	0	0	0	0	0
COG0360	J	Ribosomal protein S6	1	1	1	1	1	1	1	1	1	1	1	1	1	1	1	1	1	1	1	1	0	1	1	1	0	0	1	1	1	1	1	1	1	1	1	1	1	1	1	1	1	1	1	1	1	1	1
COG0238	J	Ribosomal protein S18	1	1	1	1	1	1	1	1	1	1	1	1	1	1	1	1	1	1	1	1	1	1	1	1	0	0	1	1	1	1	1	1	1	1	1	1	1	1	1	1	1	1	1	1	1	1	1
COG0359	J	Ribosomal protein L9	1	1	1	1	1	1	1	0	1	1	1	1	1	1	1	1	1	1	1	1	1	1	1	1	0	0	1	1	1	1	1	1	1	1	1	1	1	1	1	1	1	1	1	1	1	1	1
COG3211	R	Secreted phosphatase, PhoX family	0	0	0	1	0	0	1	1	0	0	0	1	2	3	1	1	1	1	1	1	0	2	1	2	0	0	1	2	1	1	1	0	2	0	0	0	0	1	0	0	0	0	0	0	0	0	1
COG0805	U	Sec-independent protein secretion pathway component TatC	1	1	1	3	1	1	1	1	1	1	1	2	1	3	1	1	1	1	2	2	1	2	2	3	1	0	3	1	1	3	3	1	1	1	1	3	1	2	1	0	1	1	1	1	0	1	1
COG1826	U	Sec-independent protein translocase protein TatA	2	2	1	3	2	2	1	1	2	1	2	6	2	4	3	2	2	2	6	4	2	2	4	5	1	0	4	2	2	4	4	2	4	2	2	4	2	5	2	2	2	2	2	0	0	3	3
COG0305	L	Replicative DNA helicase	1	1	1	1	1	1	1	1	1	1	1	1	1	1	2	1	1	1	1	1	0	1	1	1	0	0	1	1	1	1	1	2	1	1	1	1	1	1	1	1	1	1	1	1	1	1	1
COG0515	T	Serine/threonine protein kinase	2	2	4	3	20	20	3	3	7	3	7	8	10	22	10	6	4	9	8	6	2	12	4	20	5	4	8	11	11	6	5	11	21	6	6	4	11	7	14	13	5	7	7	3	3	20	26
COG2334	T	Ser/Thr protein kinase RdoA involved in Cpx stress response, MazF antagonist	0	0	2	1	0	0	2	2	1	2	1	2	2	2	2	2	2	2	2	2	1	1	2	1	0	1	1	2	2	1	1	2	1	2	2	1	2	3	2	1	1	2	2	0	0	2	2
COG1040	R	Predicted amidophosphoribosyltransferases	1	1	1	1	1	1	1	1	1	1	1	1	1	1	1	1	1	1	1	1	1	2	1	1	0	0	1	1	1	1	0	1	1	1	0	1	2	1	1	1	1	1	1	1	1	1	1
COG0502	H	Biotin synthase or related enzyme	1	1	1	1	1	1	1	1	0	1	0	2	1	2	1	1	1	1	1	1	0	1	2	2	0	0	1	1	1	1	0	1	2	1	1	1	1	1	1	1	1	1	1	1	1	1	1
COG0156	H	7-keto-8-aminopelargonate synthetase or related enzyme	2	2	2	2	2	2	2	2	2	2	2	3	2	3	3	3	2	2	2	2	2	2	3	2	1	1	3	2	2	2	1	1	3	2	2	2	3	1	2	2	3	3	3	2	2	2	2
COG0596	HR	Pimeloyl-ACP methyl ester carboxylesterase	4	5	4	7	3	3	6	6	4	6	4	7	5	13	5	9	8	10	7	9	2	5	8	12	1	5	6	5	5	6	4	3	10	5	5	6	5	7	4	4	7	11	11	2	2	9	12
COG0132	H	Dethiobiotin synthetase	1	1	1	1	1	1	1	1	1	1	1	1	1	1	1	1	1	1	1	1	1	1	1	1	0	0	1	1	1	1	0	1	1	1	1	1	1	1	1	1	1	1	1	1	1	1	1
COG2929	S	Uncharacterized conserved protein, DUF497 family	0	1	0	3	0	0	0	0	0	0	0	2	5	1	2	1	0	0	5	3	0	2	1	1	0	0	2	5	5	1	0	4	0	1	4	1	1	0	3	4	1	0	0	0	0	0	0
COG3514	S	Uncharacterized conserved protein, DUF4415 family	0	0	0	5	0	0	0	0	0	0	0	1	1	1	0	1	0	0	3	1	1	1	0	0	0	0	1	2	2	2	0	2	0	0	2	0	0	0	0	3	0	0	0	1	1	0	0
COG1960	I	Acyl-CoA dehydrogenase related to the alkylation response protein AidB	2	4	4	4	0	0	4	4	1	4	1	7	5	24	16	19	25	19	5	5	2	5	10	21	0	0	4	9	8	4	4	1	18	7	4	4	5	6	9	5	2	12	11	1	1	10	16
COG0642	T	Signal transduction histidine kinase	2	2	8	13	3	3	9	9	8	6	8	15	14	22	19	21	18	20	14	14	6	10	17	22	8	7	12	14	14	13	11	7	21	15	14	9	11	19	16	10	7	20	22	2	2	18	25
COG4771	P	Outer membrane receptor for ferrienterochelin and colicins	1	1	1	4	1	1	1	1	0	0	0	2	2	2	2	2	4	3	1	1	2	1	3	2	1	1	1	2	2	1	1	1	0	1	2	1	1	4	2	1	1	3	3	0	0	0	2
COG1404	O	Serine protease, subtilisin family	1	1	1	3	0	0	2	2	0	0	0	1	1	4	1	2	1	1	1	1	1	2	1	4	1	1	1	1	1	1	1	2	3	1	2	2	2	1	1	0	1	1	2	0	0	1	0
COG3350	S	Uncharacterized conserved protein, YHS domain	0	0	0	1	0	0	0	0	0	0	0	1	0	2	1	1	1	1	0	0	0	2	1	2	0	0	2	1	1	2	2	1	1	1	1	2	0	1	0	0	0	1	1	1	1	1	0
COG3176	R	Putative hemolysin	0	0	1	0	0	0	0	0	0	0	0	1	0	1	1	1	2	1	1	1	0	0	1	1	0	0	2	0	0	1	1	0	1	0	0	1	0	0	1	0	0	2	2	0	0	2	2
COG0509	E	Glycine cleavage system H protein (lipoate-binding)	1	1	2	1	1	1	1	1	1	1	1	1	1	2	1	1	1	1	1	1	1	1	1	1	1	1	1	1	1	1	1	1	2	1	1	1	1	1	1	1	1	1	1	1	1	1	1
COG0476	H	Molybdopterin or thiamine biosynthesis adenylyltransferase	0	0	0	1	1	2	1	1	1	2	1	1	1	1	1	1	1	1	1	1	1	1	1	1	2	1	1	1	1	1	1	1	1	1	1	1	1	1	1	1	1	1	3	0	0	1	2
COG0645	R	Predicted kinase	0	0	0	2	0	0	0	0	0	0	0	1	0	0	0	3	1	2	1	1	1	1	1	0	0	0	1	0	0	1	1	0	2	0	0	1	0	1	1	0	0	0	0	0	0	0	0
COG0744	M	Membrane carboxypeptidase (penicillin-binding protein)	0	0	1	1	0	0	1	1	1	1	1	1	1	1	1	1	1	1	1	1	1	1	1	1	1	1	1	1	1	1	1	0	1	1	1	1	1	2	1	1	1	1	1	0	0	1	1
COG3063	NW	Tfp pilus assembly protein PilF	1	1	2	1	1	1	2	2	1	1	1	1	1	2	3	1	1	1	1	1	1	2	1	2	0	1	2	1	1	2	1	1	1	1	1	2	1	2	1	2	0	1	1	1	1	1	3
COG3098	S	Uncharacterized conserved protein YqcC, DUF446 family	0	0	0	1	0	0	1	1	0	0	0	1	1	1	1	1	1	1	1	1	1	1	1	1	1	1	1	1	1	1	1	0	1	1	1	1	1	1	1	1	1	1	1	0	0	1	1
COG0410	E	ABC-type branched-chain amino acid transport system, ATPase component	0	0	0	1	0	0	0	0	0	0	0	1	2	3	3	2	2	2	1	1	1	3	1	2	0	0	2	2	2	2	2	0	2	1	1	2	1	2	0	0	0	2	2	0	0	2	3
COG4674	R	ABC-type uncharacterized transport system, ATPase component	0	0	0	0	0	0	0	0	0	0	0	0	0	1	1	1	1	1	0	0	0	2	0	1	0	0	1	1	1	1	1	0	0	0	0	1	0	0	0	0	0	1	0	0	0	0	1
COG4177	E	ABC-type branched-chain amino acid transport system, permease component	0	0	0	1	0	0	0	0	0	0	0	1	1	3	3	2	2	2	1	1	1	2	1	3	0	0	2	2	2	2	2	0	2	1	1	2	1	2	0	0	0	2	2	0	0	2	3
COG0559	E	Branched-chain amino acid ABC-type transport system, permease component	0	0	0	1	0	0	0	0	0	0	0	1	2	3	3	2	2	2	2	1	1	3	1	1	0	0	2	2	2	2	1	0	2	0	1	2	1	2	0	0	0	2	2	0	0	2	3
COG0683	E	ABC-type branched-chain amino acid transport system, periplasmic component	0	0	0	1	0	0	0	0	0	0	0	1	1	3	3	2	2	2	1	1	1	3	1	1	1	1	2	2	2	2	1	1	3	1	1	2	1	1	1	0	1	2	2	0	0	2	3
COG0829	O	Urease accessory protein UreH	0	0	0	0	0	0	0	0	0	0	0	0	0	1	1	1	1	1	0	1	0	1	0	0	1	1	1	1	1	1	0	0	0	0	0	1	0	0	0	0	0	0	0	0	0	0	1
COG0831	E	Urease gamma subunit	0	0	0	0	0	0	0	0	0	0	0	0	0	1	1	1	1	1	0	1	0	1	0	0	1	1	1	1	1	1	0	0	0	0	0	1	0	0	0	0	0	0	0	0	0	0	1
COG0832	E	Urease beta subunit	0	0	0	0	0	0	0	0	0	0	0	0	0	1	1	1	1	1	0	1	0	1	0	0	1	1	1	1	1	1	0	0	0	0	0	1	0	0	0	0	0	0	0	0	0	0	1
COG0804	E	Urease alpha subunit	0	0	0	0	0	0	0	0	0	0	0	0	0	1	1	1	1	1	0	1	0	1	0	0	1	1	1	1	1	1	1	0	0	0	0	2	0	0	0	0	0	0	0	0	0	0	1
COG2371	O	Urease accessory protein UreE	0	0	0	0	0	0	0	0	0	0	0	0	0	1	1	1	1	1	0	0	0	1	0	0	1	1	1	1	1	1	1	0	0	0	0	1	0	0	0	0	0	0	0	0	0	0	1
COG0830	O	Urease accessory protein UreF	0	0	0	0	0	0	0	0	0	0	0	0	0	1	1	1	1	1	0	0	0	1	0	0	1	1	1	1	1	1	1	0	0	0	0	1	0	0	0	0	0	0	0	0	0	0	1
COG0378	O	Ni2+-binding GTPase involved in regulation of expression and maturation of urease and hydrogenase	0	0	0	0	0	0	0	0	0	0	0	0	0	1	1	1	1	1	0	0	0	1	0	1	2	1	1	1	1	1	0	0	0	0	0	1	2	0	0	0	1	0	0	0	0	0	1
COG4383	X	Mu-like prophage protein gp29	0	0	0	0	0	0	1	1	0	0	0	0	0	0	0	5	2	0	0	1	0	0	1	1	0	0	1	0	0	1	0	1	0	0	1	0	0	1	0	1	1	0	7	1	1	0	0
COG3183	V	Predicted restriction endonuclease, HNH family	0	0	0	1	0	0	0	0	0	0	0	0	1	0	0	0	2	0	0	2	0	0	0	0	1	0	1	0	1	0	0	0	0	1	0	0	1	0	0	0	0	1	1	0	0	1	0
COG1570	L	Exonuclease VII, large subunit	1	1	1	1	1	1	1	1	1	1	1	1	1	1	1	1	1	1	2	1	1	2	1	1	0	1	2	1	1	2	1	1	1	1	1	0	1	1	1	0	1	1	1	1	1	1	1
COG0028	EH	Acetolactate synthase large subunit or other thiamine pyrophosphate-requiring enzyme	0	0	1	2	0	0	1	1	0	0	0	2	2	3	3	3	2	2	1	2	0	4	3	3	0	1	2	2	2	2	3	3	3	2	3	2	4	3	2	0	0	2	2	0	0	1	2
COG0440	E	Acetolactate synthase, small subunit	0	0	0	1	0	0	1	1	0	0	0	1	1	1	1	1	1	1	1	1	0	1	1	1	0	0	1	1	1	1	1	1	1	1	1	1	1	1	1	0	0	1	1	0	0	1	1
COG0059	EH	Ketol-acid reductoisomerase	0	0	0	1	0	0	1	0	0	0	0	1	1	1	1	1	1	1	1	1	1	1	1	1	0	0	1	1	1	1	1	1	1	1	1	1	1	1	2	0	0	1	1	0	0	1	1
COG0401	S	Uncharacterized membrane protein YqaE, homolog of Blt101, UPF0057 family	0	0	0	1	0	0	1	1	1	0	1	0	1	1	1	1	1	1	0	0	0	0	0	1	0	0	1	1	1	0	0	0	0	0	0	0	1	1	1	0	0	1	1	0	0	1	2
COG0775	F	Nucleoside phosphorylase	0	0	0	0	0	0	2	2	1	0	1	1	1	1	1	1	1	1	1	1	0	1	1	1	0	1	1	1	1	1	1	1	1	2	1	1	1	0	1	1	1	0	0	0	0	0	1
COG1794	M	Aspartate/glutamate racemase	0	0	0	1	0	0	0	0	2	0	2	1	1	1	2	2	3	2	0	0	0	2	2	1	0	0	3	3	2	1	1	0	0	1	1	1	1	1	2	1	0	2	2	0	0	2	2
COG1183	I	Phosphatidylserine synthase	1	5	1	1	0	1	1	1	0	1	0	1	1	1	2	1	1	1	1	1	0	1	1	1	1	1	1	2	1	1	1	1	1	1	1	1	2	1	1	1	1	1	1	0	0	1	1
COG2303	IR	Choline dehydrogenase or related flavoprotein	1	1	0	3	0	0	0	0	1	0	1	0	0	7	3	3	1	3	0	0	2	2	0	8	0	0	2	2	2	2	2	0	5	0	0	2	0	2	2	0	0	3	3	0	0	2	5
COG1012	C	Acyl-CoA reductase or other NAD-dependent aldehyde dehydrogenase	5	4	3	4	2	1	5	5	2	3	2	11	7	15	9	15	9	10	6	8	7	11	9	12	2	4	7	9	10	7	6	4	17	5	6	5	6	9	8	4	2	13	15	0	0	8	17
COG2041	C	Periplasmic DMSO/TMAO reductase YedYZ, molybdopterin-dependent catalytic subunit	0	0	0	2	0	0	2	2	0	0	0	1	1	3	1	1	1	1	3	1	1	3	2	3	0	0	2	1	1	2	2	0	1	1	1	1	1	0	2	0	0	1	1	0	0	1	1
COG2717	C	Periplasmic DMSO/TMAO reductase YedYZ, heme-binding membrane subunit	0	0	0	1	0	0	1	1	0	0	0	1	1	1	1	1	1	1	1	1	0	1	1	1	0	0	1	1	1	1	1	0	1	2	1	1	1	0	1	0	0	1	1	0	0	0	0
COG3634	V	Alkyl hydroperoxide reductase subunit AhpF	0	0	0	1	0	0	0	0	1	0	1	1	1	1	1	1	1	1	1	1	1	1	1	1	0	1	1	1	1	1	1	1	0	1	1	1	1	1	1	2	1	1	1	0	0	2	1
COG0450	V	Alkyl hydroperoxide reductase subunit AhpC (peroxiredoxin)	1	2	1	3	1	1	1	1	1	2	1	3	2	4	5	3	4	4	3	3	3	3	3	3	0	1	3	2	2	3	3	2	3	3	2	3	2	2	2	2	1	3	3	1	1	2	4
COG1858	O	Cytochrome c peroxidase	2	0	1	0	0	0	1	1	0	0	0	0	1	2	0	0	0	0	0	0	0	0	0	1	0	0	1	1	2	0	0	1	2	0	0	0	1	0	0	0	0	4	4	0	0	0	0
COG3310	S	Uncharacterized protein	0	1	0	0	0	0	0	0	0	0	0	0	0	1	0	0	0	0	0	0	0	1	0	1	0	0	1	0	0	1	1	0	1	0	0	1	0	0	0	0	0	1	1	0	0	0	0
COG1322	L	DNA anti-recombination protein (rearrangement mutator) RmuC	1	1	1	1	1	1	1	1	1	1	1	1	1	1	2	1	1	1	2	1	0	2	2	1	0	0	1	1	1	1	1	1	1	1	1	1	1	0	1	2	1	1	1	1	1	1	1
COG0346	Q	Catechol 2,3-dioxygenase or other lactoylglutathione lyase family enzyme	2	2	2	2	1	0	2	2	1	1	1	6	3	10	4	4	5	7	3	3	2	3	6	8	2	2	3	2	2	3	3	2	6	4	3	2	1	1	3	1	3	3	3	0	0	4	4
COG0300	R	Short-chain dehydrogenase	0	0	3	1	0	0	3	3	2	1	2	4	1	5	3	8	5	6	3	3	1	2	3	6	2	1	2	2	2	2	3	1	6	2	2	2	2	1	1	1	1	5	4	0	0	3	6
COG1961	L	Site-specific DNA recombinase related to the DNA invertase Pin	0	0	1	8	0	0	1	3	0	0	0	1	5	3	3	6	6	0	6	10	1	2	2	3	4	1	4	2	2	2	3	2	1	5	6	2	4	5	3	3	1	2	5	0	0	3	5
COG0358	L	DNA primase (bacterial type)	1	1	1	2	1	1	1	1	1	1	1	1	1	2	3	4	3	1	0	3	1	1	1	3	2	1	3	2	1	1	2	0	1	1	1	2	2	1	1	1	0	1	1	1	1	2	1
COG0863	L	DNA modification methylase	1	0	0	3	0	0	0	1	1	0	1	1	0	1	3	9	3	0	0	3	1	0	1	2	1	0	2	0	0	0	1	4	0	1	2	1	0	1	2	2	0	0	5	0	0	1	0
COG0456	J	Ribosomal protein S18 acetylase RimI and related acetyltransferases	1	0	2	5	1	1	2	2	1	1	1	7	2	16	1	5	4	9	4	2	2	2	6	9	2	2	8	3	3	4	4	2	8	1	1	4	2	4	1	1	1	9	5	0	0	4	15
COG5525	X	Phage terminase, large subunit GpA	0	0	0	2	0	0	0	1	0	0	0	2	1	1	4	4	7	0	4	5	1	2	1	1	1	4	2	3	3	0	1	0	0	6	1	2	2	0	1	2	0	0	3	0	0	1	0
COG5511	X	Bacteriophage capsid protein	0	0	0	2	0	0	0	1	0	0	0	2	1	1	5	7	3	0	3	5	0	2	1	2	2	2	2	1	1	0	1	0	0	4	1	1	1	0	2	5	0	0	3	0	0	1	0
COG0740	O	ATP-dependent protease ClpP, protease subunit	1	1	1	3	1	1	2	2	1	1	1	3	2	2	4	8	4	1	2	2	2	2	1	3	1	2	3	2	2	1	1	2	1	5	3	1	2	1	2	4	1	1	3	1	1	2	1
COG3941	X	Phage tail tape-measure protein, controls tail length	0	0	0	1	0	0	0	0	0	0	0	1	4	1	1	6	4	0	1	6	0	0	1	2	1	1	3	3	3	0	0	0	0	4	1	0	2	1	0	0	0	0	6	0	0	1	0
COG4930	O	Predicted ATP-dependent Lon-type protease	0	0	0	0	0	0	0	0	0	4	0	0	1	0	0	0	0	0	1	1	0	0	0	0	0	0	1	1	1	0	0	3	0	0	0	0	0	0	0	1	0	0	1	0	0	0	0
COG4637	R	Predicted ATPase	0	1	0	5	0	1	0	0	1	0	1	0	2	1	1	1	0	1	3	2	1	1	0	3	3	1	4	0	0	0	0	3	1	0	0	0	0	1	2	1	1	0	1	2	1	0	0
COG1397	O	ADP-ribosylglycohydrolase	0	0	0	0	0	0	0	0	0	0	0	1	3	2	0	1	1	1	2	1	0	1	1	2	1	0	1	3	3	0	0	1	1	1	2	0	1	0	1	0	0	1	1	0	0	1	2
COG3202	C	ATP/ADP translocase	0	0	1	1	5	4	1	1	0	0	0	1	2	0	1	2	2	2	2	2	1	1	1	0	2	2	1	2	2	1	1	1	1	2	1	1	2	0	3	1	2	0	0	1	1	1	0
COG1078	R	HD superfamily phosphohydrolase	0	0	0	1	0	0	0	0	0	0	0	0	1	0	0	0	0	0	1	0	1	1	0	0	1	1	1	1	1	1	0	1	0	1	0	1	1	0	0	0	1	0	0	0	0	0	0
COG2831	U	Hemolysin activation/secretion protein	1	2	0	1	0	0	1	1	1	0	1	2	1	1	1	1	0	1	1	0	0	1	1	1	0	0	1	0	0	1	0	1	0	1	1	1	0	0	1	0	0	1	0	0	0	1	1
COG1715	V	Restriction endonuclease Mrr	0	0	0	0	0	0	1	1	0	0	0	0	0	1	2	0	1	1	1	0	0	1	0	2	0	0	3	0	0	0	0	0	0	0	0	1	0	1	1	0	1	0	1	1	1	1	0
COG4172	Q	ABC-type microcin C transport system, duplicated ATPase component YejF	2	2	1	2	1	1	1	1	1	1	1	1	2	2	1	2	3	2	1	1	1	2	1	2	0	1	2	1	1	2	1	1	1	2	2	2	1	3	1	1	1	2	2	0	0	3	3
COG1173	EP	ABC-type dipeptide/oligopeptide/nickel transport system, permease component	1	1	0	3	0	0	2	2	3	1	3	4	4	3	5	4	5	4	3	4	2	4	4	3	2	1	3	3	3	3	2	0	3	3	3	2	1	5	2	2	0	3	3	1	1	5	4
COG0601	EP	ABC-type dipeptide/oligopeptide/nickel transport system, permease component	1	1	0	3	0	0	2	2	3	1	3	4	4	3	5	5	6	4	3	3	1	3	4	3	2	1	3	3	3	3	2	0	3	2	3	3	2	5	2	2	0	3	3	1	1	5	4
COG0747	E	ABC-type transport system, periplasmic component	1	1	0	2	0	0	1	1	3	1	3	3	3	2	4	4	4	3	2	2	0	2	3	2	2	2	2	3	2	2	2	0	2	1	3	2	0	3	2	1	1	2	2	0	0	5	3
COG1132	V	ABC-type multidrug transport system, ATPase and permease component	2	1	2	3	1	1	1	2	5	2	5	4	5	5	4	3	3	3	3	3	1	5	4	4	4	4	3	6	6	1	1	3	4	3	6	1	3	4	2	4	3	2	2	1	1	5	9
COG4989	R	Predicted oxidoreductase	0	0	0	0	0	0	0	0	0	0	0	0	1	1	1	1	1	1	0	0	0	1	0	1	0	0	1	1	1	1	1	1	1	1	1	1	1	1	1	1	0	0	0	0	0	2	1
COG3492	S	Uncharacterized protein	0	0	0	1	0	0	0	0	0	0	0	0	0	1	0	0	0	0	0	0	1	1	0	1	0	0	1	0	0	1	0	0	1	0	0	1	0	0	0	0	0	0	0	0	0	0	1
COG1032	R	Radical SAM superfamily enzyme YgiQ, UPF0313 family	0	0	0	1	0	0	1	1	3	0	3	2	2	3	3	1	2	2	1	1	1	1	3	1	2	1	1	2	2	1	0	0	3	1	2	1	0	2	2	2	1	2	2	0	0	3	5
COG0471	G	Di- and tricarboxylate transporter	2	2	0	3	0	1	0	0	2	2	2	8	5	7	5	5	5	5	7	5	2	4	7	4	3	3	2	5	7	2	2	2	4	3	5	3	4	2	2	4	2	3	3	0	0	1	3
COG4539	S	Uncharacterized membrane protein YGL010W	0	0	1	1	0	0	0	0	0	0	0	1	1	1	2	1	1	1	0	0	0	1	1	1	0	0	1	1	1	1	1	1	1	1	1	1	0	1	1	0	0	1	1	0	0	1	1
COG0739	M	Murein DD-endopeptidase MepM and murein hydrolase activator NlpD, contain LysM domain	4	4	5	4	1	1	5	5	5	4	5	6	4	5	4	4	7	6	5	5	1	6	6	5	3	4	6	3	4	6	6	3	5	4	4	6	4	6	6	4	4	5	5	3	3	5	6
COG5271	J	Midasin, AAA ATPase with vWA domain, involved in ribosome maturation	0	0	1	10	1	2	0	0	0	4	0	1	3	1	0	1	0	0	0	3	0	18	0	1	0	0	20	8	8	14	3	0	1	6	1	1	2	0	0	1	0	0	0	7	6	2	0
COG0574	G	Phosphoenolpyruvate synthase/pyruvate phosphate dikinase	0	2	1	5	1	4	1	1	0	1	0	1	6	1	5	1	1	1	1	2	1	35	1	2	0	0	34	4	3	32	6	4	1	11	1	4	4	1	1	5	0	1	1	0	0	1	1
COG5499	V	Antitoxin component HigA of the HigAB toxin-antitoxin module, contains an N-terminal HTH domain	0	0	0	3	0	0	0	0	0	0	0	2	1	0	1	0	0	0	2	5	0	5	2	1	3	0	4	2	2	3	1	1	1	2	1	0	2	0	1	3	1	0	1	0	0	1	0
COG2827	L	Predicted endonuclease, GIY-YIG superfamily	1	1	1	1	0	0	2	1	1	1	1	1	1	2	2	2	2	1	1	1	1	2	1	1	2	1	2	1	1	2	0	1	1	1	1	1	1	0	1	2	0	1	1	0	0	1	1
COG1598	V	Predicted nuclease of the RNAse H fold, HicB family	0	0	0	6	0	0	3	3	0	0	0	1	0	0	1	0	0	0	1	0	1	1	0	0	0	1	2	0	0	0	0	1	0	1	1	0	1	0	0	0	1	0	0	2	2	0	0
COG1196	D	Chromosome segregation ATPase	6	6	5	16	2	4	10	8	4	4	4	20	12	17	12	11	8	11	21	15	0	38	12	15	7	7	41	9	11	39	14	8	11	8	10	14	9	6	10	8	4	8	10	10	10	14	15
COG0187	L	DNA gyrase/topoisomerase IV, subunit B	2	2	2	2	2	2	2	2	1	2	1	2	2	2	2	2	2	2	2	2	2	4	2	2	1	1	2	2	3	2	3	2	2	2	2	2	2	3	1	2	2	2	2	2	2	2	2
COG2271	G	Sugar phosphate permease	1	1	2	2	1	1	1	1	0	0	0	2	0	5	0	0	1	0	2	3	1	3	3	5	0	0	2	0	0	2	2	1	5	1	1	2	0	2	0	1	1	1	0	0	0	4	5
COG0793	O	C-terminal processing protease CtpA/Prc, contains a PDZ domain	2	2	2	2	4	4	2	2	2	2	2	2	2	2	2	2	2	2	2	2	1	2	2	2	0	2	2	3	3	2	2	2	2	2	2	2	2	2	2	1	2	4	4	1	1	3	2
COG4942	D	Septal ring factor EnvC, activator of murein hydrolases AmiA and AmiB	1	1	1	1	0	0	1	1	0	1	0	1	1	1	1	1	1	1	1	2	0	1	1	1	1	1	1	2	1	1	0	1	1	1	1	1	1	1	1	1	0	1	1	2	2	2	1
COG1234	J	Ribonuclease BN, tRNA processing enzyme	1	1	1	1	0	0	1	1	1	0	1	1	1	2	1	1	0	1	1	1	1	1	1	2	0	0	1	1	1	2	2	1	1	1	0	2	1	1	0	0	0	1	1	1	1	1	2
COG0696	G	Phosphoglycerate mutase (BPG-independent, AlkP superfamily)	1	1	0	1	1	1	1	1	1	1	1	1	1	1	1	1	1	1	1	1	0	1	1	1	0	0	1	1	1	1	1	1	1	1	1	1	1	1	1	2	1	1	1	1	1	1	1
COG0607	P	Rhodanese-related sulfurtransferase	2	2	3	3	1	1	2	2	1	2	1	4	2	4	3	4	4	4	2	3	2	3	4	5	1	0	3	2	1	3	3	1	5	3	2	3	2	2	3	3	3	4	4	1	1	4	4
COG0695	O	Glutaredoxin	1	2	3	1	1	1	3	3	1	3	1	2	2	2	2	2	2	3	2	2	0	2	2	2	0	0	2	2	2	2	2	2	2	2	2	2	2	1	1	1	1	4	4	1	1	2	2
COG1952	U	Preprotein translocase subunit SecB	1	1	1	1	1	1	1	1	1	1	1	1	1	1	1	1	1	1	1	1	1	1	1	1	0	0	1	1	1	1	1	0	1	1	1	1	1	1	0	1	1	1	1	1	1	1	1
COG0219	J	tRNA(Leu) C34 or U34 (ribose-2'-O)-methylase TrmL, contains SPOUT domain	1	1	1	1	0	0	1	1	1	1	1	1	1	1	1	1	1	1	1	1	0	1	1	1	0	0	1	1	1	1	1	1	1	1	1	1	1	1	0	1	1	1	1	0	0	1	1
COG3609	K	Transcriptional regulator, contains Arc/MetJ-type RHH (ribbon-helix-helix) DNA-binding domain	0	0	0	8	0	0	1	0	0	0	0	1	1	0	1	1	0	0	2	3	0	2	0	2	1	1	4	2	2	2	2	3	0	3	0	1	2	0	2	1	0	0	0	0	0	0	0
COG3188	NW	Outer membrane usher protein FimD/PapC	1	1	1	1	0	0	1	1	2	1	2	1	2	2	2	2	2	2	1	1	0	1	1	1	1	0	2	2	2	2	2	1	2	2	1	2	0	2	1	1	1	2	1	1	1	1	3
COG3121	W	P pilus assembly protein, chaperone PapD	1	0	0	1	0	0	1	1	0	1	0	1	1	2	1	1	0	0	1	1	0	1	1	1	1	1	1	2	2	1	1	0	2	2	0	1	0	1	0	1	1	1	1	0	0	1	3
COG2204	T	DNA-binding transcriptional response regulator, NtrC family, contains REC, AAA-type ATPase, and a Fis-type DNA-binding domains	2	2	2	4	0	0	4	4	5	6	5	7	5	7	5	6	3	4	5	5	2	8	7	7	1	1	4	4	4	5	5	5	9	4	4	5	4	6	3	2	1	9	11	2	2	7	10
COG3852	T	Signal transduction histidine kinase, nitrogen specific	0	0	0	1	0	0	1	1	0	1	0	1	1	1	1	1	1	1	1	1	1	1	1	1	0	0	1	1	1	1	1	1	1	1	1	1	1	1	0	0	0	1	1	0	0	1	1
COG0174	E	Glutamine synthetase	1	1	1	2	1	1	2	2	0	1	0	4	2	3	4	4	3	4	2	1	2	3	3	3	0	1	2	2	2	2	2	1	2	3	3	2	2	2	2	2	2	3	4	1	1	2	4
COG0301	HJ	Adenylyl- and sulfurtransferase ThiI, participates in tRNA 4-thiouridine and thiamine biosynthesis	0	0	1	1	0	0	1	1	1	1	1	1	1	1	1	1	1	1	1	1	0	2	1	1	0	0	1	1	1	1	1	1	1	1	1	1	1	1	1	1	0	1	1	1	1	1	1
COG0262	H	Dihydrofolate reductase	1	1	1	1	1	1	1	1	0	1	0	2	1	1	2	2	2	2	1	1	1	1	2	2	0	0	1	1	1	1	1	1	1	2	2	1	1	1	2	1	1	1	1	1	1	1	2
COG0548	E	Acetylglutamate kinase	0	0	0	2	0	0	2	2	2	0	2	2	2	2	2	2	2	2	2	2	0	2	2	2	0	0	2	2	2	2	2	2	2	2	2	2	2	2	1	2	1	2	2	0	0	2	2
COG0624	E	Acetylornithine deacetylase/Succinyl-diaminopimelate desuccinylase or related deacylase	0	0	2	2	2	2	1	1	3	1	3	7	4	5	5	12	7	9	6	6	2	5	6	5	3	4	3	5	4	3	3	4	4	6	2	3	3	5	4	6	6	7	7	1	0	3	5
COG0306	P	Phosphate/sulfate permease	1	1	1	1	1	1	1	1	0	1	0	1	1	1	1	1	1	1	1	1	0	3	1	1	0	0	1	1	1	1	1	1	1	1	0	1	1	1	0	1	1	1	1	0	0	2	1
COG1392	S	Uncharacterized conserved protein YkaA, distantly related to PhoU, UPF0111/DUF47 family	1	1	1	1	1	1	1	1	0	1	0	1	1	1	1	1	1	1	1	1	0	1	1	1	0	0	1	1	1	1	1	1	1	1	0	1	1	1	0	1	1	1	1	0	0	2	1
COG3025	P	Inorganic triphosphatase YgiF, contains CYTH and CHAD domains	1	1	0	1	0	0	0	0	1	1	1	1	1	1	1	1	1	1	1	1	2	1	1	1	0	1	1	1	1	1	1	0	1	1	0	1	1	1	1	1	1	1	1	0	0	1	1
COG2610	GR	H+/gluconate symporter or related permease	0	0	0	1	0	0	1	1	1	0	1	1	0	3	2	3	3	3	0	2	1	2	3	3	1	0	1	0	0	1	1	0	1	3	1	1	0	0	1	0	0	2	3	0	0	0	0
COG0497	L	DNA repair ATPase RecN	1	1	1	1	0	0	1	1	1	1	1	1	1	1	1	1	1	1	1	1	1	1	1	1	1	1	1	1	1	1	1	1	1	1	1	1	2	1	0	0	1	1	1	0	0	1	1
COG0576	O	Molecular chaperone GrpE (heat shock protein)	1	1	1	1	1	1	1	1	1	1	1	1	1	1	1	1	1	1	1	1	1	1	1	1	1	1	1	1	1	1	1	0	1	1	1	1	1	1	1	1	1	1	1	1	1	1	1
COG0443	O	Molecular chaperone DnaK (HSP70)	2	2	2	3	2	2	2	2	1	2	1	2	2	3	3	2	2	3	2	3	3	4	2	3	2	2	3	3	3	4	4	2	3	2	1	2	2	2	3	2	1	2	2	2	2	2	2
COG0484	O	DnaJ-class molecular chaperone with C-terminal Zn finger domain	1	1	2	1	5	6	3	2	1	1	1	1	3	4	4	2	2	2	1	2	2	2	1	1	2	1	2	3	3	1	1	7	1	4	4	1	3	1	1	1	1	2	3	1	1	1	8
COG0387	P	Ca2+/H+ antiporter	0	0	0	1	0	0	0	0	0	0	0	0	0	1	0	0	0	0	0	0	1	1	0	1	0	0	1	0	0	1	1	0	0	0	0	1	0	0	0	0	0	0	0	0	0	0	1
COG0505	EF	Carbamoylphosphate synthase small subunit	1	1	1	1	1	1	1	1	1	1	1	1	1	1	1	1	1	1	1	1	1	1	1	1	1	1	1	1	1	1	1	1	1	1	1	1	1	1	1	0	1	1	1	1	1	1	1
COG0458	EF	Carbamoylphosphate synthase large subunit	2	1	1	1	1	1	2	2	1	1	1	2	1	1	2	1	1	1	2	2	0	1	1	1	1	1	3	1	1	1	1	2	1	1	1	1	1	1	1	0	1	1	1	1	1	1	1
COG0782	K	Transcription elongation factor, GreA/GreB family	2	2	1	2	1	1	1	1	2	2	2	2	2	2	2	2	2	2	2	2	2	2	2	2	2	3	2	2	2	2	2	2	2	2	2	2	2	2	2	1	2	2	3	2	2	2	2
COG5325			0	0	0	1	0	0	0	0	0	0	0	0	0	0	0	0	0	0	0	0	0	1	0	0	0	0	1	0	0	1	1	0	0	0	0	1	0	0	0	0	0	0	0	0	0	0	0
COG1534	J	RNA-binding protein YhbY	0	0	1	1	0	0	1	1	1	1	1	1	1	1	1	1	1	1	1	1	0	1	1	1	1	1	1	1	1	1	1	1	1	1	1	1	1	1	1	1	1	1	1	1	1	1	1
COG0293	J	23S rRNA U2552 (ribose-2'-O)-methylase RlmE/FtsJ	1	1	1	1	1	1	1	1	1	1	1	1	1	1	1	1	1	1	1	1	0	1	1	1	1	1	1	1	1	1	1	1	1	1	1	1	1	1	1	1	1	1	1	1	1	1	1
COG0465	O	ATP-dependent Zn proteases	1	1	1	1	1	1	1	1	1	1	1	1	1	1	1	1	1	1	1	1	1	1	1	1	1	1	1	1	1	1	1	1	1	1	1	1	1	1	1	1	1	1	1	1	1	1	1
COG0294	H	Dihydropteroate synthase	1	1	1	1	1	1	1	1	1	1	1	1	1	1	1	1	1	1	1	1	1	1	1	1	1	1	1	2	2	1	1	1	1	1	1	1	1	1	1	1	1	1	1	1	1	1	1
COG1109	G	Phosphomannomutase	1	1	2	3	1	1	1	2	1	2	1	2	4	2	3	2	4	2	2	2	1	2	2	2	1	2	3	3	3	3	5	3	3	3	3	2	4	1	1	3	1	3	7	2	2	2	3
COG2358	R	TRAP-type uncharacterized transport system, periplasmic component	0	0	0	2	0	0	0	0	1	0	1	3	2	2	2	3	1	2	2	2	1	1	2	2	0	0	1	2	2	1	1	1	3	2	2	1	1	2	2	0	0	1	1	0	0	1	2
COG4666	R	TRAP-type uncharacterized transport system, fused permease components	0	0	0	2	0	0	0	0	1	0	1	2	2	2	2	2	1	2	2	2	0	1	2	3	0	0	1	2	2	1	1	1	3	2	2	1	1	2	2	0	0	1	1	0	0	1	2
COG0149	G	Triosephosphate isomerase	1	1	1	1	1	1	1	1	1	1	1	1	1	1	1	2	1	1	1	1	1	1	1	1	1	1	1	1	1	1	1	1	1	1	1	1	1	1	1	2	1	1	1	1	1	1	1
COG1314	U	Preprotein translocase subunit SecG	0	0	1	1	1	1	1	1	1	1	1	1	1	1	1	1	1	1	1	1	0	1	1	1	1	1	1	1	1	1	1	1	1	1	1	1	1	1	1	1	1	1	1	1	1	1	1
COG0779	J	Ribosome maturation factor RimP	1	1	1	1	1	1	1	1	1	1	1	1	1	1	1	1	1	1	1	1	1	1	1	1	1	1	1	1	1	1	1	0	1	1	1	1	1	1	1	1	1	1	1	1	1	1	1
COG0195	K	Transcription antitermination factor NusA, contains S1 and KH domains	1	1	1	1	1	1	1	1	1	1	1	1	1	1	1	1	1	1	1	1	1	1	1	1	1	1	1	1	1	1	1	0	1	1	1	1	1	1	1	1	1	1	1	1	1	1	1
COG0532	J	Translation initiation factor IF-2, a GTPase	1	1	1	1	1	1	1	1	1	1	1	1	1	1	1	1	1	1	1	1	1	1	1	1	1	1	1	2	2	1	1	0	1	1	1	1	1	1	0	1	1	1	1	1	1	1	1
COG0858	J	Ribosome-binding factor A	1	1	1	1	1	1	1	1	1	1	1	1	1	1	1	1	1	1	1	1	1	1	1	1	1	1	1	1	1	1	1	0	1	1	1	1	1	1	0	1	1	1	1	1	1	1	1
COG0130	J	tRNA U55 pseudouridine synthase TruB, may also work on U342 of tmRNA	1	1	1	1	1	1	1	1	1	1	1	1	1	1	1	1	1	1	1	1	0	1	1	1	1	1	1	1	1	1	1	0	1	1	1	1	1	1	0	1	1	1	1	1	1	1	1
COG0184	J	Ribosomal protein S15P/S13E	1	1	1	1	1	1	1	1	1	1	1	1	1	1	1	1	1	1	1	1	1	1	1	1	1	1	1	1	1	1	1	0	1	1	1	1	1	1	1	1	1	1	1	1	1	1	1
COG1185	J	Polyribonucleotide nucleotidyltransferase (polynucleotide phosphorylase)	1	1	1	1	1	1	1	1	1	1	1	1	1	1	1	1	1	1	1	1	1	1	1	1	1	1	1	1	1	1	1	0	1	1	1	1	1	1	1	0	1	1	1	1	1	1	1
COG2124	QV	Cytochrome P450	0	0	0	2	0	0	3	1	0	0	0	0	0	4	0	3	1	3	0	0	0	1	3	6	0	0	2	0	0	0	0	0	2	0	0	0	0	0	2	0	0	1	1	0	0	1	2
COG0568	K	DNA-directed RNA polymerase, sigma subunit (sigma70/sigma32)	3	3	3	3	3	3	3	3	0	3	0	3	3	3	3	3	3	3	3	3	3	3	3	4	3	4	3	3	3	3	3	2	3	3	4	3	3	4	2	2	2	3	3	3	4	3	3
COG1610	S	Uncharacterized conserved protein YqeY	0	1	1	0	0	0	1	1	0	1	0	1	1	1	1	1	1	1	1	1	0	1	1	1	1	1	1	1	1	1	1	0	1	1	1	1	1	1	1	1	1	1	1	0	0	1	0
COG0828	J	Ribosomal protein S21	1	1	1	1	1	0	1	1	1	1	1	1	1	1	1	1	1	1	1	1	0	1	1	1	1	1	1	1	1	1	1	0	1	1	1	1	1	1	1	1	1	1	1	1	1	1	1
COG0533	J	tRNA A37 threonylcarbamoyltransferase TsaD	1	1	1	1	1	1	1	1	1	1	1	1	1	1	1	1	1	1	1	1	1	1	1	1	0	1	1	1	1	1	1	1	1	1	1	1	1	1	1	1	1	1	1	1	1	1	1
COG1539	H	Dihydroneopterin aldolase	1	1	1	1	1	1	1	1	1	1	1	1	1	1	1	1	1	1	1	1	0	1	1	1	1	1	1	1	1	1	1	1	1	1	1	1	1	1	0	1	1	1	1	1	1	1	1
COG0801	H	7,8-dihydro-6-hydroxymethylpterin-pyrophosphokinase	1	1	2	2	1	1	1	1	1	1	1	1	1	2	1	1	2	1	1	1	0	2	1	2	1	1	2	1	1	2	2	2	1	1	1	2	2	2	1	1	1	2	2	1	1	2	1
COG0617	J	tRNA nucleotidyltransferase/poly(A) polymerase	2	2	1	2	2	1	2	2	2	2	2	2	2	2	2	2	2	2	2	2	0	2	2	2	1	1	2	2	3	2	2	2	2	2	2	2	2	2	2	2	2	2	2	2	2	2	2
COG3415	X	Transposase	0	9	0	5	0	0	2	1	1	2	1	0	1	4	2	3	2	0	6	14	0	3	10	3	1	1	3	4	5	0	0	0	0	19	0	0	0	2	1	1	1	1	2	0	0	2	0
COG4230	E	Delta 1-pyrroline-5-carboxylate dehydrogenase	1	1	1	1	1	1	1	1	1	1	1	1	1	1	1	1	1	1	1	1	1	2	1	1	1	1	1	1	1	1	1	0	1	1	1	0	1	1	1	1	1	1	1	1	1	1	1
COG0591	E	Na+/proline symporter	2	2	1	5	1	1	4	4	2	1	2	5	2	9	9	10	8	10	6	4	2	6	5	6	0	0	2	4	3	2	1	1	4	2	5	2	2	6	4	3	0	9	8	1	1	6	2
COG0580	G	Glycerol uptake facilitator and related aquaporins (Major Intrinsic Protein Family)	1	1	0	2	0	0	1	1	1	0	1	1	1	0	2	1	0	3	2	1	1	2	2	0	0	1	3	2	2	3	3	0	1	1	1	2	2	1	1	1	1	0	1	0	0	1	1
COG1283	P	Na+/phosphate symporter	1	1	1	2	1	1	2	2	2	1	2	4	3	2	3	3	3	3	3	3	1	1	3	2	1	1	2	4	4	2	2	1	2	3	3	2	2	1	3	1	1	2	2	2	2	3	3
COG0303	H	Molybdopterin biosynthesis enzyme	0	0	0	1	0	0	1	1	0	1	0	1	1	1	1	1	1	1	1	1	1	1	1	1	1	1	1	1	1	1	1	1	1	1	1	1	1	0	1	1	1	1	1	0	0	1	1
COG2896	H	Molybdenum cofactor biosynthesis enzyme MoaA	0	0	0	1	0	0	1	1	1	1	1	1	1	1	1	1	1	1	1	1	0	1	1	1	0	1	1	1	1	1	1	1	1	1	1	1	1	0	0	1	0	1	1	0	0	1	1
COG5574			0	2	0	0	0	0	0	0	0	0	0	0	0	0	0	0	0	0	0	0	0	0	0	0	0	0	1	0	0	0	0	2	0	0	0	0	0	0	0	0	1	0	0	0	0	0	0
COG5432			0	0	0	0	0	0	0	0	0	0	0	1	0	0	0	0	0	0	0	1	0	3	0	0	0	0	1	0	0	0	0	0	0	0	0	0	0	0	0	0	0	0	0	0	0	0	0
COG2940	R	SET domain-containing protein (function unknown)	0	0	1	1	0	0	0	0	2	0	2	1	2	2	2	2	1	1	1	1	0	0	2	1	0	0	1	1	1	1	1	0	1	0	1	1	1	0	1	1	1	1	2	0	0	1	2
COG3187	O	Heat shock protein HslJ	1	1	1	1	0	0	1	1	0	0	0	1	2	1	2	2	2	2	1	1	1	1	1	1	0	1	1	2	2	1	1	2	1	2	2	1	0	1	2	2	2	3	3	0	0	0	1
COG0106	E	Phosphoribosylformimino-5-aminoimidazole carboxamide ribonucleotide (ProFAR) isomerase	0	0	0	1	0	0	1	1	0	0	0	1	1	1	1	1	1	1	1	1	1	1	1	1	0	0	1	1	1	1	1	1	1	1	1	1	1	1	1	0	0	1	1	0	0	1	1
COG3232	E	5-carboxymethyl-2-hydroxymuconate isomerase	0	0	0	1	0	0	0	0	0	0	0	1	0	1	1	1	1	1	0	0	1	1	1	1	0	0	1	1	1	1	1	0	1	0	0	1	0	1	0	0	0	0	0	0	0	0	0
COG0814	E	Amino acid permease	4	3	1	3	3	2	2	2	3	3	3	6	5	6	2	5	5	5	6	5	1	2	5	4	4	4	1	4	5	2	2	4	5	5	4	2	3	1	5	7	4	7	7	0	0	3	3
COG1943	X	REP element-mobilizing transposase RayT	0	0	1	6	1	0	5	5	1	1	1	0	3	9	17	1	5	0	71	27	0	11	7	21	6	3	6	2	2	4	4	3	0	4	3	3	1	1	0	3	3	2	3	0	1	1	0
COG4731	S	Uncharacterized conserved protein, DUF2147 family	0	0	1	1	0	0	0	0	0	0	0	1	1	1	1	1	1	1	0	0	0	1	1	1	0	1	1	1	1	1	1	1	1	1	1	1	1	0	1	1	1	1	1	0	0	1	1
COG1651	O	Protein-disulfide isomerase	2	3	0	3	1	1	3	3	2	2	2	2	2	4	2	2	3	2	2	2	1	2	2	4	2	2	2	2	2	2	3	2	3	2	1	1	2	3	2	2	1	3	3	1	1	3	4
COG4232	O	Thiol:disulfide interchange protein	1	1	1	2	1	1	2	2	1	2	1	3	1	2	1	2	2	2	1	2	0	3	2	2	0	1	2	1	1	2	2	1	2	1	1	2	2	2	1	1	1	2	1	1	1	1	1
COG4221	C	NADP-dependent 3-hydroxy acid dehydrogenase YdfG	0	0	1	2	0	0	1	0	0	0	0	3	3	4	5	5	4	5	3	3	0	3	5	5	1	0	3	3	3	3	3	2	4	3	3	2	3	1	2	3	2	5	4	1	1	2	5
COG3049	MR	Penicillin V acylase or related amidase, Ntn superfamily	0	1	0	0	0	0	0	0	0	0	0	1	0	0	0	1	1	2	0	0	0	3	0	0	0	0	1	0	0	2	2	0	0	0	0	2	0	1	1	1	1	1	0	0	0	0	0
COG3978	C	Acetolactate synthase small subunit, contains ACT domain	0	0	0	1	0	0	0	0	0	0	0	0	1	1	1	1	1	1	0	0	1	1	1	1	0	0	1	1	1	1	1	1	1	1	1	1	1	1	1	0	0	1	0	0	0	1	1
COG0520	E	Selenocysteine lyase/Cysteine desulfurase	0	0	0	2	0	0	2	2	1	1	1	2	3	2	2	1	2	1	2	2	1	1	3	2	0	0	2	2	2	2	2	2	1	2	3	2	2	1	1	3	0	2	2	1	1	2	1
COG0385	R	Predicted Na+-dependent transporter	0	0	0	1	0	0	0	0	0	0	0	2	2	3	3	3	2	3	1	1	1	1	2	2	0	0	1	1	1	1	1	0	1	1	0	1	0	1	1	0	0	1	2	0	0	1	3
COG1815	N	Flagellar basal body rod protein FlgB	0	0	1	1	0	0	0	0	0	1	0	1	2	1	2	0	0	0	0	0	1	1	1	1	1	1	1	2	2	1	1	0	1	2	1	1	1	1	0	0	1	2	2	0	1	2	3
COG1558	N	Flagellar basal body rod protein FlgC	0	0	1	1	0	0	0	0	0	1	0	1	2	1	2	0	0	0	0	0	0	1	1	1	0	1	1	2	2	1	1	0	1	2	1	1	1	1	0	0	1	2	2	1	1	2	3
COG1843	N	Flagellar hook assembly protein FlgD	0	0	1	1	0	0	0	0	0	1	0	1	2	1	2	0	0	0	0	0	0	1	1	1	0	1	1	2	2	1	1	0	1	2	1	1	1	1	0	0	1	2	2	1	1	2	3
COG1749	N	Flagellar hook protein FlgE	0	0	1	1	0	0	0	0	0	1	0	1	2	1	2	0	0	0	0	0	0	1	1	1	0	1	1	2	2	1	1	0	1	2	1	0	1	1	0	0	1	2	2	1	1	2	3
COG4787	N	Flagellar basal body rod protein FlgF	0	0	1	1	0	0	0	0	0	1	0	1	2	1	2	0	0	0	0	0	0	1	1	1	0	1	1	2	2	1	1	0	1	2	1	0	1	1	0	0	0	2	2	1	1	2	2
COG4786	N	Flagellar basal body rod protein FlgG	0	0	1	1	0	0	0	0	0	1	0	1	2	1	2	0	0	0	0	0	0	2	1	1	0	1	1	2	2	1	1	0	1	2	1	1	1	1	0	0	0	2	2	1	1	2	4
COG2063	N	Flagellar basal body L-ring protein FlgH	0	0	1	1	0	0	0	0	0	1	0	1	2	1	2	0	0	0	0	0	0	1	1	1	0	1	1	2	2	1	1	0	1	2	1	0	1	1	0	0	0	2	2	1	1	2	3
COG1706	N	Flagellar basal body P-ring protein FlgI	0	0	1	1	0	0	0	0	0	1	0	1	2	1	2	0	0	0	1	0	0	1	1	1	0	1	1	2	3	1	1	0	1	3	0	1	1	1	0	0	0	2	2	1	1	2	3
COG3951	N	Rod binding protein domain	0	0	1	1	0	0	0	0	0	1	0	1	1	1	2	0	0	0	0	0	0	1	1	1	0	0	1	1	1	1	1	0	1	1	0	1	0	1	0	0	0	1	1	0	0	1	2
COG1256	N	Flagellar hook-associated protein FlgK	0	0	1	1	0	0	0	0	0	1	0	1	2	1	2	0	0	0	1	0	0	2	1	1	0	1	1	2	2	1	1	0	1	2	1	1	1	1	0	0	1	2	2	1	1	2	2
COG1344	N	Flagellin and related hook-associated protein FlgL	0	0	4	3	0	0	0	0	0	3	0	4	4	2	4	0	0	0	3	0	2	2	3	2	1	2	2	4	5	2	2	0	4	4	0	2	2	2	0	3	2	4	4	2	2	6	6
COG3418	NU	Flagellar biosynthesis/type III secretory pathway chaperone	0	0	1	1	0	0	0	0	0	0	0	0	1	1	0	0	0	0	0	0	0	0	0	0	0	0	1	1	1	1	1	0	0	1	0	1	0	1	0	0	0	0	0	0	0	1	0
COG2885	M	Outer membrane protein OmpA and related peptidoglycan-associated (lipo)proteins	4	4	6	5	2	3	5	5	3	5	3	6	8	6	8	8	6	7	6	6	2	5	7	7	5	6	5	8	8	5	4	3	7	6	6	5	6	4	2	6	6	9	9	4	4	7	8
COG1677	N	Flagellar hook-basal body complex protein FliE	0	0	1	1	0	0	0	0	0	1	0	1	2	1	2	0	0	0	0	0	0	1	1	1	0	0	1	2	2	1	1	0	1	2	1	1	1	0	1	0	0	2	2	0	0	1	3
COG1766	NU	Flagellar biosynthesis/type III secretory pathway M-ring protein FliF/YscJ	0	0	1	1	0	0	0	0	0	1	0	1	2	1	2	0	0	0	0	0	0	1	1	1	1	1	1	2	2	1	1	0	1	2	1	1	1	0	1	1	1	2	2	1	1	2	3
COG1536	N	Flagellar motor switch protein FliG	0	0	1	1	0	0	0	0	0	1	0	1	2	1	2	0	0	0	0	0	0	1	1	1	0	1	1	2	2	1	1	0	1	2	1	1	1	0	1	1	1	2	2	1	1	2	2
COG1317	NU	Flagellar biosynthesis/type III secretory pathway protein FliH	1	1	2	2	1	1	1	1	0	2	0	2	3	2	3	1	1	1	1	1	1	3	2	2	2	2	2	3	3	2	2	1	2	3	2	2	2	1	1	2	2	3	3	2	2	3	4
COG1157	NU	Flagellar biosynthesis/type III secretory pathway ATPase	1	1	2	2	2	2	1	1	1	2	1	2	3	2	3	1	1	1	1	1	1	2	2	2	1	3	2	3	3	2	3	1	2	3	2	2	2	1	1	2	2	3	3	3	3	3	4
COG1261	N	Flagella basal body P-ring formation protein FlgA	0	0	1	1	0	0	0	0	0	1	0	2	2	1	2	0	0	0	1	1	0	1	2	1	0	1	1	2	2	1	1	0	1	2	1	1	1	2	0	0	1	1	1	1	0	2	3
COG1338	N	Flagellar biosynthetic protein FliP	0	0	1	1	0	0	0	0	0	1	0	1	2	1	2	0	0	0	0	0	0	1	1	1	0	1	1	2	2	1	1	1	1	2	1	1	1	0	0	1	1	2	2	1	1	2	3
COG1886	NU	Flagellar motor switch/type III secretory pathway protein FliN	1	1	2	2	2	2	1	1	1	2	1	2	3	2	3	1	1	1	1	1	1	2	2	2	1	3	2	3	3	2	2	2	2	3	2	2	2	0	1	2	2	3	3	2	2	3	5
COG1868	N	Flagellar motor switch protein FliM	0	0	1	1	0	0	0	0	0	1	0	3	2	1	2	0	0	0	0	0	0	1	2	1	0	0	1	2	2	1	1	1	1	2	1	1	1	1	0	0	0	2	2	0	0	2	2
COG1298	N	Flagellar biosynthesis pathway, component FlhA	0	0	1	1	0	0	0	0	0	1	0	1	2	1	2	0	0	0	0	0	0	1	1	1	0	1	1	2	2	1	1	2	1	2	1	1	0	0	0	1	1	2	2	1	1	2	3
COG1377	N	Flagellar biosynthesis protein FlhB	0	0	1	1	0	1	0	0	0	1	0	1	2	1	2	0	0	0	0	0	0	1	1	1	2	2	1	2	2	1	1	1	1	2	1	1	1	0	0	1	1	2	2	2	2	2	3
COG1684	N	Flagellar biosynthesis protein FliR	0	0	1	1	0	0	0	0	0	1	0	1	2	1	2	0	0	0	0	0	0	1	1	1	0	1	1	2	2	1	1	1	1	2	1	1	1	0	0	1	1	2	2	1	1	2	3
COG1987	N	Flagellar biosynthesis protein FliQ	0	0	1	1	0	0	0	0	0	1	0	1	2	1	2	0	0	0	0	0	0	1	1	1	1	1	1	2	2	1	1	1	1	2	1	1	1	0	0	1	1	2	2	1	1	2	3
COG1345	N	Flagellar capping protein FliD	0	0	1	1	0	0	0	0	0	1	0	1	2	1	2	0	0	0	0	0	0	2	1	1	0	1	1	2	2	1	1	0	1	2	1	1	1	1	1	1	1	2	2	1	1	2	2
COG1516	NU	Flagellin-specific chaperone FliS	0	0	1	1	0	0	0	0	0	1	0	1	2	1	2	0	0	0	0	0	0	1	1	1	0	0	1	1	1	1	1	0	1	2	0	1	1	1	0	0	0	2	2	1	1	2	2
COG3144	N	Flagellar hook-length control protein FliK	0	0	1	1	0	0	0	0	0	1	0	1	1	1	2	0	0	0	0	0	1	1	1	1	0	0	1	1	1	1	1	0	1	1	0	1	0	1	0	0	0	1	1	0	0	1	2
COG1580	N	Flagellar basal body-associated protein FliL	0	0	1	1	0	0	0	0	0	1	0	1	2	1	2	0	0	0	0	0	1	1	1	1	0	1	1	2	2	1	1	1	1	2	1	1	1	1	1	1	1	2	2	1	1	2	2
COG1191	K	DNA-directed RNA polymerase specialized sigma subunit	1	1	2	2	1	1	2	1	1	2	1	2	2	2	3	1	1	1	1	1	1	2	3	2	1	0	2	2	2	2	2	1	2	2	1	2	1	3	1	1	1	3	3	2	2	3	4
COG1291	N	Flagellar motor component MotA	0	0	1	1	0	0	0	0	0	1	0	3	2	1	2	0	0	0	0	0	0	1	2	1	1	1	1	2	3	1	1	0	1	2	1	1	1	1	1	1	1	2	2	1	1	3	3
COG1360	N	Flagellar motor protein MotB	0	0	1	2	0	0	0	0	1	1	1	2	2	1	2	0	0	0	0	0	0	1	2	1	2	2	1	2	2	1	2	0	1	2	1	1	1	1	1	2	0	2	2	2	2	3	3
COG1179	J	tRNA A37 threonylcarbamoyladenosine dehydratase	0	0	0	1	0	0	1	1	1	2	1	1	1	1	1	1	1	1	1	1	1	1	1	1	0	0	1	1	1	1	1	0	1	1	1	1	1	0	1	1	1	2	1	1	1	1	1
COG0837	G	Glucokinase	0	0	0	1	0	0	0	0	1	0	1	1	1	1	1	1	1	1	1	1	1	1	1	1	1	1	1	1	1	1	1	1	0	1	1	1	1	1	1	1	1	0	0	0	0	1	1
COG4580	G	Maltoporin (phage lambda and maltose receptor)	0	0	0	2	0	0	0	0	2	0	2	3	1	2	2	2	1	2	3	2	1	1	3	2	2	1	1	3	3	1	2	1	2	2	1	1	1	1	0	2	0	0	0	0	0	0	1
COG4115	V	Toxin component of the Txe-Axe toxin-antitoxin module, Txe/YoeB family	2	0	0	2	0	0	0	0	0	0	0	0	3	0	1	0	0	0	1	0	1	2	0	1	1	0	1	1	1	3	3	3	0	3	1	2	2	1	2	1	0	0	0	0	0	0	0
COG1640	G	4-alpha-glucanotransferase	1	1	1	2	0	0	0	0	0	0	0	2	2	2	0	2	2	2	2	2	0	2	2	1	0	0	1	2	2	1	1	3	2	2	2	1	1	1	3	2	1	0	0	0	0	0	1
COG3839	G	ABC-type sugar transport system, ATPase component	0	0	0	4	0	0	0	0	2	0	2	5	4	3	0	3	1	3	3	4	1	2	3	2	1	0	2	3	3	1	2	1	7	2	1	1	2	1	1	2	2	0	0	0	0	4	3
COG3833	G	ABC-type maltose transport system, permease component	0	0	0	2	0	0	0	0	2	0	2	3	3	2	0	2	1	2	3	3	0	1	2	1	1	1	1	2	2	1	1	1	2	2	1	1	1	1	1	3	4	0	0	0	0	0	1
COG1175	G	ABC-type sugar transport system, permease component	0	0	0	4	0	0	0	0	2	0	2	7	4	3	0	3	1	3	3	4	0	2	3	2	1	1	2	3	3	1	2	1	6	2	1	1	1	1	1	2	3	0	0	0	0	3	3
COG2182	G	Maltose-binding periplasmic protein MalE	0	0	0	2	0	0	0	0	1	0	1	3	3	3	0	2	1	2	3	3	0	1	2	1	1	0	1	3	2	1	1	1	2	2	1	1	1	1	1	2	2	0	0	0	0	1	1
COG3344	X	Retron-type reverse transcriptase	0	0	0	14	0	0	0	0	3	1	3	1	11	3	4	0	0	0	13	59	0	10	3	18	3	0	22	20	18	5	1	3	0	55	7	2	6	2	0	6	5	0	1	0	0	1	0
COG1940	KG	Sugar kinase of the NBD/HSP70 family, may contain an N-terminal HTH domain	1	1	0	5	0	0	0	0	2	0	2	2	1	4	3	2	3	4	2	2	1	3	2	3	1	1	2	1	1	2	1	0	2	1	0	1	0	4	1	2	0	1	1	0	0	1	2
COG0058	G	Glucan phosphorylase	1	1	1	1	0	0	0	0	1	0	1	1	2	1	0	2	3	2	1	1	1	2	1	1	1	0	1	2	3	1	0	2	2	3	2	0	1	1	2	1	1	0	0	0	0	0	1
COG0296	G	1,4-alpha-glucan branching enzyme	1	1	1	2	0	0	0	0	1	0	1	2	3	2	0	2	2	2	2	2	0	1	3	2	1	1	1	3	3	1	1	2	1	5	3	1	1	2	2	1	1	0	0	0	0	0	1
COG1523	G	Pullulanase/glycogen debranching enzyme	1	1	1	1	0	0	0	0	1	0	1	2	4	1	0	1	1	1	3	1	0	3	2	1	2	0	1	5	4	1	1	2	1	2	2	1	2	2	1	2	1	0	0	0	0	0	1
COG2078	S	Uncharacterized conserved protein, AMMECR1 domain	0	0	0	1	1	1	0	0	0	1	0	1	1	1	1	1	1	1	1	1	1	1	1	1	1	1	1	1	1	1	1	1	1	1	1	1	1	1	0	1	1	1	1	0	0	1	1
COG1355	R	Predicted class III extradiol dioxygenase, MEMO1 family	0	0	0	1	1	1	1	1	0	1	0	1	1	1	1	1	1	1	1	1	0	1	1	1	1	1	1	1	1	1	1	1	1	1	1	1	1	1	0	1	0	1	1	0	0	1	1
COG1180	O	Pyruvate-formate lyase-activating enzyme	0	0	0	2	1	1	1	1	2	1	2	3	2	2	3	2	2	2	3	4	1	2	2	2	4	1	2	2	2	2	2	2	3	2	3	2	2	3	1	2	2	4	4	0	0	4	4
COG3542	R	Predicted sugar epimerase, cupin superfamily	0	0	0	0	0	0	0	0	0	0	0	0	0	1	0	0	0	0	0	0	0	1	0	1	0	0	1	0	0	1	1	0	0	0	1	1	0	0	0	0	0	1	1	0	0	0	0
COG1067	O	Predicted ATP-dependent protease	1	1	2	1	0	0	1	1	1	1	1	1	1	1	1	1	1	1	1	1	0	2	1	1	0	1	1	1	1	1	1	0	1	1	1	1	1	1	1	1	1	1	1	1	1	1	1
COG2027	M	D-alanyl-D-alanine carboxypeptidase	1	1	1	1	0	0	1	1	0	0	0	1	1	1	1	1	1	1	1	1	1	1	1	1	0	1	1	1	1	1	1	0	1	1	1	0	1	0	1	1	1	0	0	0	0	0	0
COG1069	G	Ribulose kinase	0	0	0	2	0	0	0	0	0	0	0	3	1	1	0	1	3	1	2	1	0	1	2	2	0	0	1	1	1	2	2	1	2	0	2	1	1	0	1	0	0	1	1	0	0	1	0
COG0584	I	Glycerophosphoryl diester phosphodiesterase	0	1	1	1	0	0	2	2	0	1	0	1	1	5	3	1	1	1	1	2	1	1	1	5	1	1	1	1	1	1	1	0	4	1	1	0	1	2	1	0	1	2	2	0	0	2	5
COG3028	J	Ribosomal 50S subunit-associated protein YjgA (function unknown), DUF615 family	1	1	1	1	1	1	1	1	0	1	0	1	1	1	1	1	1	1	1	1	0	1	1	1	1	1	1	1	1	1	1	0	1	1	1	0	1	1	1	1	1	1	1	1	1	1	1
COG0312	R	Predicted Zn-dependent protease or its inactivated homolog	2	2	1	2	2	2	2	2	1	2	1	4	2	4	2	2	2	2	4	4	2	2	4	4	1	2	2	2	3	2	2	1	2	2	2	1	2	4	1	2	2	2	2	2	2	2	2
COG2239	P	Mg/Co/Ni transporter MgtE (contains CBS domain)	1	1	1	1	1	1	1	1	0	1	0	3	1	2	1	2	1	2	2	2	1	1	3	3	1	1	1	1	1	1	1	1	2	1	1	1	1	1	1	0	1	2	2	0	0	1	1
COG1925	TG	Phosphotransferase system, HPr and related phosphotransfer proteins	0	0	2	2	1	1	2	2	2	1	2	2	1	2	1	1	1	1	2	3	2	2	2	2	1	1	2	1	1	2	2	1	1	1	1	2	1	2	1	1	1	1	1	0	0	1	1
COG1660	T	RNase adaptor protein for sRNA GlmZ degradation, contains a P-loop ATPase domain	0	0	1	1	1	1	1	1	0	0	0	1	1	1	1	1	1	1	1	1	1	1	1	1	1	1	1	1	1	1	1	1	1	1	1	1	1	1	1	1	1	1	1	0	0	1	1
COG1762	GT	Phosphotransferase system mannitol/fructose-specific IIA domain (Ntr-type)	1	2	1	2	0	0	1	1	2	1	2	1	1	4	1	1	0	1	1	1	1	1	1	3	0	2	1	1	1	1	1	1	1	1	1	0	1	3	1	1	1	1	1	0	0	1	1
COG1544	J	Ribosome-associated translation inhibitor RaiA	1	2	1	1	1	1	1	1	1	1	1	1	1	1	1	1	0	1	1	1	1	1	1	1	0	1	1	1	1	1	1	1	1	1	1	0	1	1	1	1	1	1	1	1	1	1	1
COG1508	K	DNA-directed RNA polymerase specialized sigma subunit, sigma54 homolog	1	2	1	1	0	0	1	1	1	1	1	1	1	1	1	1	0	1	1	1	0	1	1	1	0	1	1	1	1	1	1	1	1	1	1	1	1	1	1	1	4	1	1	1	1	1	1
COG1137	M	ABC-type lipopolysaccharide export system, ATPase component	1	1	1	1	1	1	1	1	1	1	1	1	1	1	1	1	0	1	1	1	1	1	1	1	1	1	1	1	1	1	1	1	1	1	1	1	1	1	1	1	1	1	1	1	1	1	1
COG1934	M	Lipopolysaccharide export system protein LptA	1	1	1	1	1	1	1	1	1	1	1	1	1	2	1	1	0	1	1	1	1	1	1	1	0	1	1	1	1	1	1	1	1	1	0	0	1	1	0	1	1	1	1	1	1	1	1
COG3117	M	Lipopolysaccharide export system protein LptC	1	1	1	1	1	1	1	1	1	1	1	1	1	1	1	1	0	1	1	1	1	2	1	1	0	1	1	1	1	1	1	1	1	1	0	0	1	1	0	1	1	1	1	1	1	1	1
COG1778	MR	3-deoxy-D-manno-octulosonate 8-phosphate phosphatase KdsC and related HAD superfamily phosphatases	1	2	0	1	0	0	1	1	0	1	0	2	0	1	0	0	0	0	1	1	1	1	1	1	0	0	2	0	0	1	1	0	0	0	0	0	0	0	0	0	0	1	2	0	0	0	0
COG0794	GM	D-arabinose 5-phosphate isomerase GutQ	1	1	1	3	1	1	2	2	1	1	1	3	2	1	2	2	2	2	2	2	0	1	2	1	1	2	2	2	2	1	1	2	1	2	2	0	2	3	2	2	2	1	2	1	1	1	1
COG0530	P	Ca2+/Na+ antiporter	1	1	1	1	0	0	2	2	0	1	0	2	1	2	2	1	1	2	3	2	1	3	1	2	2	3	2	1	1	2	2	2	2	4	1	2	2	1	1	2	2	1	1	1	1	1	2
COG1127	M	ABC-type transporter Mla maintaining outer membrane lipid asymmetry, ATPase component MlaF	1	2	1	1	1	1	1	1	2	1	2	2	2	2	2	2	1	2	2	2	1	2	2	2	2	2	2	2	2	2	2	2	1	2	1	1	2	1	2	2	2	1	1	1	1	2	2
COG0767	M	ABC-type transporter Mla maintaining outer membrane lipid asymmetry, permease component MlaE	1	2	1	1	1	1	1	1	2	1	2	2	2	2	2	2	1	2	2	2	0	2	2	2	2	2	2	2	2	2	2	2	1	2	1	1	2	1	1	2	2	1	1	1	1	2	2
COG1463	M	ABC-type transporter Mla maintaining outer membrane lipid asymmetry, periplasmic component MlaD	1	2	1	1	1	1	1	1	2	1	2	2	2	2	2	2	1	2	2	2	0	2	2	2	2	2	2	2	2	2	2	2	1	2	1	2	2	1	2	2	1	1	1	1	1	1	2
COG2854	I	ABC-type transporter Mla maintaining outer membrane lipid asymmetry, periplasmic MlaC component	1	1	1	1	1	1	1	1	1	1	1	1	1	1	1	1	0	1	1	1	1	1	1	1	1	1	1	1	1	1	1	1	1	1	0	1	1	1	1	1	1	1	1	1	1	1	1
COG3113	M	ABC-type transporter Mla maintaining outer membrane lipid asymmetry, MlaB component, contains STAS domain	1	1	0	0	1	1	1	1	1	1	1	0	1	1	1	1	0	1	1	1	1	1	0	1	1	0	1	1	1	1	1	1	1	1	0	1	1	1	1	1	1	0	0	1	1	1	0
COG5007	T	Acid stress-induced BolA-like protein IbaG/YrbA, predicted regulator of iron metabolism	1	1	1	1	1	1	1	1	1	1	1	1	1	1	1	1	0	1	1	1	1	1	1	1	1	0	1	1	1	1	1	1	1	1	0	1	1	1	1	0	1	1	1	1	1	1	1
COG0766	M	UDP-N-acetylglucosamine enolpyruvyl transferase	1	1	1	1	1	1	1	1	1	1	1	1	1	1	1	1	0	1	1	1	1	2	1	1	0	1	1	1	1	1	1	1	1	1	0	1	1	1	1	0	0	1	1	1	2	1	1
COG0040	E	ATP phosphoribosyltransferase	0	0	0	1	0	0	1	1	0	0	0	1	1	1	1	1	0	1	1	1	0	1	1	1	0	0	1	1	1	1	1	0	1	1	0	1	0	1	1	0	0	1	1	1	1	1	1
COG0141	E	Histidinol dehydrogenase	0	0	0	2	0	0	1	1	0	0	0	1	1	1	1	1	0	1	1	1	0	2	2	1	0	0	1	1	1	1	1	0	1	2	0	1	0	1	1	0	0	1	1	1	1	1	1
COG0398	S	Uncharacterized membrane protein YdjX, TVP38/TMEM64 family, SNARE-associated domain	0	1	1	1	0	0	2	2	1	1	1	2	2	2	1	2	2	2	0	0	1	2	2	2	1	2	2	2	2	2	2	2	2	1	1	2	2	0	2	1	2	1	1	0	0	2	1
COG0265	O	Periplasmic serine protease, S1-C subfamily, contain C-terminal PDZ domain	2	2	2	2	0	0	2	2	3	0	3	2	3	2	2	3	2	3	2	2	2	2	2	2	3	2	2	3	3	2	2	3	2	3	3	1	3	2	2	3	2	2	2	2	2	2	2
COG0327	H	Putative GTP cyclohydrolase 1 type 2, NIF3 family	1	1	1	1	1	1	1	1	1	1	1	1	1	1	1	1	1	1	1	1	1	1	1	1	0	1	1	1	1	1	1	1	1	1	1	1	1	1	1	1	1	1	1	1	1	1	1
COG0175	EH	3'-phosphoadenosine 5'-phosphosulfate sulfotransferase (PAPS reductase)/FAD synthetase or related enzyme	0	0	0	0	0	0	0	0	0	0	0	2	3	5	2	4	3	2	4	2	0	3	4	3	3	0	2	2	2	4	2	2	3	3	3	3	3	2	1	1	0	2	3	0	0	3	2
COG2895	P	Sulfate adenylyltransferase subunit 1, EFTu-like GTPase family	0	0	0	0	0	0	0	0	0	0	0	1	1	2	1	1	1	1	2	1	0	1	2	1	0	0	1	1	1	1	1	1	2	1	2	1	1	1	0	0	0	1	1	0	0	1	1
COG1063	ER	Threonine dehydrogenase or related Zn-dependent dehydrogenase	1	1	1	1	1	1	1	1	1	1	1	1	1	2	1	1	1	2	1	1	0	1	1	3	1	2	1	1	1	1	1	1	3	1	1	0	1	0	1	1	1	2	3	1	1	1	2
COG0581	P	ABC-type phosphate transport system, permease component	0	0	1	1	0	0	2	2	1	0	1	1	1	1	1	2	2	2	1	1	2	2	1	1	1	2	1	1	1	1	1	2	0	2	2	0	1	0	0	2	1	1	1	0	0	0	2
COG0573	P	ABC-type phosphate transport system, permease component	0	0	1	1	0	0	1	1	1	0	1	1	0	1	0	1	1	1	1	1	0	1	1	1	0	1	1	0	0	1	1	1	0	1	1	1	0	0	1	1	1	1	1	0	0	0	2
COG0381	M	UDP-N-acetylglucosamine 2-epimerase	1	1	2	2	0	0	3	3	1	0	1	1	1	0	0	0	1	0	0	0	0	0	1	1	4	0	1	1	1	2	1	1	1	0	1	1	0	1	0	3	1	0	0	0	0	1	0
COG1215	N	Glycosyltransferase, catalytic subunit of cellulose synthase and poly-beta-1,6-N-acetylglucosamine synthase	0	0	0	0	1	1	1	1	1	0	1	1	1	4	1	2	2	1	1	3	0	1	1	2	2	2	1	1	1	1	1	1	1	1	1	1	1	1	1	1	0	0	2	0	0	0	1
COG3193	S	Uncharacterized conserved protein GlcG, DUF336 family	0	0	0	1	0	0	0	0	0	0	0	0	0	1	1	0	0	0	0	0	0	0	0	1	0	0	1	0	0	1	1	0	1	0	0	1	0	0	0	0	0	1	1	0	0	1	1
COG0745	TK	DNA-binding response regulator, OmpR family, contains REC and winged-helix (wHTH) domain	1	1	3	6	2	2	4	4	3	1	3	7	7	13	11	9	8	10	6	7	6	5	7	10	6	5	5	7	7	7	5	2	8	7	6	5	4	9	8	4	4	9	12	1	1	7	13
COG0302	H	GTP cyclohydrolase I	1	1	1	1	0	0	1	1	0	1	0	1	1	1	1	1	1	1	1	1	1	1	1	1	1	1	1	1	1	1	1	1	1	1	1	1	1	1	1	1	1	1	1	1	2	1	1
COG0834	ET	ABC-type amino acid transport/signal transduction system, periplasmic component/domain	0	0	0	4	0	0	1	1	1	0	1	7	1	10	8	11	7	9	2	3	2	5	6	9	0	0	6	5	4	5	4	0	13	3	2	4	0	4	4	1	2	10	12	0	0	6	9
COG4597	E	ABC-type amino acid transport system, permease component	0	0	0	1	0	0	1	1	0	0	0	1	1	1	1	1	1	1	0	1	0	1	1	1	0	0	1	1	1	1	1	0	2	0	1	1	1	1	1	2	1	1	1	0	0	2	2
COG0765	E	ABC-type amino acid transport system, permease component	0	0	0	2	0	0	1	1	0	0	0	3	1	3	2	2	2	2	0	1	1	5	3	3	0	0	5	2	2	5	5	0	5	1	1	5	0	2	1	0	1	3	3	0	0	4	6
COG1126	E	ABC-type polar amino acid transport system, ATPase component	0	0	0	1	0	0	1	1	1	0	1	1	1	2	3	3	3	2	1	1	1	3	1	2	0	0	3	3	3	4	4	0	4	2	2	3	0	2	0	2	1	3	3	0	0	4	3
COG2067	I	Long-chain fatty acid transport protein	0	1	1	3	0	0	2	2	2	0	2	4	2	2	2	3	2	2	3	3	0	4	3	3	1	1	3	2	2	3	3	2	2	2	2	1	2	2	0	1	1	4	4	1	1	5	7
COG2860	S	Uncharacterized membrane protein YeiH	2	1	0	1	0	0	1	1	1	1	1	2	1	2	2	3	3	3	2	2	1	1	2	2	1	1	1	1	1	1	2	1	2	1	1	1	1	2	2	0	1	3	3	0	0	1	2
COG2853	M	ABC-type transporter Mla maintaining outer membrane lipid asymmetry, lipoprotein component MlaA	1	1	1	2	0	0	1	1	1	1	1	1	1	2	1	2	2	2	1	1	1	1	1	2	0	1	2	1	1	2	2	1	2	1	1	1	1	2	1	1	1	1	1	1	1	1	1
COG3022	P	Cytoplasmic iron level regulating protein YaaA, DUF328/UPF0246 family	1	1	1	1	1	1	1	1	0	1	0	1	1	1	1	1	1	1	1	1	1	1	1	1	0	1	1	1	1	1	1	1	1	1	1	0	1	1	0	1	1	1	1	1	1	1	1
COG1875	R	Predicted ribonuclease YlaK, contains NYN-type RNase and PhoH-family ATPase domains	1	1	1	2	0	0	1	1	1	1	1	1	1	1	1	1	1	1	1	1	1	1	1	1	2	1	1	1	1	1	1	1	1	1	1	0	1	1	1	1	1	1	1	1	1	1	1
COG1781	F	Aspartate carbamoyltransferase, regulatory subunit	0	0	1	1	0	0	1	1	1	1	1	1	1	1	2	1	1	1	1	1	1	1	1	1	1	1	1	1	1	1	1	1	1	1	1	0	1	1	1	1	1	1	1	0	0	1	1
COG0540	F	Aspartate carbamoyltransferase, catalytic chain	1	1	1	1	1	1	1	1	1	1	1	2	1	1	2	1	1	1	1	1	1	1	1	1	1	1	1	1	1	1	1	1	1	1	1	0	1	1	1	1	1	2	2	1	1	1	1
COG4166	E	ABC-type oligopeptide transport system, periplasmic component	2	3	4	9	4	5	4	4	2	0	2	11	6	15	6	7	9	7	8	8	3	9	8	9	3	4	8	6	6	7	6	5	7	7	4	7	5	5	2	4	3	4	4	1	1	6	7
COG0633	C	Ferredoxin	3	3	3	2	2	1	3	3	1	3	1	4	4	3	4	4	4	4	5	3	0	2	3	3	1	2	2	4	4	2	1	3	3	3	3	1	4	3	4	3	3	2	2	2	2	2	2
COG0208	F	Ribonucleotide reductase beta subunit, ferritin-like domain	1	1	1	1	1	1	1	1	1	1	1	1	1	1	1	1	1	1	1	1	1	1	1	1	0	0	1	1	1	1	1	1	1	1	1	1	1	1	1	1	0	1	1	1	1	1	1
COG0209	F	Ribonucleotide reductase alpha subunit	1	1	1	1	1	1	1	1	1	1	1	1	1	1	1	1	1	1	1	1	1	2	1	1	1	0	1	1	1	1	1	1	1	1	1	1	1	1	1	1	1	1	1	1	1	1	1
COG0620	E	Methionine synthase II (cobalamin-independent)	0	0	0	1	0	0	1	1	0	0	0	1	1	2	1	1	1	1	1	1	1	1	1	2	1	1	1	1	1	1	1	1	1	1	1	1	1	0	0	1	1	1	1	0	0	0	1
COG0278	O	Glutaredoxin-related protein	1	1	1	1	1	1	1	1	1	1	1	1	1	1	1	1	1	1	1	1	1	1	1	1	1	1	1	1	1	1	1	1	1	1	2	1	1	1	1	1	1	1	1	1	0	1	1
COG2193	P	Bacterioferritin (cytochrome b1)	0	0	0	1	0	0	1	1	0	0	0	1	1	1	0	0	0	1	1	1	1	1	1	1	1	1	1	1	1	1	1	1	1	1	1	1	1	0	1	1	0	1	1	0	0	1	1
COG1252	C	NADH dehydrogenase, FAD-containing subunit	0	1	1	1	0	0	1	1	0	2	0	2	1	2	1	1	1	1	2	1	0	2	2	2	2	2	2	1	1	2	2	1	2	1	1	2	1	1	1	1	1	2	2	1	1	2	1
COG0030	J	16S rRNA A1518 and A1519 N6-dimethyltransferase RsmA/KsgA/DIM1 (may also have DNA glycosylase/AP lyase activity)	1	1	1	1	2	2	1	2	1	1	1	2	1	2	1	1	1	1	1	2	0	2	1	1	1	1	2	1	1	3	3	1	1	1	2	1	2	1	0	1	1	1	1	1	1	1	1
COG3081	S	Nucleoid-associated protein YejK (function unknown)	1	1	0	1	0	0	1	1	1	1	1	1	1	1	1	1	1	1	1	2	1	1	1	1	0	1	1	1	1	1	1	1	1	1	1	1	1	0	1	1	1	1	1	0	0	1	1
COG0464	MDT	AAA+-type ATPase, SpoVK/Ycf46/Vps4 family	0	0	0	1	2	3	0	0	1	0	1	1	1	0	1	0	3	1	1	0	0	2	2	1	3	4	1	1	1	1	1	7	0	3	2	2	3	0	1	0	2	1	0	0	0	1	0
COG1309	K	DNA-binding transcriptional regulator, AcrR family	1	1	3	6	0	0	5	5	4	1	4	10	11	30	15	24	24	29	8	11	2	8	16	28	2	3	9	11	11	8	8	7	23	9	8	5	8	8	11	4	5	11	11	1	1	4	17
COG1225	O	Peroxiredoxin	2	1	1	1	2	2	1	1	1	2	1	2	1	1	1	2	1	1	1	2	1	1	1	2	1	2	2	1	1	2	2	1	2	2	2	2	1	1	0	1	1	5	4	1	1	2	4
COG1807	M	4-amino-4-deoxy-L-arabinose transferase or related glycosyltransferase of PMT family	2	2	3	4	1	1	3	3	0	0	0	3	1	3	0	0	0	1	4	3	0	3	3	3	0	0	3	1	1	3	3	0	4	1	0	3	0	0	1	0	0	0	0	0	0	0	1
COG3148	S	Uncharacterized conserved protein YfiP, DTW domain	0	0	0	0	0	0	1	1	1	1	1	2	2	2	2	2	2	2	2	2	0	1	2	2	0	0	1	2	2	1	1	2	2	1	2	1	1	1	2	1	1	2	2	0	0	2	2
COG3145	L	Alkylated DNA repair dioxygenase AlkB	0	1	0	1	0	0	1	1	0	1	0	1	1	1	1	1	1	1	1	1	0	1	1	1	0	1	1	1	1	1	1	1	1	1	1	1	1	1	1	2	1	1	1	1	1	1	1
COG3691	S	Uncharacterized conserved protein YfcZ, UPF0381/DUF406 family	0	0	0	1	0	0	0	0	1	0	1	2	2	1	1	3	3	3	2	2	1	1	2	1	0	1	1	2	2	1	1	2	1	2	2	1	1	0	2	2	2	2	2	0	0	1	2
COG2352	C	Phosphoenolpyruvate carboxylase	1	1	1	1	0	0	1	1	1	1	1	1	1	1	1	1	1	1	1	1	0	1	1	1	1	0	1	1	1	1	1	1	1	1	1	1	1	1	1	1	0	1	1	0	0	1	1
COG0332	I	3-oxoacyl-[acyl-carrier-protein] synthase III	1	0	2	1	0	0	1	1	0	0	0	0	3	3	1	2	1	1	0	1	1	1	0	2	0	0	1	3	3	1	1	0	2	1	2	1	3	1	1	1	1	1	1	0	0	1	1
COG3165	H	Ubiquinone biosynthesis protein UbiJ, contains SCP2 domain	1	1	1	1	0	0	1	1	1	1	1	1	1	1	1	1	1	1	1	1	1	1	1	1	0	0	1	1	1	1	1	0	1	1	1	1	1	1	1	1	1	1	1	1	1	1	1
COG0661	HT	Predicted unusual protein kinase regulating ubiquinone biosynthesis, AarF/ABC1/UbiB family	4	2	1	1	1	1	1	1	1	2	1	1	2	1	5	1	2	3	1	1	1	1	1	1	0	1	1	3	3	1	1	2	1	2	3	1	3	1	1	2	2	1	2	1	1	3	2
COG0139	E	Phosphoribosyl-AMP cyclohydrolase	0	0	0	1	0	0	1	1	0	0	0	1	1	1	1	1	1	1	1	1	1	1	1	1	0	0	1	1	1	1	1	1	1	1	1	1	1	1	1	0	0	1	1	0	0	1	1
COG0140	E	Phosphoribosyl-ATP pyrophosphohydrolase	0	0	0	1	0	0	0	0	0	0	0	1	1	1	1	1	1	1	1	1	1	1	1	1	0	0	1	1	1	1	1	1	1	1	1	1	1	1	1	0	0	1	1	0	0	1	1
COG1198	L	Primosomal protein N' (replication factor Y) - superfamily II helicase	1	1	1	1	1	1	1	1	1	1	1	1	1	1	1	1	1	1	1	1	1	1	1	1	1	0	1	1	1	1	1	1	1	1	1	1	1	1	1	0	1	1	1	1	1	1	1
COG0254	J	Ribosomal protein L31	1	1	1	1	1	1	1	1	1	1	1	1	1	1	2	2	2	2	1	1	1	1	1	1	1	0	1	1	1	1	1	0	1	1	1	1	1	1	1	0	1	1	1	1	1	1	2
COG1525	L	Endonuclease YncB, thermonuclease family	0	0	0	1	0	0	0	0	0	0	0	1	0	2	0	0	3	3	1	1	1	1	1	1	0	0	1	0	0	1	3	0	1	0	0	1	0	2	1	0	0	0	0	0	0	0	0
COG5009	M	Membrane carboxypeptidase/penicillin-binding protein	1	1	1	1	1	1	1	2	1	1	1	1	1	1	1	1	1	1	1	1	1	1	1	1	1	0	1	1	1	1	1	1	1	1	1	1	1	1	1	0	1	1	1	1	1	1	1
COG4972	NW	Tfp pilus assembly protein, ATPase PilM	1	1	1	1	1	1	1	1	0	1	0	1	1	1	1	1	1	1	1	2	1	1	1	1	1	0	1	1	1	1	1	1	1	1	1	1	1	1	1	1	1	1	1	1	1	1	1
COG3166	NW	Tfp pilus assembly protein PilN	1	1	1	1	1	1	1	1	1	1	1	1	1	1	1	1	1	1	1	2	1	1	1	1	1	1	1	1	1	1	1	1	1	1	1	1	1	2	1	1	1	1	1	1	1	1	1
COG3167	NW	Tfp pilus assembly protein PilO	1	1	1	1	1	1	1	1	1	1	1	1	1	1	1	1	1	1	1	2	1	1	1	1	1	0	1	1	1	1	1	1	1	1	1	1	1	2	1	1	1	1	1	1	1	1	1
COG3168	NW	Tfp pilus assembly protein PilP	1	1	1	1	1	1	1	1	1	1	1	1	1	1	1	1	1	1	1	2	0	1	1	1	0	0	1	1	1	1	1	1	1	1	1	1	1	2	1	1	1	1	1	1	1	1	1
COG4796	U	Type II secretory pathway, component HofQ	1	1	1	1	1	1	1	1	1	1	1	1	1	1	1	1	1	1	1	2	0	1	1	1	1	0	1	1	1	1	1	1	1	1	1	1	1	2	1	1	1	1	1	1	1	1	1
COG0703	E	Shikimate kinase	1	1	2	2	1	2	1	1	1	1	1	1	1	2	1	1	1	1	1	1	1	2	1	2	0	0	2	1	1	2	2	1	2	1	1	2	1	2	1	1	1	1	1	1	1	1	1
COG0337	E	3-dehydroquinate synthetase	1	1	1	1	1	1	1	1	0	1	0	1	1	1	1	1	1	1	1	1	1	1	1	1	0	1	1	2	2	1	1	1	1	1	1	1	1	2	1	1	1	1	1	1	1	1	1
COG0069	E	Glutamate synthase domain 2	1	1	2	2	1	1	2	2	0	1	0	2	1	3	1	1	1	1	1	1	1	2	1	3	0	0	2	1	1	2	2	1	2	1	0	2	1	2	1	1	0	2	2	0	0	3	2
COG0493	ER	NADPH-dependent glutamate synthase beta chain or related oxidoreductase	1	1	1	2	0	0	1	1	1	1	1	4	2	2	1	4	4	4	2	2	2	3	5	1	0	0	2	3	3	2	1	2	2	4	2	2	2	4	1	0	0	2	2	0	0	5	2
COG0407	H	Uroporphyrinogen-III decarboxylase	1	1	1	1	1	1	1	1	1	1	1	1	1	1	1	1	1	1	1	1	0	1	1	1	0	0	1	1	1	1	1	1	1	1	0	1	1	2	1	1	1	1	1	1	1	1	1
COG0151	F	Phosphoribosylamine-glycine ligase	2	1	1	1	1	2	1	1	1	1	1	1	1	1	1	1	1	1	1	1	0	2	1	1	0	0	1	1	1	1	1	1	1	1	1	1	1	2	1	1	1	1	1	1	1	1	1
COG0138	F	AICAR transformylase/IMP cyclohydrolase PurH	1	1	1	1	1	1	1	1	0	1	0	1	1	1	1	1	1	1	1	1	1	1	1	1	0	1	1	1	1	1	1	0	1	1	0	1	1	2	0	1	1	1	1	0	1	1	1
COG2901	K	DNA-binding protein Fis (factor for inversion stimulation)	1	1	1	1	0	0	1	1	1	1	1	1	1	1	1	1	1	1	1	1	1	1	1	1	2	3	1	1	1	1	1	1	1	1	1	1	1	2	0	1	1	1	1	1	1	1	1
COG0042	J	tRNA-dihydrouridine synthase	2	2	2	3	2	2	3	3	3	2	3	3	3	3	3	3	3	3	3	3	1	3	3	3	0	2	3	3	3	4	4	3	3	3	3	3	3	4	1	3	2	3	3	1	1	3	3
COG2264	J	Ribosomal protein L11 methylase PrmA	0	0	1	1	2	2	1	1	1	1	1	1	1	1	1	1	1	1	1	1	0	1	1	1	0	0	1	1	1	1	1	1	1	1	1	1	1	2	1	1	1	1	1	0	0	1	1
COG0439	I	Biotin carboxylase	2	1	2	1	1	1	3	3	1	1	1	1	1	1	1	1	1	1	1	1	1	1	1	1	0	1	1	1	1	1	2	1	1	1	1	2	1	2	1	1	1	1	1	1	1	1	1
COG0511	HI	Biotin carboxyl carrier protein	1	1	1	1	1	1	1	1	1	1	1	1	1	1	1	1	1	1	1	1	1	1	1	1	0	0	1	1	1	1	1	1	1	1	1	1	1	2	2	1	1	1	1	1	1	1	1
COG0757	E	3-dehydroquinate dehydratase	1	1	1	1	1	1	1	1	1	1	1	1	1	1	1	1	1	1	1	1	1	1	1	1	0	0	1	1	1	1	1	1	1	1	1	1	1	2	1	1	1	1	1	1	1	1	1
COG0221	CP	Inorganic pyrophosphatase	1	1	1	1	1	1	1	1	1	1	1	1	1	1	1	1	1	1	1	1	0	1	1	1	0	0	1	1	1	1	1	1	1	1	1	1	1	1	1	1	1	1	1	1	1	1	2
COG0517	T	CBS domain	0	0	0	1	0	0	1	1	1	1	1	2	0	0	2	1	0	1	1	1	1	1	1	1	1	1	1	0	0	1	1	0	1	0	0	1	0	0	0	0	2	2	1	0	0	1	0
COG1729	R	Periplasmic TolA-binding protein (function unknown)	2	1	1	2	2	1	2	2	1	1	1	2	1	2	2	2	2	2	2	2	2	2	2	3	1	1	2	2	2	2	1	1	3	1	1	2	1	3	0	0	1	2	2	1	1	1	1
COG4669	U	Type III secretory pathway, lipoprotein EscJ	1	1	1	1	2	2	1	1	0	1	0	1	1	1	1	1	1	1	1	1	0	1	1	1	0	1	1	1	1	1	0	1	1	1	1	1	1	1	1	1	1	1	1	2	2	1	1
COG1053	C	Succinate dehydrogenase/fumarate reductase, flavoprotein subunit	2	2	1	2	1	1	1	1	3	2	3	3	3	5	4	4	6	5	2	2	1	2	4	4	2	2	2	4	3	2	1	2	4	5	3	1	3	2	2	2	2	2	2	1	1	2	2
COG0479	C	Succinate dehydrogenase/fumarate reductase, Fe-S protein subunit	2	2	1	2	1	1	1	1	2	2	2	2	2	2	2	2	2	2	2	2	1	2	2	2	1	2	2	2	2	2	2	2	2	2	2	2	2	2	2	2	2	2	2	1	1	2	2
COG3029	C	Fumarate reductase subunit C	1	1	0	1	0	0	0	0	1	1	1	1	1	1	1	1	1	1	1	1	1	1	1	1	0	1	1	1	1	1	1	1	1	1	1	1	1	1	1	1	1	1	1	0	0	0	1
COG3080	C	Fumarate reductase subunit D	1	1	0	1	0	0	0	0	1	1	1	1	1	1	1	1	1	1	1	1	1	1	1	1	0	1	1	1	1	1	1	1	1	1	1	1	1	1	1	1	1	1	1	0	0	0	1
COG1816	F	Adenosine deaminase	0	0	0	3	0	0	0	0	0	0	0	3	1	3	1	5	3	2	2	2	2	2	2	3	1	1	3	1	1	3	3	1	1	1	1	2	1	2	2	1	1	1	2	0	0	1	1
COG5343	T	Anti-sigma-K factor RskA	0	0	0	1	0	0	0	0	0	0	0	0	0	1	0	0	0	0	0	0	0	1	0	1	0	0	1	0	0	1	1	0	1	0	0	1	0	0	0	0	0	1	0	0	0	1	1
COG2198	T	HPt (histidine-containing phosphotransfer) domain	1	1	1	0	0	0	1	1	3	1	3	2	1	1	1	1	1	1	1	1	1	1	2	1	1	1	1	1	1	1	1	1	1	1	1	1	1	1	1	1	1	1	1	2	2	2	2
COG1670	JO	Protein N-acetyltransferase, RimJ/RimL family	2	2	5	9	1	1	4	4	2	1	2	6	6	14	5	11	9	12	7	6	2	5	5	11	1	2	10	7	8	6	6	6	12	4	4	3	4	4	2	2	2	7	4	2	2	9	12
COG4789	U	Type III secretory pathway, component EscV	1	1	1	1	2	2	1	1	1	1	1	1	1	1	1	1	1	1	1	1	1	1	1	1	2	2	1	2	1	1	1	1	1	1	1	1	1	2	2	1	1	1	1	2	1	1	1
COG0578	C	Glycerol-3-phosphate dehydrogenase	1	2	2	3	0	0	2	2	1	2	1	4	2	2	4	3	3	4	3	3	2	5	3	2	2	2	2	3	3	2	2	1	5	2	2	2	3	3	3	3	3	4	3	0	0	4	4
COG2148	M	Sugar transferase involved in LPS biosynthesis (colanic, teichoic acid)	2	3	2	1	1	1	2	2	0	0	0	3	4	4	2	2	4	2	3	6	1	4	3	3	2	4	4	3	3	3	3	2	3	1	3	3	6	2	1	5	2	2	3	0	0	1	1
COG1366	T	Anti-anti-sigma regulatory factor (antagonist of anti-sigma factor)	1	1	1	3	2	2	3	3	2	3	2	4	4	4	4	4	3	3	4	4	1	4	4	4	1	3	4	4	4	4	4	4	4	4	4	4	4	3	4	3	3	3	3	2	2	3	3
COG2949	M	Uncharacterized periplasmic protein SanA, affects membrane permeability for vancomycin	1	1	1	1	0	0	1	1	1	1	1	1	1	1	1	1	1	1	1	1	0	1	1	1	1	1	1	1	1	1	0	1	1	1	1	1	1	1	1	1	1	1	1	0	0	1	1
COG2265	J	tRNA/tmRNA/rRNA uracil-C5-methylase, TrmA/RlmC/RlmD family	1	1	1	1	0	0	2	2	2	2	2	2	2	2	2	2	2	2	2	3	0	2	2	2	2	2	2	2	2	2	2	1	2	2	2	1	2	2	2	3	1	2	2	1	0	2	2
COG2252	F	Xanthine/uracil/vitamin C permease, AzgA family	0	0	1	2	0	0	1	1	1	0	1	6	1	3	3	4	4	4	3	2	2	2	7	3	1	1	2	3	3	2	2	3	1	4	2	1	2	2	3	1	1	1	1	0	0	1	1
COG0119	E	Isopropylmalate/homocitrate/citramalate synthases	1	1	2	2	0	0	2	2	0	1	0	2	2	3	3	3	3	3	1	1	1	2	2	3	0	0	2	2	2	2	1	1	3	3	2	2	2	3	2	0	0	2	2	0	0	3	3
COG0276	H	Protoheme ferro-lyase (ferrochelatase)	1	1	1	1	1	1	1	1	1	1	1	1	1	1	1	1	1	1	1	1	0	1	1	1	0	1	1	1	1	1	0	1	1	1	1	1	1	2	1	1	1	1	1	1	1	1	1
COG2890	J	Methylase of polypeptide chain release factors	2	2	2	2	2	1	3	3	2	2	2	2	2	2	2	2	2	2	2	2	1	2	2	2	1	2	2	2	2	2	1	2	2	2	2	2	2	2	2	2	1	2	2	2	2	2	2
COG0216	J	Protein chain release factor A	1	1	1	2	1	0	1	1	0	1	0	2	1	1	1	1	1	1	1	1	1	1	2	1	0	1	1	1	1	1	0	1	1	1	1	1	1	1	1	1	1	1	1	1	1	1	1
COG0373	H	Glutamyl-tRNA reductase	1	1	1	1	1	1	1	1	0	1	0	1	1	1	1	1	1	1	1	1	1	1	1	1	0	1	1	1	1	1	0	1	1	1	1	1	1	1	1	1	2	1	1	1	0	1	1
COG4783	R	Putative Zn-dependent protease, contains TPR repeats	1	2	1	2	1	1	1	1	1	1	1	3	3	4	2	2	2	2	3	2	1	2	2	4	2	3	2	3	3	2	1	4	2	3	2	2	2	1	1	1	3	2	2	1	1	2	6
COG3017	M	Outer membrane lipoprotein LolB, involved in outer membrane biogenesis	1	1	1	1	1	1	1	1	1	1	1	1	1	1	1	1	1	1	1	1	0	1	1	1	0	1	1	1	1	1	0	1	1	1	1	1	1	1	1	1	0	1	1	1	1	1	1
COG1947	I	4-diphosphocytidyl-2C-methyl-D-erythritol kinase	1	1	1	1	1	1	1	1	0	0	0	1	1	1	1	1	1	1	1	1	1	2	1	1	0	1	1	1	1	1	0	0	1	1	1	1	1	1	1	1	1	0	0	0	0	0	0
COG0462	FE	Phosphoribosylpyrophosphate synthetase	1	1	1	1	1	1	1	1	0	1	0	1	1	1	1	1	1	1	1	1	1	1	1	1	0	1	1	1	1	1	0	1	1	1	1	1	1	0	1	1	1	2	2	1	1	1	1
COG1566	V	Multidrug resistance efflux pump	2	2	2	4	1	1	2	2	3	0	3	4	4	3	6	7	5	5	7	4	1	4	2	3	2	3	4	6	5	6	5	7	6	6	4	4	2	3	1	4	4	7	6	1	1	4	8
COG2931	Q	Ca2+-binding protein, RTX toxin-related	0	0	0	6	2	0	1	0	0	1	0	1	2	2	4	3	1	4	2	0	1	15	0	1	2	0	9	6	7	9	6	1	5	1	0	2	2	5	1	1	0	7	6	0	0	3	1
COG1825	J	Ribosomal protein L25 (general stress protein Ctc)	1	1	1	1	1	1	1	1	0	1	0	1	1	1	1	1	1	1	1	1	1	1	1	1	0	1	1	1	1	1	0	1	1	1	1	1	1	0	1	1	1	1	1	1	1	1	1
COG0193	J	Peptidyl-tRNA hydrolase	1	1	1	1	1	1	1	1	1	1	1	1	1	1	1	1	2	1	1	1	1	1	1	1	0	1	1	1	1	1	1	1	1	1	1	1	1	0	1	1	1	1	1	1	1	1	1
COG1181	MR	D-alanine-D-alanine ligase and related ATP-grasp enzymes	3	2	2	2	1	1	2	2	1	1	1	2	2	3	2	2	2	2	2	2	1	4	2	3	1	2	3	2	2	3	3	2	3	2	2	3	2	2	1	2	2	2	3	1	1	4	1
COG0005	F	Purine nucleoside phosphorylase	0	0	1	0	0	0	0	0	0	1	0	0	0	1	0	0	0	0	0	0	0	1	0	1	0	0	1	0	0	1	1	1	0	1	0	1	0	0	0	0	0	1	1	0	0	2	1
COG0394	T	Protein-tyrosine-phosphatase	1	1	0	0	0	0	1	1	0	0	0	0	1	3	1	1	2	1	0	1	0	3	1	3	1	1	3	1	1	2	2	2	2	1	2	1	1	2	1	1	1	3	3	0	0	2	1
COG0535	R	Radical SAM superfamily enzyme, MoaA/NifB/PqqE/SkfB family	0	0	0	0	0	0	0	0	0	0	0	0	0	1	0	0	0	0	0	0	0	2	0	2	4	0	1	0	0	1	1	1	0	1	0	2	0	0	0	0	0	3	3	0	0	0	0
COG3222	S	Uncharacterized conserved protein, glycosyltransferase A (GT-A) superfamily, DUF2064 family	0	0	0	0	0	0	0	0	0	1	0	0	0	1	0	0	0	0	0	0	0	1	0	1	0	0	1	0	0	1	1	1	0	1	0	1	0	0	0	0	0	1	1	0	0	0	0
COG0012	J	Ribosome-binding ATPase YchF, GTP1/OBG family	1	1	1	1	1	0	1	1	1	1	1	1	1	1	1	1	2	1	1	1	1	2	1	1	1	1	1	1	1	1	1	1	1	1	1	1	1	1	1	1	1	1	1	1	1	1	1
COG0730	S	Uncharacterized membrane protein YfcA	1	1	2	4	0	0	2	2	2	1	2	8	4	9	7	8	7	9	4	5	1	4	7	6	2	3	5	4	4	5	4	3	5	7	4	5	2	3	4	6	3	6	6	2	2	6	6
COG1502	I	Phosphatidylserine/phosphatidylglycerophosphate/cardiolipin synthase or related enzyme	0	0	1	1	1	2	2	2	2	0	2	3	1	2	1	2	2	2	3	3	1	1	2	1	1	1	1	2	3	1	1	2	3	2	3	1	1	1	1	1	1	1	2	2	2	2	2
COG3495	S	Uncharacterized protein	0	0	1	1	0	0	1	1	1	0	1	1	1	1	1	1	1	1	0	1	0	1	1	1	1	1	1	1	1	1	1	1	2	1	1	1	1	2	0	1	1	2	2	0	0	1	1
COG4591	M	ABC-type transport system, involved in lipoprotein release, permease component	1	1	2	2	1	1	1	1	1	1	1	3	1	2	2	2	3	3	2	3	1	2	3	2	1	3	2	3	2	2	2	1	2	1	2	2	2	2	2	2	2	1	1	0	1	1	2
COG1136	M	ABC-type lipoprotein export system, ATPase component	1	1	1	3	1	1	2	2	2	1	2	5	4	2	3	4	4	4	2	3	2	2	5	2	3	4	2	4	4	2	2	4	2	4	4	2	4	4	2	4	4	3	3	0	1	2	4
COG3658	C	Cytochrome b	0	0	0	1	0	0	1	1	1	1	1	0	0	1	0	0	0	0	0	0	1	1	0	1	0	0	1	0	0	1	1	0	1	0	0	1	0	0	0	0	0	1	1	1	1	1	1
COG3783	C	Soluble cytochrome b562	0	0	0	1	0	0	1	1	0	0	0	0	0	1	0	0	0	0	0	0	1	1	0	1	0	0	1	0	0	1	1	0	0	0	0	1	0	0	0	0	0	0	0	0	0	0	0
COG0634	F	Hypoxanthine-guanine phosphoribosyltransferase	0	0	1	1	1	1	1	1	1	1	1	1	1	1	2	2	2	2	1	1	1	1	1	2	0	1	1	1	1	1	1	1	1	1	1	1	1	0	1	1	1	1	1	1	1	1	2
COG0035	F	Uracil phosphoribosyltransferase	0	0	1	2	0	0	1	1	1	0	1	1	1	1	1	1	1	1	1	1	1	1	1	1	0	1	1	1	1	1	1	1	1	1	1	1	1	0	1	1	1	1	1	0	0	1	1
COG2233	F	Xanthine/uracil permease	0	0	0	1	0	0	1	1	1	0	1	4	1	1	2	7	4	5	2	3	1	3	2	1	0	0	2	2	2	2	2	1	1	2	1	1	1	1	3	0	0	1	1	0	0	3	1
COG2978	H	p-Aminobenzoyl-glutamate transporter AbgT	0	0	0	4	0	0	3	3	1	0	1	7	1	4	1	2	3	2	4	4	2	2	5	3	1	1	2	1	1	2	1	1	0	1	1	2	1	1	1	2	1	2	4	0	0	1	4
COG0064	J	Asp-tRNAAsn/Glu-tRNAGln amidotransferase B subunit	1	1	1	1	1	1	1	1	1	1	1	1	1	1	1	1	1	1	1	1	1	1	1	1	0	1	1	1	1	1	1	0	1	1	1	1	1	1	0	0	1	1	1	1	1	1	1
COG0154	J	Asp-tRNAAsn/Glu-tRNAGln amidotransferase A subunit or related amidase	3	3	1	2	1	1	1	1	2	2	2	1	2	2	1	2	1	2	1	1	0	4	2	1	0	1	3	2	2	2	2	2	1	2	2	1	2	1	1	0	1	1	1	1	1	2	3
COG0721	J	Asp-tRNAAsn/Glu-tRNAGln amidotransferase C subunit	1	1	1	1	1	1	1	1	0	1	0	1	1	1	1	1	1	1	1	1	1	1	1	1	0	1	1	1	1	1	1	1	1	1	1	1	1	1	1	1	1	1	1	1	1	1	1
COG2979	S	Uncharacterized membrane protein YebE, DUF533 family	0	0	0	1	0	0	1	1	1	0	1	0	0	1	0	0	0	0	0	0	1	1	0	1	1	1	1	0	0	1	1	0	0	0	0	1	0	0	0	0	1	0	0	0	0	0	0
COG1077	D	Actin-like ATPase involved in cell morphogenesis	1	1	1	1	1	1	1	1	0	1	0	2	1	1	1	1	1	1	1	1	1	1	2	1	1	1	1	1	1	1	1	1	1	1	1	1	1	2	1	1	1	1	1	1	1	1	1
COG1792	D	Cell shape-determining protein MreC	1	1	1	1	1	1	1	1	1	1	1	1	1	1	1	1	1	1	1	1	1	1	1	1	1	1	1	1	1	1	1	1	1	1	1	1	1	1	1	1	1	1	1	1	1	1	1
COG2891	M	Cell shape-determining protein MreD	1	1	1	0	0	0	1	1	1	1	1	1	1	1	1	1	1	1	1	1	0	1	1	1	1	1	1	1	1	1	1	1	1	1	1	0	1	1	1	1	1	1	1	1	1	1	1
COG0424	Q	Predicted house-cleaning NTP pyrophosphatase, Maf/HAM1 superfamily	1	2	1	2	0	0	2	2	2	1	2	2	2	2	2	2	2	2	2	2	1	2	2	2	1	0	2	2	2	1	0	1	2	1	2	1	2	2	2	1	1	2	2	0	0	2	2
COG1530	J	Ribonuclease G or E	2	1	2	2	2	2	2	2	1	2	1	2	2	2	2	2	2	2	2	2	0	3	2	2	2	1	2	4	3	2	2	1	2	2	2	2	2	2	2	2	2	2	2	1	1	2	2
COG3164	S	Uncharacterized conserved protein YhdP, contains DUF3971 and AsmA2 domains	1	1	1	1	1	1	1	1	1	1	1	1	1	1	1	1	1	1	1	1	0	3	1	1	1	1	1	1	1	1	1	1	1	1	1	1	1	1	1	1	1	1	1	1	1	1	1
COG1051	F	ADP-ribose pyrophosphatase YjhB, NUDIX family	1	1	2	4	1	2	1	1	1	0	1	4	4	10	3	5	4	5	3	4	3	3	4	7	2	4	4	3	3	4	4	2	5	3	3	3	4	1	3	2	3	3	2	3	3	4	4
COG0628	R	Predicted PurR-regulated permease PerM	3	2	2	3	1	1	2	2	2	2	2	3	2	3	3	3	3	3	3	3	1	3	3	3	2	3	3	2	2	3	3	1	2	3	3	3	2	3	3	3	3	2	2	1	1	2	3
COG2317	E	Zn-dependent carboxypeptidase, M32 family	0	0	1	1	0	0	0	0	1	0	1	1	1	1	1	1	1	1	1	1	1	1	1	1	0	0	1	1	1	1	1	0	1	2	1	1	1	1	0	0	0	1	1	0	0	0	1
COG2829	M	Outer membrane phospholipase A	1	1	0	1	0	0	2	2	2	1	2	2	2	1	1	1	2	1	1	1	0	1	2	1	1	1	1	1	1	1	1	0	1	0	0	1	0	1	1	1	1	2	2	0	0	0	2
COG1304	CIR	FMN-dependent dehydrogenase, includes L-lactate dehydrogenase and type II isopentenyl diphosphate isomerase	0	0	1	1	0	0	1	1	1	1	1	1	0	1	0	1	1	1	1	1	0	2	1	1	0	0	1	1	1	1	0	0	0	0	0	1	0	0	1	0	0	2	2	1	1	2	1
COG2008	E	Threonine aldolase	0	0	0	0	0	0	0	0	1	0	1	1	0	1	1	1	1	1	0	1	0	0	0	1	0	0	1	0	0	1	0	0	1	2	0	1	0	1	1	0	0	1	2	0	0	1	1
COG0389	L	Nucleotidyltransferase/DNA polymerase involved in DNA repair	1	1	1	2	1	1	1	1	2	2	2	2	2	2	2	5	2	2	2	3	1	2	2	2	2	2	2	2	2	2	2	2	2	3	2	2	2	1	2	1	2	2	4	1	0	2	1
COG4792	U	Type III secretory pathway, component EscU	1	1	1	1	2	1	1	1	1	1	1	1	1	1	1	1	1	1	1	1	0	1	1	1	0	1	1	1	1	1	1	1	1	1	1	1	1	0	1	1	1	1	1	1	1	1	1
COG4791	U	Type III secretory pathway, component EscT	1	1	1	1	2	2	1	1	1	1	1	1	1	1	1	1	1	1	1	1	1	1	1	1	0	1	1	1	1	1	0	1	1	1	1	1	1	0	1	1	1	1	1	1	1	1	1
COG4794	U	Type III secretory pathway, component EscS	1	1	1	1	2	2	1	1	1	1	1	1	1	1	1	1	1	1	1	1	1	1	1	1	0	1	1	1	1	1	1	1	1	1	1	1	1	0	1	1	1	1	1	1	1	1	1
COG4790	U	Type III secretory pathway, component EscR	1	1	1	1	2	2	1	1	1	1	1	1	1	1	1	1	1	1	1	1	1	1	1	1	1	2	1	1	1	1	1	1	1	1	1	1	1	0	1	1	1	1	1	2	2	1	1
COG0046	F	Phosphoribosylformylglycinamidine (FGAM) synthase, synthetase domain	1	1	1	1	1	1	1	1	1	1	1	1	1	1	1	1	1	1	1	1	1	2	1	1	0	1	1	1	1	1	1	1	1	1	1	1	1	0	0	1	1	1	1	1	0	1	1
COG0232	F	dGTP triphosphohydrolase	1	0	1	1	1	1	1	1	1	1	1	1	1	1	1	1	2	1	2	1	0	1	1	1	1	1	1	1	1	1	0	1	1	1	1	1	1	0	1	2	1	1	1	1	1	2	1
COG0550	L	DNA topoisomerase IA	2	2	2	2	1	1	2	3	2	1	2	2	2	2	2	2	2	2	2	2	0	2	2	2	2	1	2	2	2	2	2	2	2	2	2	2	2	1	1	1	2	3	2	1	1	2	2
COG1902	C	2,4-dienoyl-CoA reductase or related NADH-dependent reductase, Old Yellow Enzyme (OYE) family	0	1	1	1	0	0	2	2	0	1	0	1	5	4	6	4	5	4	2	3	0	1	4	4	2	1	1	4	5	1	1	1	6	1	2	0	1	1	0	1	2	2	1	0	0	2	7
COG1418	JR	HD superfamily phosphodieaserase, includes HD domain of RNase Y	0	0	0	2	0	0	0	0	0	0	0	1	1	2	1	1	1	1	1	1	0	2	1	1	1	0	2	1	1	2	2	0	1	1	1	0	0	1	1	0	1	1	1	0	0	1	1
COG4160	E	ABC-type arginine/histidine transport system, permease component	0	0	0	1	0	0	0	0	0	0	0	1	0	1	2	1	1	1	1	1	0	1	1	1	0	0	1	1	1	1	1	0	1	2	1	0	0	1	0	0	0	1	1	0	0	1	1
COG4215	E	ABC-type arginine transport system, permease component	0	0	0	1	0	0	0	0	1	0	1	1	0	1	2	1	1	1	1	1	1	1	1	1	0	0	1	1	1	1	1	0	1	1	1	0	0	1	0	0	0	1	1	0	0	1	1
COG4161	E	ABC-type arginine transport system, ATPase component	0	0	0	1	0	0	0	0	0	0	0	1	0	1	0	0	0	1	1	1	0	1	1	1	0	0	1	0	0	0	0	0	0	0	0	0	0	1	0	0	0	0	0	0	0	0	0
COG1438	K	Arginine repressor	0	0	0	1	0	0	1	1	2	0	2	1	1	1	2	1	1	1	1	1	0	1	1	1	2	1	1	1	1	1	1	1	1	1	1	0	1	2	1	2	2	0	0	0	0	0	1
COG3009	S	Uncharacterized lipoprotein YmbA	0	1	0	0	0	0	0	0	1	0	1	1	1	2	1	2	2	2	0	1	0	1	1	1	1	1	1	1	1	1	1	2	1	2	2	0	1	0	1	2	2	0	0	0	0	1	0
COG1133	I	ABC-type long-chain fatty acid transport system, fused permease and ATPase components	0	0	0	0	0	0	1	1	0	0	0	1	0	1	0	0	0	0	1	0	0	1	1	0	0	0	1	0	0	1	1	0	1	0	0	1	0	0	0	0	0	0	0	0	0	1	0
COG3012	S	Uncharacterized conserved protein YchJ, contains N- and C-terminal SEC-C domains	0	0	1	1	2	1	2	2	1	1	1	2	3	3	2	3	2	1	3	2	0	3	1	2	1	4	2	2	2	2	1	2	1	1	2	1	2	1	4	1	1	1	2	1	1	1	2
COG0191	G	Fructose/tagatose bisphosphate aldolase	1	1	2	2	1	0	1	1	0	1	0	4	1	2	2	5	3	3	2	2	0	2	2	2	1	2	2	1	1	2	2	1	2	1	2	2	1	2	0	1	1	1	1	1	1	1	1
COG1080	G	Phosphoenolpyruvate-protein kinase (PTS system EI component in bacteria)	1	1	1	2	1	1	1	1	4	1	4	2	1	3	1	2	2	2	2	3	2	1	3	3	1	2	1	1	1	1	1	0	2	1	1	1	1	4	2	2	3	1	1	1	1	2	3
COG1454	C	Alcohol dehydrogenase, class IV	0	0	0	2	0	0	1	1	3	1	3	5	4	4	5	3	3	3	2	3	2	3	4	2	2	2	3	6	6	3	3	3	6	2	5	2	3	3	3	0	1	4	3	0	0	6	7
COG1263	G	Phosphotransferase system IIC components, glucose/maltose/N-acetylglucosamine-specific	1	1	2	2	1	1	2	2	3	1	3	5	3	3	3	3	3	3	3	5	0	2	5	3	2	3	2	2	2	2	2	1	1	2	1	2	1	2	5	3	2	2	2	2	2	0	2
COG0469	G	Pyruvate kinase	1	1	1	1	1	1	1	1	0	1	0	2	2	1	2	3	2	2	2	2	1	1	2	1	2	1	1	2	2	1	1	2	1	2	2	1	2	2	2	2	2	2	2	2	1	2	2
COG0205	G	6-phosphofructokinase	1	2	1	2	2	2	1	1	1	3	1	2	2	2	2	2	2	2	2	2	0	2	2	2	2	2	2	2	2	2	2	2	2	2	2	1	2	3	2	2	2	2	3	1	1	3	3
COG2190	G	Phosphotransferase system IIA component	0	0	1	1	1	0	1	1	0	0	0	1	1	1	1	1	1	1	1	1	0	1	1	1	1	1	1	1	1	1	1	1	0	1	1	1	1	1	1	0	1	0	0	0	0	0	0
COG3142	P	Copper homeostasis protein CutC	0	0	1	1	0	0	1	1	0	0	0	1	0	1	1	1	1	1	1	1	0	1	1	1	1	1	1	0	0	1	1	0	0	0	0	1	0	1	1	1	1	0	0	0	0	0	0
COG1609	K	DNA-binding transcriptional regulator, LacI/PurR family	0	0	0	4	0	0	1	1	5	0	5	9	4	6	4	6	3	6	7	8	1	2	10	5	4	2	2	2	2	2	2	0	3	5	5	1	1	5	2	6	3	1	1	0	0	8	3
COG1447	G	Phosphotransferase system cellobiose-specific component IIA	0	0	0	1	0	0	1	1	0	0	0	1	2	1	3	1	0	1	1	1	1	1	1	1	0	0	1	0	0	1	1	0	0	1	0	1	0	0	1	3	0	0	0	0	0	0	1
COG0529	P	Adenylylsulfate kinase or related kinase	1	0	0	0	0	0	0	0	0	0	0	0	0	0	0	0	0	0	1	0	0	0	0	0	0	0	2	0	0	1	1	0	0	0	1	2	0	1	0	0	0	0	0	0	0	0	0
COG1090	R	NAD dependent epimerase/dehydratase family enzyme	0	0	1	1	1	1	1	1	1	0	1	1	1	1	1	1	1	1	1	1	0	1	1	1	1	1	1	1	1	1	1	1	1	1	1	1	1	1	2	1	1	1	1	0	0	1	1
COG1131	V	ABC-type multidrug transport system, ATPase component	2	2	2	2	2	2	2	2	0	2	0	3	1	1	1	1	1	1	3	3	0	2	3	3	0	0	2	1	2	2	2	2	1	1	1	2	1	1	1	2	0	3	2	2	2	2	1
COG0842	V	ABC-type multidrug transport system, permease component	1	1	1	2	2	2	1	1	0	1	0	2	1	1	1	1	1	1	2	2	0	2	2	3	0	0	2	1	1	2	2	1	1	1	1	2	1	1	1	1	0	1	1	1	1	1	1
COG2904	J	NADPH-dependent 7-cyano-7-deazaguanine reductase QueF, N-terminal domain	1	1	1	1	1	1	1	1	1	1	1	1	1	1	1	1	1	1	1	1	0	1	1	1	1	1	1	1	1	1	1	1	1	1	1	1	1	1	1	0	1	1	1	1	1	1	1
COG2983	S	Uncharacterized cysteine cluster protein YcgN, CxxCxxCC family	1	1	0	1	0	0	1	1	1	0	1	2	2	2	2	2	2	2	2	2	0	2	2	2	1	1	2	2	2	2	2	2	2	2	2	1	1	1	2	1	1	2	2	0	0	3	2
COG3100	S	Uncharacterized conserved protein YcgL, UPF0745 family	0	0	0	1	0	0	1	1	0	1	0	1	1	1	1	1	1	1	1	1	1	1	1	1	0	0	1	1	1	1	1	1	1	1	1	1	1	1	1	1	0	1	1	0	0	1	1
COG0349	J	Ribonuclease D	1	1	1	1	0	0	1	1	1	1	1	1	1	1	1	1	1	1	1	1	0	1	1	1	1	1	1	1	1	1	1	1	1	1	1	1	1	1	1	1	1	1	1	1	0	1	1
COG0501	O	Zn-dependent protease with chaperone function	1	1	1	1	1	1	2	2	0	1	0	1	2	2	1	2	2	3	2	2	1	1	2	2	1	1	1	2	2	1	1	1	3	1	2	1	2	1	2	2	1	2	3	1	1	1	1
COG0436	E	Aspartate/methionine/tyrosine aminotransferase	1	1	2	2	1	1	2	2	1	2	1	4	2	5	3	3	3	3	4	5	2	2	4	4	1	2	2	2	2	2	2	2	4	3	4	2	1	2	3	2	2	2	2	2	2	3	2
COG0229	O	Peptide methionine sulfoxide reductase MsrB	1	1	1	1	0	0	1	1	1	2	1	1	1	1	1	1	1	1	1	1	1	1	1	1	1	2	1	1	1	1	1	1	2	1	1	1	1	0	2	0	2	0	1	1	1	2	2
COG1155	C	Archaeal/vacuolar-type H+-ATPase catalytic subunit A/Vma1	1	0	1	1	0	0	1	1	1	1	1	1	1	1	1	1	1	1	1	1	1	1	1	1	1	1	1	1	1	1	0	1	1	1	1	1	1	1	1	1	1	1	1	0	0	1	1
COG1269	C	Archaeal/vacuolar-type H+-ATPase subunit I/STV1	1	0	1	1	0	0	1	1	0	1	0	1	1	1	1	1	1	2	1	1	1	1	1	1	0	0	1	1	1	1	1	0	1	1	1	0	1	1	1	1	1	1	1	0	0	1	1
COG1394	C	Archaeal/vacuolar-type H+-ATPase subunit D/Vma8	1	0	1	1	0	0	1	1	1	1	1	1	1	1	1	1	1	1	1	1	1	1	1	1	0	0	1	1	1	1	0	0	1	1	0	0	1	1	1	1	1	1	1	0	0	1	1
COG1156	C	Archaeal/vacuolar-type H+-ATPase subunit B/Vma2	1	0	1	1	0	0	1	1	1	1	1	1	1	1	1	1	1	1	1	1	0	1	1	1	0	0	1	1	1	1	0	0	1	1	0	0	1	1	1	1	1	1	1	0	0	1	1
COG0078	E	Ornithine carbamoyltransferase	0	0	1	1	0	0	1	1	1	1	1	2	3	1	2	2	2	4	2	3	1	1	2	1	1	1	1	4	3	1	0	1	1	2	1	0	1	3	1	1	2	4	4	0	0	2	2
COG3977	E	Alanine-alpha-ketoisovalerate (or valine-pyruvate) aminotransferase	0	0	0	1	0	0	0	0	0	1	0	1	1	1	1	1	1	1	1	1	1	1	1	1	1	1	1	1	1	1	1	1	1	1	1	1	1	1	0	1	1	1	1	0	0	1	1
COG1950	S	Uncharacterized membrane protein YvlD, DUF360 family	0	0	0	1	0	0	0	0	0	0	0	1	0	1	1	1	1	1	0	0	1	0	0	1	0	0	1	0	0	1	1	0	0	0	0	1	0	0	1	0	0	0	0	0	0	0	0
COG2866	M	Murein tripeptide amidase MpaA	0	0	1	0	0	0	2	2	0	0	0	1	0	2	0	1	0	0	1	1	0	0	1	2	0	1	1	0	0	1	1	0	0	0	0	1	0	0	0	1	1	1	1	0	0	0	0
COG2030	I	Acyl dehydratase	3	0	1	1	1	1	0	0	2	1	2	2	1	6	3	4	5	4	2	3	1	1	5	5	1	1	1	2	2	1	1	2	3	2	2	1	1	1	2	1	1	2	2	2	2	3	2
COG1643	J	HrpA-like RNA helicase	1	1	1	1	0	0	1	1	2	0	2	2	1	2	1	1	1	1	1	2	1	1	2	2	1	1	1	1	1	1	1	1	2	1	1	1	1	1	0	1	1	2	3	1	0	2	2
COG3746	P	Phosphate-selective porin	0	0	0	0	0	0	0	0	0	0	0	1	0	2	2	1	0	0	0	0	0	1	1	2	0	0	1	0	0	1	1	0	0	0	0	1	0	0	0	0	0	0	0	0	0	0	1
COG0455	DN	MinD-like ATPase involved in chromosome partitioning or flagellar assembly	1	1	1	1	0	0	1	1	1	1	1	1	1	1	1	1	1	1	1	1	1	1	1	1	1	0	1	1	1	1	1	1	1	1	1	1	1	1	0	1	1	1	1	1	1	1	1
COG3005	C	Tetraheme cytochrome c subunit of nitrate or TMAO reductase	0	0	0	1	0	0	0	0	0	0	0	2	0	2	2	2	2	2	0	0	0	1	1	2	0	1	1	0	0	0	0	0	5	1	0	0	0	4	2	0	0	2	2	0	0	5	1
COG3043	CP	Nitrate reductase cytochrome c-type subunit	0	0	0	1	0	0	0	0	0	0	0	1	0	2	1	1	1	1	0	0	0	1	1	2	0	1	1	0	0	0	0	0	2	1	0	0	0	1	1	0	0	1	1	0	0	1	1
COG0243	C	Anaerobic selenocysteine-containing dehydrogenase	0	0	0	3	0	0	0	0	3	0	3	4	3	6	6	6	6	9	1	2	1	4	3	5	1	1	2	3	3	1	1	0	6	8	2	0	0	4	2	1	0	3	3	0	0	3	6
COG3062	O	Cytoplasmic chaperone NapD for the signal peptide of periplasmic nitrate reductase NapAB	0	0	0	1	0	0	0	0	0	0	0	1	0	2	1	1	1	1	0	0	1	1	1	2	0	1	1	0	0	0	0	0	2	1	0	0	0	1	1	0	0	1	1	0	0	1	1
COG1145	C	Ferredoxin	0	0	0	2	0	0	0	0	0	1	0	0	0	2	0	1	0	0	0	0	1	1	0	3	0	0	1	0	0	0	0	0	1	1	0	0	0	0	0	0	0	2	2	0	0	0	0
COG3850	T	Signal transduction histidine kinase, nitrate/nitrite-specific	0	0	0	1	0	0	0	0	0	0	0	1	0	1	1	1	2	2	0	0	1	1	1	1	0	1	1	0	0	0	0	0	1	1	0	0	0	0	1	0	0	0	0	0	0	1	1
COG2197	TK	DNA-binding response regulator, NarL/FixJ family, contains REC and HTH domains	1	1	1	4	0	0	1	1	2	1	2	4	2	6	4	7	4	3	2	3	2	8	3	5	1	2	4	3	3	5	3	2	5	5	3	1	3	2	3	2	1	3	5	1	1	6	11
COG4133	O	ABC-type transport system involved in cytochrome c biogenesis, ATPase component	1	1	1	1	1	1	1	1	1	1	1	2	1	1	1	1	1	1	1	1	1	1	2	1	0	1	1	1	1	1	1	1	1	1	1	1	1	1	1	1	1	1	1	1	1	1	1
COG2386	O	ABC-type transport system involved in cytochrome c biogenesis, permease component	1	1	1	1	1	1	1	1	0	1	0	2	1	1	1	1	1	1	1	1	1	1	2	1	0	1	1	1	1	1	1	1	1	1	1	1	1	1	1	1	1	1	1	1	1	1	1
COG0755	O	ABC-type transport system involved in cytochrome c biogenesis, permease component	1	1	1	1	1	1	1	1	0	1	0	2	1	1	1	1	1	1	1	1	0	1	2	1	0	1	1	1	1	1	1	1	1	1	1	1	1	1	1	1	1	1	1	1	1	1	1
COG3114	U	Heme exporter protein D	1	1	1	1	1	1	1	1	0	1	0	2	1	1	1	1	1	1	1	1	1	1	2	1	0	1	1	1	1	1	1	1	1	1	1	1	1	1	1	1	1	1	1	1	1	1	1
COG2332	CO	Cytochrome c-type biogenesis protein CcmE	1	1	1	1	1	1	1	1	1	1	1	2	1	1	1	1	1	1	1	1	1	1	2	1	1	1	1	1	1	1	1	1	2	1	1	1	1	1	1	2	2	1	1	1	1	2	1
COG1138	CO	Cytochrome c biogenesis factor	1	1	1	1	1	1	1	1	0	1	0	2	1	1	1	1	1	1	1	1	0	3	2	1	1	1	1	1	1	1	1	0	1	1	1	1	1	1	0	2	2	2	2	1	1	3	1
COG0526	O	Thiol-disulfide isomerase or thioredoxin	2	2	2	3	0	0	2	2	3	2	3	4	2	3	2	5	4	4	2	4	2	4	4	3	1	2	3	2	2	3	3	1	3	2	2	3	2	2	2	3	3	3	2	1	1	2	2
COG3088	CO	Cytochrome c-type biogenesis protein CcmH/NrfF	1	1	1	1	1	1	1	1	1	1	1	2	1	1	1	1	1	1	1	1	1	1	2	1	0	1	1	1	1	1	1	0	1	1	1	1	1	1	1	1	1	1	1	1	1	1	1
COG4235	CO	Cytochrome c-type biogenesis protein CcmH/NrfG	1	1	1	1	1	1	1	1	1	1	1	2	1	1	1	1	1	1	1	1	1	1	2	1	0	1	1	1	1	1	1	0	1	1	1	1	1	1	1	0	1	1	1	1	1	1	1
COG3115	D	Cell division protein ZipA, interacts with FtsZ	1	1	1	1	1	1	1	1	1	1	1	1	1	1	1	1	1	1	1	1	0	1	1	1	1	0	1	1	2	1	1	0	1	1	1	1	1	1	1	1	1	1	1	1	1	1	1
COG0272	L	NAD-dependent DNA ligase	2	2	2	2	2	2	2	2	2	2	2	3	2	3	2	2	2	2	2	2	2	2	2	2	2	1	2	2	2	2	2	1	2	2	2	2	2	2	1	2	2	2	3	1	1	2	2
COG4764	S	Uncharacterized protein	2	2	1	1	1	1	2	2	1	1	1	1	1	1	1	1	1	1	1	1	0	1	1	1	1	0	1	1	1	1	1	0	1	1	1	1	1	1	1	1	1	1	1	1	1	1	1
COG1853	C	NADH-FMN oxidoreductase RutF, flavin reductase (DIM6/NTAB) family	0	0	1	1	0	0	1	1	0	0	0	2	0	3	2	1	2	1	1	2	1	2	2	3	0	0	2	0	0	1	1	0	2	1	0	1	0	0	0	0	0	0	0	0	0	0	1
COG3089	S	Uncharacterized conserved protein YheU, UPF0270 family	1	0	0	1	0	0	1	1	0	1	0	1	1	1	1	1	1	1	1	1	1	1	1	1	1	0	1	1	1	1	1	0	1	1	0	1	1	1	1	1	1	1	1	0	0	1	1
COG1720	J	tRNA (Thr-GGU) A37 N-methylase	1	1	0	1	0	0	1	1	0	0	0	2	1	1	2	1	1	1	1	1	0	1	2	1	1	0	1	1	1	1	1	0	1	1	0	1	1	1	1	1	1	1	1	0	0	1	2
COG1262	O	Formylglycine-generating enzyme, required for sulfatase activity, contains SUMF1/FGE domain	0	0	0	1	0	0	0	0	0	0	0	2	1	5	1	1	1	2	1	1	0	1	2	1	0	1	1	1	1	1	1	1	1	1	1	1	1	0	1	1	1	1	1	0	0	1	4
COG1168	ER	Bifunctional PLP-dependent enzyme with beta-cystathionase and maltose regulon repressor activities	0	0	0	1	0	0	1	1	1	0	1	1	1	1	2	2	2	3	1	1	1	1	1	1	0	1	1	1	1	1	1	1	1	1	0	1	1	2	3	1	2	1	1	0	0	1	2
COG2603	J	tRNA 2-selenouridine synthase SelU, contains rhodanese domain	0	0	1	0	0	0	1	1	1	0	1	1	1	1	1	1	1	1	1	1	0	0	1	1	1	1	1	1	1	1	1	1	1	1	0	1	0	1	1	1	1	1	1	1	1	1	1
COG0441	J	Threonyl-tRNA synthetase	1	1	1	1	1	1	1	1	1	1	1	1	1	1	1	1	1	1	1	1	1	1	1	1	1	1	1	1	1	1	1	1	1	1	0	0	1	1	0	1	1	1	1	1	1	1	1
COG0290	J	Translation initiation factor IF-3	1	1	1	1	1	1	1	1	1	1	1	1	1	1	1	1	1	1	1	1	1	1	1	1	1	1	1	2	1	1	1	1	1	1	1	0	1	1	0	1	1	1	1	1	1	1	1
COG0291	J	Ribosomal protein L35	1	1	1	1	1	1	1	1	1	1	1	1	1	1	1	1	1	1	1	1	1	1	1	1	1	1	1	1	1	1	1	1	1	1	1	0	1	1	0	1	1	1	1	1	1	1	1
COG0292	J	Ribosomal protein L20	1	1	1	1	1	1	1	1	1	1	1	1	1	1	1	1	1	1	1	1	1	1	1	1	1	1	1	1	1	1	1	1	1	1	1	0	1	1	0	1	1	1	1	1	1	1	1
COG2840	L	DNA-nicking endonuclease, Smr domain	1	1	1	1	1	0	1	1	1	1	1	2	2	2	2	2	2	2	2	2	1	2	2	2	2	2	2	2	2	2	2	2	1	2	2	1	2	1	1	2	1	2	2	1	1	2	2
COG1060	H	2-iminoacetate synthase ThiH (tyrosine cleavage enzyme, thamine biosynthesis)	0	0	0	1	1	1	1	1	0	1	0	1	1	1	1	1	1	1	1	1	1	1	1	1	1	1	1	1	1	1	1	0	1	0	1	0	1	0	1	0	1	1	1	0	0	1	1
COG2022	H	Thiamin biosynthesis thiazole synthase ThiGH, ThiG subunit	0	0	0	1	1	1	1	1	1	1	1	1	1	1	1	1	1	1	1	1	1	2	1	1	1	1	1	1	1	1	1	0	1	1	1	0	1	0	1	0	1	1	1	0	0	0	1
COG2104	H	Sulfur carrier protein ThiS (thiamine biosynthesis)	0	0	0	1	1	1	1	1	0	1	0	1	1	1	1	0	0	1	1	1	1	1	1	1	1	1	1	1	1	1	1	0	1	1	1	0	1	2	1	1	1	1	1	0	0	0	1
COG0016	J	Phenylalanyl-tRNA synthetase alpha subunit	1	1	1	1	1	1	1	1	1	1	1	1	1	1	1	1	1	1	1	1	1	1	1	1	0	1	1	1	1	1	1	0	1	1	1	1	1	2	1	1	1	1	1	1	1	1	1
COG0072	J	Phenylalanyl-tRNA synthetase beta subunit	1	1	1	1	1	0	1	1	0	1	0	1	1	1	1	1	1	1	1	1	0	1	1	1	0	1	1	2	1	1	1	0	1	1	1	1	1	2	0	1	1	1	1	1	1	1	1
COG0776	L	Bacterial nucleoid DNA-binding protein	3	3	4	5	1	1	4	4	5	5	5	5	4	5	5	5	5	5	5	5	4	5	5	5	3	6	5	5	5	5	4	3	5	5	5	3	5	5	5	5	5	5	7	2	2	5	5
COG5599	T	Protein tyrosine phosphatase	2	2	1	1	4	3	0	0	1	2	1	1	2	2	1	0	1	1	1	1	0	1	1	2	0	3	2	2	2	1	1	2	4	1	0	1	2	1	1	1	1	0	0	1	1	2	2
COG0514	L	Superfamily II DNA helicase RecQ	2	1	1	2	0	0	1	1	1	2	1	2	2	1	2	3	1	1	5	1	1	2	3	2	3	0	1	2	2	1	1	2	1	2	2	2	2	2	2	4	2	1	2	2	2	2	2
COG3345	G	Alpha-galactosidase	0	0	0	1	0	0	1	1	2	0	2	1	3	0	0	1	1	1	3	1	0	1	1	0	1	1	1	2	2	1	1	2	0	2	2	1	0	0	1	3	0	0	0	0	0	1	1
COG1022	I	Long-chain acyl-CoA synthetase (AMP-forming)	0	0	0	2	0	0	0	0	1	1	1	1	1	1	2	1	1	2	1	1	1	5	1	2	1	1	2	1	1	1	1	1	2	2	1	1	1	1	1	0	1	2	2	0	0	2	3
COG3091	R	Predicted Zn-dependent metalloprotease, SprT family	0	0	0	1	0	0	1	1	0	1	0	1	1	1	1	1	1	1	1	1	1	1	1	2	0	0	1	1	1	1	1	1	1	1	1	1	1	1	1	1	0	1	1	0	0	1	1
COG2992	R	Uncharacterized FlgJ-related protein	1	1	1	1	0	0	1	1	1	0	1	1	1	1	1	1	1	1	1	1	1	1	1	1	0	0	1	1	1	1	1	1	1	1	1	1	1	1	0	0	1	1	1	0	0	1	1
COG0037	J	tRNA(Ile)-lysidine synthase TilS/MesJ	2	2	2	2	2	2	2	2	1	2	1	2	2	2	2	3	3	2	4	2	1	2	2	3	1	2	2	3	2	2	1	2	2	2	2	2	3	2	2	1	2	2	2	2	2	5	2
COG1734	J	RNA polymerase-binding transcription factor DksA	1	2	1	2	1	1	2	2	1	1	1	3	2	2	3	2	3	3	2	2	1	2	4	2	0	2	3	2	2	3	3	2	2	3	2	3	2	3	2	2	2	2	1	1	1	3	3
COG0503	F	Adenine/guanine phosphoribosyltransferase or related PRPP-binding protein	1	1	0	0	0	1	1	1	1	0	1	1	1	1	1	1	1	2	1	1	0	1	1	1	2	1	1	1	1	1	1	1	1	1	1	0	1	2	1	1	1	2	1	0	0	2	2
COG0664	T	cAMP-binding domain of CRP or a regulatory subunit of cAMP-dependent protein kinases	0	0	2	1	0	0	1	1	3	0	3	6	1	3	3	5	3	4	1	2	1	1	3	3	0	0	1	2	2	1	1	0	2	1	2	0	1	5	2	3	1	3	2	0	0	2	3
COG4625	S	Uncharacterized conserved protein, contains a C-terminal beta-barrel porin domain	3	3	2	8	0	1	5	5	1	1	1	6	2	10	0	7	5	11	4	7	2	4	4	12	0	0	6	2	2	4	2	3	4	2	3	2	2	4	1	1	1	2	1	0	0	1	4
COG2836	P	Sulfite exporter TauE/SafE	1	1	0	1	1	0	1	1	0	1	0	1	1	1	1	1	1	1	1	1	0	1	1	1	1	0	1	1	1	1	1	0	1	1	1	0	1	2	1	1	1	1	1	1	1	1	1
COG3197	P	Uncharacterized protein, possibly involved in nitrogen fixation	1	1	0	1	1	1	1	1	1	1	1	1	1	1	1	1	1	1	1	1	1	1	1	1	1	0	1	1	1	1	1	0	1	1	1	0	1	2	1	1	1	1	1	1	1	1	1
COG3198	S	Uncharacterized protein	1	1	0	1	1	1	1	1	1	1	1	1	1	1	1	1	1	1	1	1	1	1	1	1	1	0	1	1	1	1	1	0	1	1	1	0	1	1	0	1	1	1	1	1	1	1	1
COG0348	C	Polyferredoxin	1	1	0	1	1	1	1	1	1	1	1	1	1	1	2	3	2	3	1	1	1	1	1	1	1	0	1	1	2	1	1	0	1	2	1	0	1	1	1	1	1	2	2	1	1	2	3
COG2010	C	Cytochrome c, mono- and diheme variants	1	1	0	1	1	1	1	1	0	1	0	1	1	2	1	1	1	1	2	1	2	1	1	1	0	0	1	1	1	1	1	0	1	1	1	0	1	1	1	1	1	4	1	1	1	1	1
COG4736	C	Cbb3-type cytochrome oxidase, subunit 3	1	1	0	1	0	0	1	1	0	1	0	1	1	0	1	1	1	1	1	1	0	1	1	1	1	0	1	1	1	1	1	0	0	1	1	0	1	1	1	1	1	1	1	1	1	1	0
COG2993	C	Cbb3-type cytochrome oxidase, cytochrome c subunit	1	1	0	1	1	1	1	1	1	1	1	1	1	1	1	1	1	1	1	1	1	1	1	1	1	0	1	1	1	1	1	0	1	1	1	0	1	1	1	1	1	1	1	1	1	1	1
COG3278	C	Cbb3-type cytochrome oxidase, subunit 1	1	1	0	1	1	1	1	1	1	1	1	1	1	1	1	1	1	1	1	1	1	1	1	1	1	0	1	1	1	1	1	1	1	1	1	0	1	1	1	1	1	1	1	1	1	1	1
COG2837	P	Periplasmic deferrochelatase/peroxidase EfeB	0	0	0	1	0	0	0	0	0	1	0	1	1	1	1	1	1	1	1	1	1	1	1	1	0	0	1	1	1	1	1	1	1	2	1	1	1	1	1	0	0	1	1	0	0	1	0
COG0534	V	Na+-driven multidrug efflux pump	2	4	2	6	1	3	6	6	4	1	4	10	5	8	12	8	9	9	8	8	3	7	8	7	1	2	5	5	5	6	5	5	3	5	5	5	4	4	5	4	5	7	8	2	2	4	11
COG3571	R	Predicted hydrolase of the alpha/beta-hydrolase fold	1	1	1	1	0	0	1	1	0	0	0	0	0	1	1	1	1	1	0	0	0	1	0	1	0	0	1	0	0	1	1	0	1	0	0	1	0	0	1	0	0	1	1	0	0	1	1
COG0425	O	TusA-related sulfurtransferase	1	2	1	2	1	1	2	2	3	2	3	3	2	2	2	3	2	2	3	3	0	2	3	2	1	2	2	2	2	3	3	2	2	3	3	3	2	2	2	3	2	2	2	1	1	3	2
COG3248	M	Nucleoside-specific outer membrane channel protein Tsx	0	0	0	1	0	0	0	0	0	0	0	0	1	1	1	2	1	2	0	0	1	0	0	1	0	0	1	2	1	0	0	0	2	1	1	0	1	0	1	0	0	1	1	0	0	1	0
COG4584	X	Transposase	0	0	0	0	0	0	0	0	0	0	0	0	1	0	4	1	0	0	4	11	0	1	13	0	1	2	1	3	3	0	0	1	0	34	0	0	2	0	1	1	2	0	2	1	0	2	0
COG1280	E	Threonine/homoserine/homoserine lactone efflux protein	1	0	1	6	1	0	4	4	2	1	2	6	3	7	5	7	5	7	6	5	2	4	6	4	1	1	5	2	2	5	3	3	7	3	4	3	3	2	3	1	1	7	7	0	0	2	4
COG2223	P	Nitrate/nitrite transporter NarK	0	0	0	0	0	0	0	0	1	2	1	1	2	1	0	2	2	3	0	0	0	1	2	1	2	2	1	1	2	1	0	0	0	0	0	0	1	0	2	1	1	3	3	0	0	3	3
COG1251	C	NAD(P)H-nitrite reductase, large subunit	0	0	0	0	0	0	0	0	0	0	0	2	2	3	3	2	3	2	0	0	0	3	2	2	0	0	2	2	2	2	2	2	5	0	0	1	0	0	2	0	0	3	3	0	0	0	4
COG2146	PQ	Ferredoxin subunit of nitrite reductase or a ring-hydroxylating dioxygenase	0	0	0	0	0	0	1	1	0	0	0	2	2	2	2	2	2	2	1	1	0	3	2	2	1	1	2	2	2	2	2	2	3	1	1	0	1	1	2	1	1	2	2	0	0	1	2
COG2173	M	D-alanyl-D-alanine dipeptidase	1	1	0	1	0	0	1	1	1	0	1	1	2	1	1	2	2	2	1	1	1	1	1	1	1	1	1	2	2	1	1	2	1	2	1	1	2	1	1	0	1	1	1	0	0	1	1
COG1299	G	Phosphotransferase system, fructose-specific IIC component	0	0	1	3	0	0	0	0	4	0	4	1	0	5	0	0	0	0	1	1	0	1	1	4	2	0	1	0	0	1	1	0	1	0	0	1	0	2	1	2	0	1	1	0	0	0	1
COG0546	C	Phosphoglycolate phosphatase, HAD superfamily	1	2	2	3	0	0	3	3	2	2	2	4	1	8	2	5	4	5	3	3	1	5	4	4	0	1	6	2	2	5	6	0	3	2	1	4	2	3	3	2	1	3	3	1	1	4	3
COG0861	P	Membrane protein TerC, possibly involved in tellurium resistance	1	1	1	1	1	1	1	1	0	1	0	1	0	1	0	2	2	2	1	1	0	1	1	1	0	0	1	0	0	1	1	0	1	1	0	0	0	1	1	0	0	2	2	1	1	1	1
COG0372	C	Citrate synthase	2	2	2	2	1	1	2	2	1	2	1	2	2	2	4	2	2	2	2	2	0	3	2	2	1	1	2	2	2	2	2	2	2	2	2	2	2	2	2	1	1	2	2	1	1	2	2
COG2009	C	Succinate dehydrogenase/fumarate reductase, cytochrome b subunit	1	1	1	1	1	1	1	1	0	1	0	1	1	1	1	1	1	1	1	1	1	1	1	1	1	1	1	1	1	1	1	1	1	1	1	1	1	1	1	0	1	1	1	1	1	2	1
COG2142	C	Succinate dehydrogenase, hydrophobic anchor subunit	1	1	1	1	1	1	1	1	0	1	0	1	1	1	1	1	1	1	1	1	0	1	1	1	1	1	1	1	1	1	1	1	1	1	1	0	1	1	1	1	1	1	1	1	1	1	1
COG0567	C	2-oxoglutarate dehydrogenase complex, dehydrogenase (E1) component, and related enzymes	1	1	1	1	1	1	1	1	1	1	1	1	1	1	1	1	1	1	1	1	1	3	1	1	1	1	1	1	2	1	1	1	1	1	1	0	1	1	1	1	1	1	1	1	1	1	1
COG0045	C	Succinyl-CoA synthetase, beta subunit	1	1	1	1	1	1	1	1	1	1	1	1	1	1	1	1	1	1	1	1	1	1	1	1	1	1	1	1	1	1	1	1	1	1	1	1	1	1	1	1	1	1	1	1	1	1	1
COG0074	C	Succinyl-CoA synthetase, alpha subunit	1	1	1	1	1	1	1	1	1	1	1	1	1	1	1	1	1	1	1	1	0	2	1	1	1	1	1	1	1	1	1	1	1	1	1	1	1	1	1	1	1	1	1	1	1	1	1
COG1575	H	1,4-dihydroxy-2-naphthoate octaprenyltransferase	1	1	0	1	0	0	0	0	1	1	1	1	1	1	1	1	1	1	1	1	1	1	1	1	1	1	1	1	1	1	0	1	1	1	1	0	1	1	1	1	1	1	1	0	0	1	1
COG3617	X	Prophage antirepressor	0	0	0	0	0	0	0	0	0	0	0	0	0	0	0	1	1	0	0	2	0	0	0	0	0	0	1	0	0	1	0	1	0	0	0	0	0	0	0	0	0	1	1	0	0	0	0
COG3023	M	N-acetyl-anhydromuramyl-L-alanine amidase AmpD	1	1	1	2	0	0	1	1	1	1	1	2	2	2	4	4	4	1	3	2	1	1	1	1	1	2	2	1	1	1	2	1	1	2	2	2	1	1	2	4	1	1	1	1	1	3	1
COG1479	S	Uncharacterized conserved protein, contains ParB-like and HNH nuclease domains	0	0	0	2	0	0	0	0	0	0	0	0	0	2	3	0	0	0	0	3	0	0	0	0	0	0	1	0	0	0	1	0	1	0	0	0	1	0	0	0	0	0	1	0	0	0	0
COG3436	X	Transposase	0	0	0	8	0	0	0	0	4	1	4	15	4	0	3	2	3	0	7	25	0	0	1	1	2	2	2	3	3	2	0	0	0	258	4	2	2	1	0	2	0	0	3	0	0	1	0
COG3596	R	Predicted GTPase	0	0	0	0	0	0	0	0	1	0	1	0	0	0	0	0	0	0	1	3	0	0	0	0	4	0	2	0	0	0	0	0	0	0	0	0	0	0	0	0	1	0	0	0	0	0	0
COG3651	S	Uncharacterized conserved protein, DUF2237 family	0	0	0	1	2	3	1	1	1	0	1	1	2	1	1	2	1	1	1	1	1	2	1	1	1	1	2	3	3	2	2	2	1	4	1	1	1	0	1	1	1	0	1	0	0	0	0
COG1278	K	Cold shock protein, CspA family	4	5	4	4	3	3	4	5	5	6	5	5	5	6	7	9	8	5	5	3	4	4	3	6	2	3	4	4	4	4	4	3	9	5	3	3	3	6	10	3	3	7	11	5	3	5	5
COG0258	L	5'-3' exonuclease	0	0	0	1	0	0	0	0	0	0	0	1	3	1	2	1	1	1	1	1	1	1	1	2	1	1	1	1	1	1	1	1	1	1	1	1	1	1	1	1	1	0	0	0	0	0	0
COG0626	E	Cystathionine beta-lyase/cystathionine gamma-synthase	0	0	0	1	0	0	3	3	1	0	1	2	1	2	1	2	2	2	2	2	0	3	2	3	0	0	2	1	1	2	2	1	2	1	1	1	1	1	1	0	0	3	4	0	0	1	1
COG0714	R	MoxR-like ATPase	1	1	1	4	1	1	2	2	1	1	1	8	3	4	5	6	4	6	9	6	0	8	4	5	3	2	3	4	4	3	4	2	3	4	3	1	3	4	4	3	2	6	7	4	4	3	4
COG1721	S	Uncharacterized conserved protein, DUF58 family, contains vWF domain	1	1	1	1	1	1	1	1	1	1	1	5	2	2	2	1	2	3	3	2	0	2	4	3	1	1	2	2	2	2	2	1	2	2	0	1	2	3	1	1	1	3	3	1	1	2	2
COG1305	O	Transglutaminase-like enzyme, putative cysteine protease	0	0	0	2	0	0	0	0	0	0	0	1	2	3	1	1	1	1	1	1	0	1	1	3	0	0	1	3	3	3	2	1	1	1	1	2	1	0	0	0	0	2	1	2	2	2	2
COG1049	C	Aconitase B	1	1	1	1	1	1	1	1	0	1	0	1	1	1	1	1	1	1	1	1	1	1	1	1	1	1	1	2	1	1	1	1	1	1	1	1	1	1	0	1	1	1	1	1	1	1	1
COG1611	R	Predicted Rossmann fold nucleotide-binding protein	1	1	1	1	1	1	1	1	1	2	1	3	2	2	2	2	2	2	3	2	0	1	2	2	1	2	1	2	3	1	1	2	2	2	2	1	2	1	2	1	2	3	3	0	1	2	2
COG1443	I	Isopentenyldiphosphate isomerase	0	0	1	0	0	0	1	1	0	0	0	2	1	2	1	1	1	1	2	2	0	1	2	2	1	1	1	1	1	1	1	1	1	1	1	1	1	2	1	0	1	1	1	0	0	1	1
COG0466	O	ATP-dependent Lon protease, bacterial type	2	2	2	2	1	1	2	2	2	2	2	3	2	2	2	2	2	2	2	2	2	2	2	2	1	2	2	3	3	2	2	2	2	2	2	3	2	2	2	2	2	2	2	2	2	2	2
COG3803	S	Uncharacterized conserved protein, DUF924 family	1	0	0	0	2	2	0	0	0	0	0	1	0	1	2	2	2	2	1	1	0	2	1	1	0	0	1	0	0	1	1	1	1	1	1	1	1	2	1	0	0	1	1	0	0	1	1
COG0183	I	Acetyl-CoA acetyltransferase	1	2	2	2	0	0	2	2	1	1	1	2	3	14	6	9	11	8	3	3	1	3	4	11	2	2	2	3	3	2	2	2	11	6	3	2	2	3	3	4	2	4	4	2	1	6	5
COG1024	I	Enoyl-CoA hydratase/carnithine racemase	3	3	4	4	1	1	4	4	0	4	0	6	7	11	11	10	10	10	5	4	0	6	7	10	0	0	4	7	7	4	4	2	10	5	4	3	6	6	3	2	3	7	7	0	0	6	7
COG0760	O	Parvulin-like peptidyl-prolyl isomerase	2	2	2	2	1	1	2	2	2	2	2	3	2	3	3	4	4	4	3	3	0	3	3	3	0	2	3	2	2	3	3	1	3	2	2	2	2	3	3	1	1	3	3	2	2	3	3
COG3109	T	sRNA-binding protein	1	1	1	1	0	0	1	1	1	1	1	1	1	1	1	1	2	1	2	1	1	1	1	1	1	1	1	1	1	1	1	1	1	1	1	1	1	1	2	1	1	1	1	1	1	1	0
COG2989	M	Murein L,D-transpeptidase YcbB/YkuD	1	1	1	0	0	0	1	1	0	0	0	2	0	2	1	1	0	1	1	0	0	2	1	2	0	0	2	0	0	2	2	0	2	0	0	2	0	1	0	0	0	1	1	0	0	0	0
COG2812	L	DNA polymerase III, gamma/tau subunits	2	2	2	2	2	2	2	2	0	2	0	2	2	2	2	2	2	2	2	2	1	2	2	2	1	2	2	2	3	2	2	2	2	2	2	2	2	2	1	1	2	2	2	2	2	2	2
COG0718	R	Conserved DNA-binding protein YbaB (function unknown)	1	1	1	1	1	1	1	1	1	1	1	1	1	1	1	1	1	1	1	1	0	1	1	1	0	1	1	1	1	1	1	1	1	1	1	1	1	1	0	1	1	1	1	1	1	1	1
COG0353	L	Recombinational DNA repair protein RecR	0	0	1	1	1	1	1	1	1	1	1	1	1	1	1	1	1	1	1	1	1	1	1	1	0	1	1	1	1	1	1	1	1	1	1	1	1	1	0	0	1	1	1	0	0	1	1
COG3562	M	Capsule polysaccharide modification protein KpsS	0	0	0	1	0	0	1	1	0	0	0	1	0	1	0	1	1	0	1	0	0	0	1	2	0	1	1	1	1	1	1	2	0	2	0	1	0	1	1	1	0	0	0	0	0	1	0
COG2445	S	Uncharacterized conserved protein YutE, UPF0331/DUF86 family	0	0	0	2	0	0	0	0	0	0	0	1	0	0	0	0	1	0	1	0	0	3	0	0	0	1	2	0	0	1	1	0	1	1	0	1	0	0	0	0	0	0	0	1	1	1	1
COG3293	X	Transposase	0	0	4	0	0	0	2	3	1	1	1	1	1	0	0	1	7	0	1	0	0	0	13	1	0	2	8	13	15	1	1	0	2	0	0	1	0	0	0	1	0	0	1	0	0	0	0
COG5611	R	Predicted nucleic-acid-binding protein, contains PIN domain	0	0	0	1	0	0	1	1	0	0	0	0	2	1	0	0	1	0	0	1	1	3	0	1	0	0	2	3	3	3	3	4	0	0	2	1	4	1	2	1	2	0	0	0	0	0	0
COG3563	M	Capsule polysaccharide export protein KpsC/LpsZ	0	0	0	1	0	0	1	1	0	0	0	1	0	1	0	1	0	0	1	0	0	1	1	1	0	1	1	1	1	1	1	0	0	2	0	1	0	1	1	1	0	0	0	0	0	1	0
COG1212	M	CMP-2-keto-3-deoxyoctulosonic acid synthetase	1	2	1	1	1	1	1	1	1	1	1	2	1	1	1	1	2	1	1	1	1	1	1	1	1	1	2	1	1	1	1	1	1	1	3	1	1	1	1	1	1	1	2	1	1	1	2
COG5433	X	Predicted transposase YbfD/YdcC associated with H repeats	0	0	0	4	0	1	0	0	1	6	1	0	3	3	11	2	4	1	6	0	0	6	6	3	6	1	8	3	3	7	1	4	3	5	0	1	3	0	1	4	5	0	1	1	1	3	0
COG1596	M	Periplasmic protein involved in polysaccharide export, contains SLBB domain of the beta-grasp fold	0	0	0	1	1	1	2	2	3	0	3	2	2	4	1	2	3	2	2	3	0	1	2	3	3	2	2	3	3	1	1	3	1	3	3	1	2	2	3	4	2	1	2	0	0	1	0
COG3524	M	Capsule polysaccharide export protein KpsE/RkpR	0	0	0	1	0	0	1	1	0	0	0	1	0	1	0	2	0	0	1	0	0	0	1	1	1	0	1	0	0	1	1	0	0	0	0	1	0	0	1	1	0	0	0	0	0	1	0
COG1134	GM	ABC-type polysaccharide/polyol phosphate transport system, ATPase component	4	0	0	1	0	0	1	1	0	0	0	2	0	1	0	2	0	1	1	1	0	2	2	1	3	1	2	0	0	2	1	0	0	1	0	2	0	0	1	1	2	0	0	0	0	1	0
COG1682	GM	ABC-type polysaccharide/polyol phosphate export permease	2	0	0	1	0	0	1	1	0	0	0	2	1	1	0	2	0	1	1	1	0	2	2	1	3	1	2	1	1	2	1	0	0	1	0	2	0	0	1	1	1	0	0	0	0	1	0
COG1476	K	DNA-binding transcriptional regulator, XRE-family HTH domain	0	0	0	2	0	0	0	1	1	1	1	4	1	1	0	2	0	0	5	4	0	0	1	2	0	0	1	1	1	0	1	2	2	0	1	0	1	1	1	1	0	1	3	1	1	0	0
COG0652	O	Peptidyl-prolyl cis-trans isomerase (rotamase) - cyclophilin family	1	2	1	2	1	1	2	2	2	2	2	2	2	2	2	2	2	2	2	3	2	2	2	2	0	1	2	2	2	2	2	2	2	2	2	2	1	1	2	2	2	2	2	2	2	2	2
COG1444	J	tRNA(Met) C34 N-acetyltransferase TmcA	1	1	1	1	0	0	1	1	1	1	1	1	1	1	1	1	1	1	1	1	1	2	1	1	0	0	1	2	2	1	1	1	1	1	1	1	1	0	1	1	1	1	1	0	0	1	1
COG0259	H	Pyridoxine/pyridoxamine 5'-phosphate oxidase	1	1	1	1	1	1	1	1	1	1	1	1	1	1	1	1	1	1	1	1	1	2	1	1	0	0	1	1	1	1	0	1	1	1	1	1	1	0	0	1	1	2	2	0	0	1	1
COG1025	O	Secreted/periplasmic Zn-dependent peptidases, insulinase-like	1	1	1	1	1	1	1	1	1	0	1	1	1	2	1	1	1	1	1	1	1	2	1	1	0	0	1	1	1	1	1	1	1	1	1	0	1	1	1	1	2	0	0	1	1	1	3
COG3905	K	Predicted transcriptional regulator	0	0	0	4	0	0	1	1	0	0	0	1	1	1	0	1	0	0	0	0	2	3	0	1	0	0	2	2	2	3	2	6	0	3	0	3	2	0	1	3	4	0	0	0	0	0	0
COG3493	C	Na+/citrate or Na+/malate symporter	0	0	0	0	0	0	0	0	0	0	0	0	0	1	0	0	0	0	1	1	0	1	0	1	0	0	1	0	0	1	1	0	1	0	0	0	0	0	0	0	0	0	0	0	0	1	1
COG0693	R	Putative intracellular protease/amidase	2	1	1	2	0	0	1	1	2	0	2	1	1	2	2	3	3	3	1	2	1	2	2	3	1	1	2	2	2	2	2	2	3	1	2	1	1	2	2	1	1	3	1	1	1	1	3
COG1979	C	Alcohol dehydrogenase YqhD, Fe-dependent ADH family	0	0	1	0	0	0	0	0	1	0	1	0	1	1	1	0	1	1	1	1	0	2	0	1	0	0	1	1	1	1	1	1	1	1	0	1	1	1	0	0	0	0	0	0	0	1	1
COG2130	QR	NADPH-dependent curcumin reductase CurA	0	0	0	1	0	0	1	1	0	0	0	1	1	1	1	0	0	0	1	1	0	1	1	1	0	0	1	1	1	1	1	0	2	1	0	1	0	1	1	1	0	0	0	0	0	0	1
COG0790	T	TPR repeat	5	2	0	1	0	0	0	0	4	1	4	2	9	3	2	2	2	1	9	5	0	3	2	2	3	1	2	6	6	2	2	11	3	1	4	2	1	1	2	19	6	2	6	1	1	5	3
COG0084	N	Tat protein secretion system quality control protein TatD (DNase activity)	2	1	1	4	1	1	2	2	3	1	3	3	4	3	3	3	3	3	3	3	3	7	3	3	3	3	5	4	4	5	5	4	3	4	5	2	5	3	2	3	3	2	2	2	2	3	3
COG0670	R	Integral membrane protein, interacts with FtsH	1	1	1	1	1	1	1	1	1	1	1	1	1	1	1	1	1	1	1	1	0	1	1	1	1	0	1	1	1	1	1	1	1	1	1	1	1	1	0	1	1	1	1	1	1	1	1
COG1553	P	Sulfur relay (sulfurtransferase) complex TusBCD TusD component, DsrE family	1	1	1	1	1	1	1	1	1	1	1	1	1	1	1	1	1	1	1	1	0	1	2	1	1	0	1	1	1	1	1	1	1	1	1	1	1	1	0	1	1	1	1	1	1	2	1
COG2923	P	Sulfur relay (sulfurtransferase) complex TusC component, DsrF/TusC family	1	1	1	1	1	1	1	1	0	1	0	1	1	1	1	1	1	1	1	1	0	1	1	1	1	0	1	1	1	1	1	1	1	1	1	1	1	1	0	1	1	1	1	1	1	1	1
COG2168	O	Sulfur transfer complex TusBCD TusB component, DsrH family	1	1	1	1	1	1	1	1	1	1	1	1	1	1	1	1	1	1	1	1	1	1	1	1	1	0	1	1	1	1	0	1	1	1	1	1	1	1	0	1	1	1	1	0	0	1	1
COG2920	P	Sulfur relay (sulfurtransferase) protein, DsrC/TusE family	1	1	1	1	1	1	1	1	1	1	1	1	1	1	1	1	1	1	1	1	1	1	1	1	1	1	1	1	1	1	1	1	1	1	1	1	1	1	0	1	1	1	1	1	1	1	1
COG0668	M	Small-conductance mechanosensitive channel	1	2	2	2	1	1	2	2	2	2	2	2	2	3	4	4	4	4	1	2	1	3	2	3	2	1	3	3	3	2	2	3	4	4	3	2	1	2	3	3	3	4	4	0	0	3	4
COG0841	V	Multidrug efflux pump subunit AcrB	3	4	5	4	1	1	4	4	5	1	5	14	7	14	8	15	12	13	10	11	2	8	14	10	5	3	4	13	12	4	4	3	9	9	7	3	4	5	17	5	5	6	7	2	1	5	11
COG0724	J	RNA recognition motif (RRM) domain	0	0	2	2	1	1	2	2	0	1	0	2	1	2	1	1	1	1	2	2	1	2	2	2	0	1	2	1	1	2	2	1	2	1	1	1	1	1	1	1	1	2	2	1	1	2	1
COG1674	D	DNA segregation ATPase FtsK/SpoIIIE and related proteins	1	1	1	1	0	0	1	1	1	1	1	1	1	1	1	1	1	1	1	1	1	1	1	1	1	1	1	1	1	1	1	1	1	2	1	1	1	1	1	0	1	1	1	1	1	1	1
COG2834	M	Outer membrane lipoprotein-sorting protein	1	1	1	1	1	1	1	1	1	1	1	1	1	1	1	1	1	1	1	1	1	1	1	1	1	0	1	1	1	1	1	1	1	1	1	1	1	1	1	0	1	1	1	1	1	1	1
COG2256	L	Replication-associated recombination protein RarA (DNA-dependent ATPase)	2	1	0	1	0	0	1	1	1	0	1	1	1	1	3	1	1	1	1	1	1	1	1	1	1	1	1	1	1	1	1	1	1	1	1	1	1	1	1	0	1	1	1	1	1	1	1
COG2813	J	16S rRNA G1207 methylase RsmC	1	1	1	2	0	0	1	1	3	2	3	2	1	2	1	1	1	1	3	3	1	2	3	1	1	1	2	1	1	2	2	1	1	1	1	2	1	1	1	1	1	2	2	0	0	2	3
COG3636	X	DNA-binding prophage protein	0	0	0	4	0	0	1	1	0	0	0	2	2	2	3	0	0	0	4	0	0	2	0	2	1	1	2	3	3	4	3	3	0	0	3	3	2	0	3	2	1	0	0	0	0	1	0
COG0239	DP	Fluoride ion exporter CrcB/FEX, affects chromosome condensation	1	1	1	1	1	0	1	1	1	0	1	0	1	1	1	1	1	1	0	0	0	1	0	1	1	0	1	1	1	1	1	1	1	1	1	1	1	1	1	0	1	1	1	0	0	1	1
COG0172	J	Seryl-tRNA synthetase	1	1	1	1	1	1	1	1	1	1	1	1	1	1	1	1	1	1	1	1	0	1	1	1	1	0	1	1	2	1	1	1	1	1	1	1	1	1	1	2	1	1	1	1	1	1	1
COG0007	H	Uroporphyrinogen-III methylase (siroheme synthase)	0	0	0	1	0	0	0	0	0	0	0	1	1	1	1	1	1	1	1	1	0	1	1	1	0	0	1	1	1	1	1	1	1	1	1	1	1	1	1	0	0	2	1	0	0	1	2
COG0556	L	Excinuclease UvrABC helicase subunit UvrB	1	1	1	1	1	0	1	1	1	1	1	1	1	1	1	3	2	2	1	1	1	1	1	1	0	1	1	1	1	1	1	1	1	1	1	1	1	1	1	1	1	1	1	1	1	1	2
COG3508	Q	Homogentisate 1,2-dioxygenase	0	0	1	1	0	0	1	1	0	0	0	1	1	1	1	2	1	1	1	1	1	3	1	1	0	0	1	1	1	1	1	1	1	1	1	1	1	1	0	1	1	1	1	0	0	1	1
COG0417	L	DNA polymerase elongation subunit (family B)	0	0	0	0	0	0	0	0	0	0	0	1	0	1	1	0	1	1	1	1	0	2	3	1	0	0	1	1	1	1	1	0	1	3	0	1	0	2	1	0	0	1	1	0	0	1	1
COG0210	L	Superfamily I DNA or RNA helicase	3	2	2	4	3	5	2	2	2	2	2	3	3	3	6	6	3	4	5	5	2	3	3	4	4	2	3	4	4	4	7	3	4	3	5	3	5	3	2	3	3	3	5	2	2	3	3
COG1972	F	Nucleoside permease NupC	0	0	1	1	1	1	1	1	2	0	2	1	1	1	1	2	2	2	1	2	0	1	1	1	0	1	1	1	1	1	1	1	1	1	2	1	1	1	1	2	1	2	2	1	1	2	3
COG2246	I	Putative flippase GtrA (transmembrane translocase of bactoprenol-linked glucose)	2	2	2	2	0	0	2	2	1	0	1	2	1	2	0	1	0	2	2	2	1	2	1	2	0	0	2	1	1	2	2	0	2	1	0	2	0	0	1	0	0	1	1	0	0	0	1
COG4571	M	Outer membrane protease	0	0	0	0	0	0	0	0	0	0	0	0	0	0	0	0	0	0	0	0	0	2	0	0	0	0	1	0	0	1	1	0	0	0	0	1	0	0	0	0	0	0	0	0	0	0	0
COG0589	T	Nucleotide-binding universal stress protein, UspA family	1	3	2	2	1	1	3	3	1	0	1	4	3	3	3	3	3	3	3	3	2	3	4	3	2	3	3	3	3	3	3	3	3	3	3	3	4	3	3	3	3	4	4	2	2	2	2
COG4445	J	tRNA isopentenyl-2-thiomethyl-A-37 hydroxylase MiaE (synthesis of 2-methylthio-cis-ribozeatin)	1	1	1	1	1	1	1	0	0	1	0	1	1	1	1	1	1	1	1	1	0	2	1	1	0	1	1	1	1	1	1	1	1	1	1	1	1	1	1	2	0	1	1	1	1	1	1
COG2908	M	UDP-2,3-diacylglucosamine pyrophosphatase LpxH	1	1	1	1	1	1	1	1	1	1	1	1	1	1	1	1	1	1	1	1	1	1	1	1	0	1	1	1	1	1	1	1	1	1	1	1	1	1	1	1	3	1	1	1	1	1	1
COG0008	J	Glutamyl- or glutaminyl-tRNA synthetase	3	3	3	3	2	2	3	3	2	3	2	3	3	3	3	3	3	3	3	3	1	3	3	3	1	3	3	3	3	3	3	2	3	3	3	3	3	4	3	4	3	3	3	3	2	3	3
COG0215	J	Cysteinyl-tRNA synthetase	1	1	1	1	1	1	1	1	0	1	0	1	1	1	1	1	1	1	1	2	0	1	1	1	1	1	1	1	1	1	1	1	1	1	1	1	1	1	1	1	1	1	1	1	1	1	1
COG3911	R	Predicted ATPase	0	0	0	2	0	0	0	0	0	0	0	0	0	0	0	0	0	0	0	0	0	0	0	0	0	0	2	0	0	1	0	0	0	0	0	0	0	0	0	0	0	0	0	0	0	0	0
COG4974	L	Site-specific recombinase XerD	4	3	0	3	0	0	2	2	7	4	7	7	7	5	9	10	10	10	6	9	2	5	4	7	3	6	10	6	7	3	3	4	6	7	5	2	5	4	5	4	4	4	6	0	0	4	4
COG2808	T	Predicted FMN-binding regulatory protein PaiB	0	0	0	0	0	0	0	0	0	0	0	0	1	0	0	0	0	0	0	0	0	1	0	1	0	0	1	1	1	0	0	0	0	0	0	0	0	0	0	0	0	0	0	0	0	0	0
COG3602	S	Uncharacterized protein	0	0	0	0	0	0	0	0	0	0	0	0	1	0	1	0	0	0	0	0	0	2	0	0	0	0	1	1	1	1	2	0	0	0	0	1	0	0	0	0	0	0	0	0	0	0	0
COG4271	R	Predicted nucleotide-binding protein containing TIR -like domain	0	0	0	0	0	0	0	0	0	0	0	0	0	0	0	0	0	0	0	0	0	1	0	0	0	0	1	0	0	0	0	0	0	0	0	0	0	0	0	0	0	0	0	0	0	1	0
COG0190	H	5,10-methylene-tetrahydrofolate dehydrogenase/Methenyl tetrahydrofolate cyclohydrolase	1	1	1	1	1	1	1	1	1	1	1	1	1	1	1	1	1	1	1	1	1	1	1	1	1	1	1	1	1	1	0	1	1	1	1	0	1	1	1	0	1	1	1	1	1	1	1
COG0544	O	FKBP-type peptidyl-prolyl cis-trans isomerase (trigger factor)	1	1	1	1	1	1	1	1	1	1	1	1	1	1	1	1	1	1	1	1	0	1	1	1	0	0	1	1	1	1	0	1	1	1	1	0	1	1	1	1	1	1	1	1	1	1	1
COG1219	O	ATP-dependent protease Clp, ATPase subunit	1	1	1	1	1	0	1	1	1	1	1	1	1	1	1	1	1	1	1	1	1	1	1	1	0	0	1	1	1	1	1	1	1	1	1	0	1	1	1	1	1	1	1	1	1	1	1
COG0836	M	Mannose-1-phosphate guanylyltransferase	0	1	0	1	0	0	1	1	1	1	1	1	4	3	1	1	1	2	1	1	1	3	1	1	2	2	5	2	2	1	2	4	4	1	1	1	1	1	0	1	1	1	3	0	0	1	2
COG1522	K	DNA-binding transcriptional regulator, Lrp family	0	0	2	3	0	0	2	2	1	0	1	4	3	3	6	6	5	6	2	2	1	3	3	3	2	3	3	3	3	3	3	0	3	3	3	2	3	5	4	3	3	6	3	0	0	4	6
COG3185	ER	4-hydroxyphenylpyruvate dioxygenase and related hemolysins	0	0	1	1	0	0	1	1	0	0	0	1	1	1	1	2	1	1	1	1	0	2	1	1	0	1	1	1	1	1	1	1	1	1	1	1	1	1	1	1	1	1	1	0	0	1	1
COG3186	E	Phenylalanine-4-hydroxylase	0	0	1	1	0	1	1	1	0	0	0	1	1	1	1	1	2	1	1	1	1	1	1	1	1	1	1	1	1	1	1	1	1	1	1	1	1	1	1	1	1	1	1	0	0	1	1
COG3096	D	Chromosome condensin MukBEF, ATPase and DNA-binding subunit MukB [Escherichia coli str. K-12 substr. MG1655	0	0	0	0	0	0	0	0	0	0	0	1	1	1	1	0	1	1	0	1	0	3	1	0	0	0	1	1	2	0	0	1	0	1	0	0	1	1	0	0	0	1	1	0	0	0	0
COG3095	D	Chromosome condensin MukBEF, MukE localization factor	0	0	0	0	0	0	0	0	0	0	0	1	1	1	0	0	1	1	0	1	0	1	1	0	0	0	1	1	1	0	0	1	0	1	0	0	1	1	0	0	0	1	1	0	0	0	0
COG3006	D	Chromosome condensin MukBEF complex, kleisin-like MukF subunit	0	0	0	0	0	0	0	0	0	0	0	1	1	1	0	0	1	1	0	1	0	1	1	0	0	0	1	1	1	0	0	1	0	1	0	0	1	1	0	0	0	1	1	0	0	0	0
COG1661	R	Predicted DNA-binding protein with PD1-like DNA-binding motif	0	0	0	1	0	0	1	1	1	0	1	0	1	1	0	1	1	1	0	1	0	1	0	1	1	1	1	1	1	1	0	1	1	1	1	1	1	0	1	2	0	1	1	0	0	0	0
COG2503	R	Predicted secreted acid phosphatase	1	1	0	1	0	0	1	1	0	0	0	1	1	2	1	1	1	1	1	1	1	1	1	1	1	1	1	1	1	1	0	2	2	3	1	1	1	0	2	1	1	0	1	0	0	2	2
COG0188	L	DNA gyrase/topoisomerase IV, subunit A	2	2	2	2	2	2	2	2	1	2	1	2	2	2	2	2	2	2	2	2	2	2	2	2	1	2	2	2	2	2	2	2	2	2	2	2	2	2	1	2	2	2	2	2	2	2	2
COG1932	HE	Phosphoserine aminotransferase	1	2	1	1	1	1	1	1	1	1	1	1	1	1	1	1	1	1	1	1	0	1	1	1	0	1	1	1	1	1	1	1	1	1	1	1	1	1	1	1	1	1	1	0	0	1	1
COG0077	E	Prephenate dehydratase	2	0	1	1	0	0	2	2	1	0	1	1	1	1	1	2	1	1	1	1	2	1	1	1	1	1	1	1	1	1	1	1	1	1	1	1	1	1	1	0	1	1	1	1	0	1	1
COG0079	E	Histidinol-phosphate/aromatic aminotransferase or cobyric acid decarboxylase	1	0	2	2	0	0	2	2	1	0	1	2	2	2	3	2	2	2	2	2	1	2	2	2	1	1	2	2	2	3	3	2	3	2	2	4	2	2	2	1	1	2	2	0	0	2	3
COG0287	E	Prephenate dehydrogenase	0	0	0	1	0	0	0	0	0	0	0	0	0	0	0	0	0	0	0	0	0	1	0	0	0	0	1	0	1	1	1	0	0	0	0	1	0	0	0	0	0	0	0	0	0	0	0
COG0283	F	Cytidylate kinase	1	1	1	1	1	1	1	1	1	1	1	1	1	1	1	1	1	1	1	1	1	2	1	1	1	1	1	1	1	1	1	1	1	1	1	1	1	1	1	1	1	1	1	1	1	1	1
COG0539	J	Ribosomal protein S1	1	1	1	1	1	1	1	1	1	1	1	1	1	1	1	1	2	1	1	1	1	1	1	1	1	1	1	1	1	1	1	1	1	1	1	1	1	1	1	1	1	1	1	1	1	1	1
COG2956	M	Lipopolysaccharide biosynthesis regulator YciM, contains six TPR domains and a predicted metal-binding C-terminal domain	1	1	1	1	0	0	1	1	2	1	2	1	1	1	1	1	1	1	1	1	0	3	1	1	0	1	1	2	1	1	1	1	1	1	1	0	1	1	1	1	1	1	1	1	1	1	1
COG1918	P	Fe2+ transport system protein FeoA	1	1	1	1	1	1	1	1	1	1	1	1	1	1	1	1	1	1	2	2	1	1	1	1	0	1	1	1	1	1	1	1	1	1	1	0	1	0	0	1	1	1	1	1	1	1	1
COG0370	P	Fe2+ transport system protein B	1	1	1	1	1	1	1	1	1	1	1	1	1	1	1	1	1	1	2	2	1	1	1	1	0	0	1	2	2	1	1	1	1	1	1	0	1	0	0	1	1	1	1	1	1	1	1
COG4076	R	Predicted RNA methylase	0	0	0	0	0	0	0	0	0	0	0	0	0	0	0	0	0	0	0	0	0	1	0	0	1	0	1	0	0	1	1	0	0	0	0	0	0	0	0	0	0	0	0	0	0	0	0
COG1203	V	CRISPR/Cas system-associated endonuclease/helicase Cas3	0	1	0	0	1	3	1	1	0	0	0	0	1	0	0	0	0	0	2	0	1	5	1	1	2	3	2	0	0	1	2	2	0	0	2	0	1	1	1	2	0	0	0	0	0	0	0
COG1518	V	CRISPR/Cas system-associated endonuclease Cas1	0	1	0	0	0	3	1	1	3	0	3	0	1	0	0	0	0	0	4	3	0	2	5	1	3	3	1	0	0	1	1	3	0	0	1	0	1	1	0	5	0	0	0	0	0	0	1
COG3007	I	Trans-2-enoyl-CoA reductase	0	0	0	1	1	1	0	0	0	0	0	1	1	2	2	3	1	2	2	2	1	1	1	2	0	1	1	1	1	1	1	1	2	1	1	0	1	2	1	1	1	0	0	0	0	0	1
COG4977	K	Transcriptional regulator GlxA family, contains an amidase domain and an AraC-type DNA-binding HTH domain	1	1	2	3	1	1	2	2	0	1	0	1	2	3	3	1	2	2	2	2	1	4	1	4	0	1	3	3	3	2	2	1	5	1	1	2	2	0	1	1	1	4	4	0	0	1	2
COG0304	IQ	3-oxoacyl-(acyl-carrier-protein) synthase	2	2	3	3	2	2	3	3	1	2	1	4	3	3	3	6	3	3	3	3	2	3	3	3	2	3	3	3	3	3	2	3	3	3	3	2	3	2	5	1	3	2	2	2	2	3	3
COG5316	S	Uncharacterized protein	0	0	1	1	0	0	1	1	1	1	1	1	1	1	1	1	1	1	1	1	1	1	1	1	0	0	1	1	1	1	0	1	1	0	1	0	1	1	1	0	0	1	1	0	0	1	1
COG0846	O	NAD-dependent protein deacetylase, SIR2 family	0	0	0	1	0	0	0	0	0	0	0	1	1	1	1	1	1	1	1	1	1	1	0	1	1	1	1	1	1	1	1	1	1	2	1	0	1	0	1	1	1	1	1	0	0	1	1
COG3511	M	Phospholipase C	0	0	0	1	0	0	1	1	0	0	0	0	0	0	0	0	0	0	0	0	0	3	0	0	0	0	1	0	0	1	0	0	0	0	0	0	0	0	0	0	0	0	0	0	0	0	0
COG1708	R	Predicted nucleotidyltransferase	0	0	0	1	0	0	0	0	0	0	0	0	0	0	0	0	0	0	0	1	0	3	1	0	0	1	2	0	0	0	0	1	1	0	0	0	0	1	1	1	1	0	0	0	1	1	0
COG3816	S	Uncharacterized protein	0	1	1	1	0	0	1	1	1	1	1	1	1	1	1	1	1	1	1	1	1	1	1	1	0	0	1	1	1	1	1	1	1	1	1	0	1	1	1	1	0	1	1	0	0	1	1
COG0644	C	Dehydrogenase (flavoprotein)	1	1	1	1	0	0	1	1	0	1	0	1	1	1	1	2	3	3	1	1	1	3	2	1	1	1	1	1	1	1	1	1	1	1	1	0	1	4	1	1	1	1	3	0	0	1	1
COG2086	C	Electron transfer flavoprotein, alpha and beta subunits	1	1	1	1	0	0	1	1	2	1	2	1	1	1	1	2	2	2	1	1	1	2	1	1	1	1	1	1	1	1	1	1	2	1	1	0	1	2	1	1	1	1	1	0	0	1	1
COG2025	C	Electron transfer flavoprotein, alpha subunit	1	1	1	1	0	0	1	1	2	1	2	2	1	1	1	2	3	2	1	1	1	2	1	1	1	1	1	1	1	1	1	1	2	1	1	0	1	2	1	1	1	1	1	0	0	1	1
COG0322	L	Excinuclease UvrABC, nuclease subunit	1	1	1	1	1	1	1	1	1	1	1	1	1	1	1	1	1	1	1	1	1	1	1	1	1	1	1	2	1	2	1	1	1	1	1	0	1	1	0	1	1	1	1	1	1	1	1
COG0558	I	Phosphatidylglycerophosphate synthase	1	2	2	2	1	2	2	2	2	1	2	2	2	2	2	3	3	3	2	2	2	2	2	2	2	2	1	2	2	2	2	1	2	2	2	1	2	2	1	2	2	1	1	2	2	2	2
COG3668	X	Plasmid stabilization system protein ParE	0	0	0	11	0	0	3	1	0	0	0	2	5	3	3	3	0	0	1	3	1	8	1	3	1	1	3	4	4	6	6	8	0	6	2	7	4	0	4	3	3	0	0	0	0	0	0
COG1672	R	Predicted ATPase, archaeal AAA+ ATPase superfamily	0	0	0	1	0	0	0	0	0	0	0	2	0	0	0	0	0	0	1	1	0	3	1	1	0	0	1	0	0	0	0	0	0	0	0	0	1	0	1	0	0	0	1	1	0	0	0
COG4453	S	Uncharacterized conserved protein, DUF1778 family	0	0	0	4	0	0	1	1	0	0	0	1	1	1	0	0	0	0	2	3	2	1	1	0	0	0	4	1	1	1	1	1	1	0	1	1	1	1	1	2	1	0	1	0	0	0	0
COG2015	Q	Alkyl sulfatase BDS1 and related hydrolases, metallo-beta-lactamase superfamily	0	0	0	0	0	0	0	0	0	0	0	1	0	9	2	3	2	3	0	0	0	0	0	11	0	0	1	0	0	1	1	0	0	0	0	0	0	0	3	1	0	1	1	0	0	0	1
COG2453	T	Protein-tyrosine phosphatase	1	1	0	0	0	0	0	0	0	1	0	2	2	1	1	1	2	3	0	0	0	1	1	0	0	0	1	2	2	1	1	1	0	1	2	0	1	0	0	0	0	1	1	0	0	2	3
COG1690	J	RNA-splicing ligase RtcB, repairs tRNA damage	0	0	0	1	0	0	0	0	0	0	0	2	0	1	0	1	0	0	0	1	0	0	0	1	0	0	1	0	0	1	1	0	0	0	0	1	0	0	0	0	0	0	0	0	0	0	0
COG0627	V	S-formylglutathione hydrolase FrmB	1	0	0	1	1	1	1	1	1	1	1	2	1	1	1	2	1	1	2	2	0	1	2	1	0	1	1	1	1	0	0	1	1	1	1	0	1	1	2	0	0	1	1	0	0	1	1
COG1062	R	Zn-dependent alcohol dehydrogenase	1	1	0	1	1	1	1	1	2	1	2	1	1	1	1	2	1	1	2	2	0	2	1	1	1	1	1	1	1	0	0	1	1	1	1	0	1	1	2	2	0	1	1	0	0	1	1
COG0764	I	3-hydroxymyristoyl/3-hydroxydecanoyl-(acyl carrier protein) dehydratase	2	2	2	1	1	1	2	2	1	2	1	2	2	2	1	3	2	2	2	2	1	1	2	2	2	2	2	2	2	1	0	2	2	2	2	1	2	2	3	2	2	2	2	1	1	2	2
COG0240	C	Glycerol-3-phosphate dehydrogenase	1	1	1	1	1	1	3	3	1	1	1	1	1	1	1	1	1	1	1	1	1	1	1	1	1	1	1	1	1	1	1	1	1	1	1	1	1	1	1	1	1	2	2	1	1	1	1
COG2062	T	Phosphohistidine phosphatase SixA	1	1	1	1	0	0	1	1	1	1	1	1	1	1	1	1	1	1	1	1	1	1	1	1	1	1	1	1	1	1	1	1	1	1	1	1	1	1	1	1	1	1	1	0	0	2	1
COG3267	U	Type II secretory pathway, component ExeA (predicted ATPase)	0	0	0	0	0	0	0	0	0	0	0	0	0	1	0	0	0	0	1	4	0	0	0	0	0	0	1	0	0	1	1	1	0	0	0	0	0	0	0	0	0	0	0	0	0	0	0
COG1250	I	3-hydroxyacyl-CoA dehydrogenase	0	1	1	1	1	1	1	1	1	0	1	1	3	4	1	2	3	3	2	2	0	1	1	3	1	1	1	3	2	1	0	1	3	1	1	1	1	2	1	1	1	3	3	1	1	2	3
COG5404	D	Cell division inhibitor SulA, prevents FtsZ ring assembly	0	0	0	1	0	0	1	1	1	0	1	1	0	1	1	1	1	1	1	1	1	1	1	1	1	0	1	1	1	1	1	0	1	1	0	1	0	1	1	1	0	1	1	0	0	1	1
COG1974	KT	SOS-response transcriptional repressor LexA (RecA-mediated autopeptidase)	0	0	1	2	0	0	1	1	3	1	3	1	3	1	4	7	7	2	2	3	1	1	2	1	3	3	1	3	3	1	1	2	1	6	2	1	2	2	4	3	2	1	3	0	0	3	1
COG4826	O	Serine protease inhibitor	0	0	0	5	5	5	0	0	0	0	0	0	4	0	0	0	2	0	4	2	0	8	0	0	0	0	9	4	4	9	6	5	0	3	0	7	3	2	0	2	0	0	0	6	6	1	0
COG1376	M	Lipoprotein-anchoring transpeptidase ErfK/SrfK	1	1	1	1	0	0	2	2	1	1	1	1	1	1	1	1	1	1	1	1	1	1	1	1	1	0	1	1	1	1	1	1	1	1	1	1	1	1	1	1	1	2	2	1	1	1	1
COG1472	G	Periplasmic beta-glucosidase and related glycosidases	0	0	0	1	0	0	0	0	1	1	1	7	1	1	0	2	2	4	1	1	0	1	4	1	2	1	1	2	1	1	1	1	1	0	1	1	1	1	1	0	1	1	1	1	1	1	1
COG2208	TK	Serine phosphatase RsbU, regulator of sigma subunit	1	1	1	1	0	0	1	1	1	1	1	1	1	1	1	1	2	2	1	1	1	1	1	1	0	0	1	1	1	1	1	1	1	1	1	1	1	1	1	1	2	1	1	1	1	1	1
COG2172	T	Anti-sigma regulatory factor (Ser/Thr protein kinase)	1	1	1	1	1	1	1	1	1	1	1	1	1	1	1	1	1	1	1	1	1	1	1	1	0	0	1	1	1	1	1	1	1	1	1	1	1	1	1	1	1	1	1	1	1	1	1
COG1197	LK	Transcription-repair coupling factor (superfamily II helicase)	1	2	1	1	1	0	1	1	3	1	3	2	1	1	1	1	1	1	1	1	0	1	1	1	0	0	1	1	1	1	1	1	1	1	1	1	1	1	1	1	1	1	1	1	1	1	1
COG2719	D	Stage V sporulation protein SpoVR/YcgB, involved in spore cortex formation (function unknown)	1	1	1	3	0	0	1	1	1	1	1	3	2	3	2	3	3	2	3	2	2	3	2	3	0	1	3	3	3	3	3	3	2	4	2	2	3	3	2	1	1	2	2	1	1	3	2
COG2718	R	Uncharacterized conserved protein YeaH/YhbH, required for sporulation, DUF444 family	2	2	2	3	0	0	2	2	2	1	2	3	2	3	2	3	3	2	3	2	3	3	2	3	0	2	3	3	3	2	2	3	2	4	2	1	3	4	2	2	1	2	2	1	1	3	2
COG2766	T	Predicted Ser/Thr protein kinase	2	2	1	3	0	0	2	2	0	1	0	3	2	3	2	3	3	2	3	3	2	3	2	3	0	1	3	3	4	3	3	2	2	5	2	2	3	4	2	1	0	2	2	1	1	3	2
COG4239	Q	ABC-type microcin C transport system, permease component YejE	1	1	1	1	1	1	1	1	1	0	1	1	1	1	1	1	1	1	1	1	1	1	1	1	0	1	1	1	1	1	1	1	1	1	1	1	1	1	1	1	1	1	1	0	0	1	1
COG4174	Q	ABC-type microcin C transport system, permease component YejB	1	1	1	1	1	1	1	1	0	0	0	1	1	1	1	1	1	1	1	1	0	1	1	1	0	1	1	1	1	1	1	1	1	1	1	1	1	1	1	1	1	1	1	0	0	1	1
COG1388	M	LysM repeat	0	0	0	1	0	0	0	0	0	1	0	1	0	1	1	1	1	1	1	1	1	1	1	1	1	1	1	1	1	1	1	0	1	1	0	1	1	0	1	0	1	1	1	1	1	1	1
COG0491	R	Glyoxylase or a related metal-dependent hydrolase, beta-lactamase superfamily II	3	3	3	2	1	1	2	2	2	2	2	3	3	8	5	6	7	6	3	3	1	2	2	7	2	2	2	3	3	2	2	3	5	3	3	2	2	1	3	4	3	2	3	2	2	3	3
COG0328	L	Ribonuclease HI	1	1	1	1	1	1	1	1	1	1	1	1	1	1	1	1	1	1	1	1	1	1	1	1	1	1	1	1	1	1	2	1	1	1	1	1	1	1	0	1	1	1	1	1	1	1	1
COG0847	L	DNA polymerase III, epsilon subunit or related 3'-5' exonuclease	2	2	2	3	1	1	2	2	2	2	2	4	2	3	2	5	4	2	2	2	1	3	3	2	3	3	2	3	3	4	4	2	4	2	3	3	2	2	2	3	2	2	2	2	2	3	5
COG2816	F	NADH pyrophosphatase NudC, Nudix superfamily	0	0	1	1	0	1	1	1	1	0	1	1	1	1	1	1	1	1	1	1	1	1	1	1	1	1	1	1	1	1	1	1	1	1	1	1	1	0	1	1	1	1	1	0	0	1	1
COG0616	O	Periplasmic serine protease, ClpP class	2	2	2	2	2	1	2	2	2	2	2	2	2	2	2	2	2	2	2	2	1	2	3	2	2	2	2	2	2	2	3	2	2	2	2	2	2	2	2	2	2	2	3	2	2	2	2
COG0475	P	Kef-type K+ transport system, membrane component KefB	1	1	2	2	2	2	2	2	1	2	1	2	3	2	3	4	3	4	2	2	1	3	2	2	3	3	2	3	3	2	2	3	2	3	3	2	3	2	3	3	3	3	3	2	1	2	3
COG3749	S	Uncharacterized conserved protein, DUF934 family	0	0	0	0	0	0	0	0	0	0	0	1	1	1	1	1	1	1	1	1	0	1	1	1	0	0	1	1	1	1	1	1	1	1	1	1	1	1	1	0	0	1	1	0	0	1	1
COG0155	P	Sulfite reductase, beta subunit (hemoprotein)	0	0	0	0	0	0	0	0	0	0	0	1	1	1	1	1	1	1	1	1	0	1	1	1	0	0	1	2	1	1	1	1	1	1	1	1	1	1	0	0	0	1	1	0	0	1	1
COG0053	P	Divalent metal cation (Fe/Co/Zn/Cd) transporter	1	1	0	1	0	0	0	0	1	1	1	2	1	1	1	1	1	1	2	3	1	1	2	1	1	1	1	1	1	1	1	1	1	1	1	0	1	1	0	1	1	1	1	1	1	2	1
COG3217	R	Uncharacterized conserved protein YcbX, contains MOSC and Fe-S domains	0	0	0	1	0	0	0	0	1	0	1	1	1	1	1	1	1	1	1	1	1	1	1	1	0	0	1	1	1	1	1	1	1	1	1	0	1	1	1	0	0	1	1	0	0	1	1
COG0708	L	Exonuclease III	1	1	2	2	2	1	2	2	0	0	0	2	2	2	1	2	2	2	2	2	2	3	2	2	0	1	2	2	2	2	2	2	2	2	1	1	2	2	1	1	2	2	2	1	0	2	2
COG1846	K	DNA-binding transcriptional regulator, MarR family	1	1	1	4	1	1	1	1	2	0	2	5	3	7	5	3	3	3	4	5	1	4	7	4	1	1	3	3	3	3	3	2	6	2	2	3	2	4	5	1	1	4	4	1	1	3	3
COG1760	E	L-serine deaminase	1	1	1	2	1	1	1	1	1	1	1	2	2	2	3	2	2	2	2	2	2	3	2	2	1	2	2	2	2	2	1	0	4	2	2	2	1	2	2	4	2	2	2	1	1	2	2
COG3125	C	Heme/copper-type cytochrome/quinol oxidase, subunit 4	0	0	1	1	0	0	1	1	0	0	0	0	0	1	0	0	0	0	0	0	1	1	1	1	0	0	1	0	0	1	1	0	0	0	0	1	0	0	0	0	0	0	0	0	0	0	1
COG1845	C	Heme/copper-type cytochrome/quinol oxidase, subunit 3	0	0	2	2	1	1	2	2	0	0	0	1	1	2	1	1	1	1	1	1	1	2	2	2	1	1	2	1	1	2	2	1	1	1	1	1	1	1	1	1	0	1	1	0	0	1	2
COG0843	C	Heme/copper-type cytochrome/quinol oxidase, subunit 1	0	0	2	2	1	1	2	2	1	0	1	1	1	2	1	1	1	1	1	1	2	3	2	2	1	1	2	2	2	2	2	1	1	1	1	1	1	1	1	1	1	1	1	0	0	1	2
COG1622	C	Heme/copper-type cytochrome/quinol oxidase, subunit 2	0	0	2	2	1	1	2	2	0	0	0	1	1	2	1	1	1	1	1	1	0	3	2	2	1	1	2	1	1	2	2	1	1	1	1	2	1	1	0	1	1	1	1	0	0	1	2
COG0326	O	Molecular chaperone, HSP90 family	1	3	1	1	1	1	1	1	1	1	1	1	1	1	1	1	1	1	1	1	1	1	1	1	0	1	1	1	1	1	1	1	2	2	1	1	1	1	1	1	1	1	1	1	1	1	1
COG3821	S	Uncharacterized membrane protein	1	1	1	1	2	2	1	1	0	0	0	1	0	1	1	1	1	1	1	1	1	1	1	1	0	0	1	0	0	1	0	0	1	0	0	0	0	1	0	0	0	0	0	0	0	1	1
COG0121	R	Predicted glutamine amidotransferase	0	0	0	1	0	0	1	1	0	0	0	1	1	1	1	1	1	1	1	1	0	2	1	1	0	0	1	1	1	1	1	1	1	1	1	0	1	1	1	0	0	1	1	0	0	1	1
COG1585	O	Membrane protein implicated in regulation of membrane protease activity	1	2	0	1	1	1	1	1	0	1	0	1	1	1	1	1	1	1	1	1	1	1	1	1	0	0	1	1	1	1	1	1	1	1	1	0	1	1	1	1	0	1	1	0	0	1	1
COG3825	S	Uncharacterized conserved protein, contains von Willebrand factor type A (vWA) domain	0	0	0	1	0	0	1	1	0	0	0	0	1	1	1	1	1	1	0	0	1	2	0	1	0	0	1	1	1	1	1	2	1	0	0	0	0	0	1	0	0	1	1	0	0	1	1
COG2154	H	Pterin-4a-carbinolamine dehydratase	0	0	1	1	1	0	1	1	0	0	0	1	1	1	1	1	1	1	1	1	1	1	1	1	0	1	1	1	1	1	1	1	1	1	1	0	1	1	1	1	1	1	1	0	0	1	1
COG2195	E	Di- or tripeptidase	0	0	1	2	0	0	0	0	4	0	4	2	1	1	2	3	4	3	2	2	0	0	2	1	2	2	1	1	1	1	1	2	1	1	0	1	0	1	2	4	3	3	3	0	0	3	5
COG2360	O	Leu/Phe-tRNA-protein transferase	2	1	1	1	1	1	1	1	1	1	1	1	1	1	1	1	1	1	1	1	1	2	1	1	1	1	1	1	1	1	1	1	1	1	1	1	1	1	1	1	1	1	1	1	0	1	1
COG2935	O	Arginyl-tRNA--protein-N-Asp/Glu arginylyltransferase	0	0	1	1	0	0	1	1	1	1	1	1	1	1	1	1	1	1	1	1	1	1	1	1	1	1	1	1	1	1	1	1	1	1	1	1	1	1	1	1	1	1	1	0	0	1	1
COG0361	J	Translation initiation factor IF-1	1	1	1	1	1	1	1	1	1	1	1	1	1	1	1	1	1	1	1	1	1	1	1	1	1	1	1	1	1	1	1	1	1	1	1	1	1	1	1	1	1	1	1	1	1	1	1
COG0542	O	ATP-dependent Clp protease ATP-binding subunit ClpA	2	1	3	2	2	1	3	3	1	2	1	4	2	4	2	2	2	2	6	3	1	2	2	3	2	2	2	3	4	2	2	2	4	2	2	2	2	3	2	2	2	3	3	2	2	5	3
COG2127	O	ATP-dependent Clp protease adapter protein ClpS	1	1	1	1	1	1	1	1	1	1	1	1	1	1	1	1	1	1	1	1	1	1	1	1	0	1	1	1	1	1	1	1	1	1	1	1	1	1	1	1	1	1	1	1	1	1	1
COG2838	C	Monomeric isocitrate dehydrogenase	0	0	0	1	0	0	0	0	0	0	0	1	0	1	0	0	0	0	1	1	1	2	1	1	0	0	1	0	0	1	1	0	1	0	0	1	0	1	0	0	0	0	0	0	0	0	0
COG0482	J	tRNA U34 2-thiouridine synthase MnmA/TrmU, contains the PP-loop ATPase domain	1	1	1	1	1	1	1	1	0	1	0	1	1	1	1	1	1	1	1	1	1	1	1	1	0	1	1	1	1	1	1	1	1	1	1	1	1	1	1	1	1	1	1	1	1	1	1
COG2915	XT	Regulator of phage lambda lysogenization HflD, binds to CII and stimulates its degradation	0	0	0	1	1	1	1	1	1	0	1	1	1	1	1	1	1	1	1	1	1	1	1	1	0	1	1	1	1	1	1	1	1	1	1	1	1	1	1	1	1	1	1	1	1	1	1
COG0015	F	Adenylosuccinate lyase	1	1	1	1	1	1	1	1	0	1	0	2	1	2	1	1	1	1	1	1	1	1	2	1	0	1	1	1	1	1	1	1	1	1	1	1	1	1	0	1	1	1	1	1	1	1	1
COG2225	C	Malate synthase	0	0	0	1	0	0	1	1	0	0	0	1	1	1	1	1	1	1	1	1	1	1	1	1	0	0	1	1	1	1	1	1	1	1	1	1	1	1	1	0	0	1	1	0	0	1	1
COG1171	E	Threonine dehydratase	1	1	0	2	0	0	2	2	0	0	0	4	2	2	2	3	3	3	4	3	1	3	3	2	1	1	2	2	2	2	2	2	3	3	2	2	1	3	1	1	1	2	2	0	0	3	2
COG0684	J	Regulator of RNase E activity RraA	0	0	1	1	0	0	1	1	0	0	0	0	2	1	2	3	2	3	0	0	2	1	0	1	0	0	1	2	2	1	1	0	1	0	0	1	2	1	2	0	1	1	1	0	0	1	2
COG1806	T	Regulator of PEP synthase PpsR, kinase-PPPase family (combines ADP:protein kinase and phosphorylase activities)	0	1	0	1	0	0	1	1	0	0	0	1	1	1	1	1	1	1	1	1	0	1	1	1	0	0	1	1	1	1	1	1	1	0	1	1	1	0	1	0	0	1	1	0	0	1	1
COG2828	C	2-Methylaconitate cis-trans-isomerase PrpF (2-methyl citrate pathway)	0	0	0	1	0	0	0	0	0	0	0	1	1	3	1	1	1	1	1	1	1	1	1	2	0	0	1	1	1	1	1	1	1	1	1	1	1	1	1	2	0	0	0	0	0	0	1
COG1048	C	Aconitase A	0	0	0	1	0	0	0	0	0	0	0	2	1	1	1	1	1	1	1	1	0	1	1	1	0	0	1	1	1	1	1	1	1	1	1	1	1	1	1	1	0	0	1	0	0	0	1
COG2513	G	2-Methylisocitrate lyase and related enzymes, PEP mutase family	1	1	1	1	0	0	1	1	0	1	0	1	1	2	1	1	1	2	1	1	1	1	1	1	0	0	1	1	1	1	0	1	1	1	1	1	1	1	0	0	0	1	1	0	0	1	1
COG1802	K	DNA-binding transcriptional regulator, GntR family	0	0	0	0	0	0	0	0	0	0	0	1	0	2	2	1	1	1	1	2	0	1	2	1	0	0	1	0	0	1	0	0	1	0	1	1	0	2	0	0	0	4	4	0	0	2	3
COG0147	EH	Anthranilate/para-aminobenzoate synthases component I	2	2	2	2	1	1	2	2	1	1	1	2	2	2	2	2	2	2	2	2	2	2	2	2	1	1	2	2	2	2	1	2	2	2	2	2	2	2	1	1	1	2	2	2	2	2	2
COG0722	E	3-deoxy-D-arabino-heptulosonate 7-phosphate (DAHP) synthase	0	0	1	1	0	0	1	1	0	1	0	1	1	1	1	1	1	1	1	1	1	1	1	1	0	0	1	1	1	1	1	1	1	1	1	1	1	1	1	0	0	1	1	0	0	1	1
COG0694	O	Fe-S cluster biogenesis protein NfuA, 4Fe-4S-binding domain	0	0	0	1	1	0	0	0	1	0	1	1	1	1	1	1	1	1	1	1	1	1	1	1	1	1	1	1	1	1	1	1	1	1	1	1	1	1	1	0	1	0	0	1	1	1	1
COG1410	E	Methionine synthase I, cobalamin-binding domain	0	0	0	1	0	0	1	1	0	0	0	1	1	1	1	1	1	1	1	1	1	1	1	1	0	0	1	1	1	1	0	1	1	1	1	0	1	1	1	0	1	1	1	0	0	1	1
COG1551	T	sRNA-binding carbon storage regulator CsrA	1	1	1	1	1	1	1	1	0	1	0	1	1	1	2	1	1	1	1	2	2	1	1	1	1	1	1	1	1	1	1	1	1	1	1	1	1	1	1	1	1	1	1	1	1	1	1
COG0527	E	Aspartokinase	1	1	1	1	1	1	1	1	0	1	0	1	1	1	1	3	2	2	1	1	0	1	1	1	1	1	1	1	1	1	1	1	1	1	1	1	1	1	2	1	1	1	1	1	1	1	1
COG0013	J	Alanyl-tRNA synthetase	1	1	1	1	1	1	1	1	1	1	1	1	1	1	1	1	1	1	1	1	1	1	1	1	1	1	1	1	1	1	1	1	1	1	1	1	1	1	0	1	1	1	1	1	1	1	1
COG2137	O	SOS response regulatory protein OraA/RecX, interacts with RecA	0	0	0	0	0	0	1	1	1	1	1	1	1	1	1	3	4	1	1	1	1	1	1	1	1	1	1	2	2	0	0	2	1	4	1	0	1	1	0	1	0	1	4	0	0	1	1
COG0468	L	RecA/RadA recombinase	1	1	1	1	1	1	1	1	1	1	1	1	1	1	1	1	1	1	1	1	1	1	1	1	1	1	1	1	1	1	1	1	1	1	1	1	1	1	0	1	0	1	1	1	1	1	1
COG1546	H	Nicotinamide mononucleotide (NMN) deamidase PncC	0	0	1	1	0	0	1	1	0	1	0	1	1	1	1	1	1	1	1	1	0	1	1	1	1	1	1	1	1	1	1	1	1	1	1	1	1	1	0	0	1	1	1	0	0	1	1
COG0249	L	DNA mismatch repair ATPase MutS	1	1	1	1	1	1	1	1	1	1	1	1	3	1	2	3	3	3	3	1	1	1	1	3	2	1	1	3	3	3	3	3	1	3	3	3	3	3	2	1	2	1	1	1	1	2	1
COG1146	F	NAD-dependent dihydropyrimidine dehydrogenase, PreA subunit	1	1	1	1	1	1	2	2	1	1	1	1	1	1	1	1	1	1	1	1	0	2	1	1	1	1	1	1	1	1	1	1	1	1	1	1	1	1	1	0	1	1	1	1	1	1	1
COG2035	S	Uncharacterized membrane protein	1	1	1	1	1	1	1	1	1	1	1	1	1	1	1	1	1	1	1	1	0	1	1	1	1	1	1	1	1	1	1	2	1	2	1	0	1	1	1	1	1	1	2	1	1	1	1
COG2518	O	Protein-L-isoaspartate O-methyltransferase	1	1	1	1	0	0	0	0	0	0	0	1	1	1	1	1	1	1	1	1	2	1	2	1	2	2	1	1	1	1	1	1	1	1	1	1	1	1	1	1	2	1	2	0	0	1	1
COG0496	L	Broad specificity polyphosphatase and 5'/3'-nucleotidase SurE	1	1	0	1	1	1	1	1	0	0	0	1	1	3	1	2	1	2	1	1	1	1	1	1	1	1	2	1	1	2	2	1	1	1	1	2	1	1	1	1	1	1	1	0	0	0	0
COG0585	J	tRNA(Glu) U13 pseudouridine synthase TruD	0	0	1	1	0	0	1	1	1	1	1	1	1	1	1	1	1	1	1	1	1	1	1	1	1	1	1	1	1	1	1	1	1	1	1	1	1	1	1	1	1	1	1	0	0	1	1
COG0245	I	2C-methyl-D-erythritol 2,4-cyclodiphosphate synthase	1	1	1	1	1	1	1	1	0	0	0	1	1	1	1	1	1	1	1	1	1	1	1	1	1	0	1	1	1	1	1	1	1	1	1	1	2	1	1	1	1	0	0	0	0	0	0
COG1211	I	2-C-methyl-D-erythritol 4-phosphate cytidylyltransferase	1	1	1	1	1	1	2	2	0	0	0	1	1	1	1	1	1	1	1	1	1	1	1	1	1	1	1	2	2	1	1	1	1	1	1	1	1	1	1	1	1	0	0	1	0	0	0
COG2919	D	Cell division protein FtsB	1	1	1	1	1	1	1	1	0	1	0	1	1	1	1	1	1	1	1	1	1	1	1	2	1	1	1	1	1	1	1	1	1	1	1	1	1	1	1	1	1	1	1	1	1	1	1
COG0148	G	Enolase	1	1	1	1	1	1	1	1	0	1	0	2	1	2	1	1	1	1	2	2	1	1	2	2	1	0	1	1	1	1	1	1	1	1	1	1	1	1	1	1	1	1	1	1	1	1	1
COG2877	M	3-deoxy-D-manno-octulosonic acid (KDO) 8-phosphate synthase	1	1	1	1	1	1	1	1	1	1	1	2	1	1	1	1	2	1	1	1	0	1	1	1	1	1	1	1	1	1	0	1	1	1	2	1	1	1	1	0	1	1	2	1	1	1	1
COG0504	F	CTP synthase (UTP-ammonia lyase)	1	1	1	1	1	1	1	1	1	1	1	1	1	1	1	1	1	1	1	1	1	2	1	1	1	1	1	1	1	1	0	1	1	1	1	1	1	1	1	1	1	1	1	1	1	1	1
COG0825	I	Acetyl-CoA carboxylase alpha subunit	1	1	1	1	1	1	1	1	1	1	1	1	1	1	1	1	1	1	1	1	0	1	1	1	1	1	1	1	1	1	0	1	1	1	1	1	1	1	1	1	1	1	1	1	1	1	1
COG0587	L	DNA polymerase III, alpha subunit	1	1	1	1	1	1	1	1	1	1	1	1	1	1	1	1	1	1	1	1	0	2	1	1	0	1	1	1	1	1	0	1	1	1	1	1	1	1	1	1	2	1	1	1	1	1	1
COG0164	L	Ribonuclease HII	1	1	1	1	1	1	1	1	1	1	1	1	1	1	1	1	1	1	1	2	1	1	1	1	1	1	1	1	1	1	0	1	1	1	1	1	1	1	1	1	1	1	1	1	1	1	1
COG0763	M	Lipid A disaccharide synthetase	1	1	1	1	1	1	1	1	0	1	0	1	1	1	1	1	1	1	1	1	1	1	1	1	1	1	1	1	1	1	0	1	1	1	1	1	1	1	1	1	1	1	1	1	1	1	1
COG1043	M	Acyl-[acyl carrier protein]--UDP-N-acetylglucosamine O-acyltransferase	4	1	1	1	1	1	1	1	1	1	1	1	1	1	1	1	1	1	1	1	1	1	1	2	1	1	1	1	1	1	0	1	1	1	1	1	1	1	1	1	1	1	2	1	1	2	1
COG1044	M	UDP-3-O-[3-hydroxymyristoyl] glucosamine N-acyltransferase	1	2	1	1	1	1	1	1	2	1	2	2	2	1	1	1	1	1	2	2	1	2	1	1	1	1	1	1	1	1	1	1	1	1	1	1	1	1	1	2	2	1	2	1	1	1	1
COG2825	MO	Periplasmic chaperone for outer membrane proteins, Skp family	1	1	1	1	1	1	1	1	1	1	1	1	1	1	1	1	1	1	1	1	0	1	1	1	1	1	1	1	1	1	0	1	1	1	1	1	1	1	1	1	1	1	1	1	1	1	1
COG4775	M	Outer membrane protein assembly factor BamA	1	1	2	1	1	1	1	1	0	1	0	1	1	1	1	1	1	1	2	1	1	1	2	1	1	2	1	1	1	1	1	1	4	2	2	1	1	1	2	2	1	1	1	1	1	1	1
COG0750	OK	Membrane-associated protease RseP, regulator of RpoE activity	1	1	1	1	1	1	1	1	1	1	1	1	1	1	1	1	1	1	1	1	1	2	1	1	1	1	1	1	1	1	0	1	1	1	1	1	1	1	1	1	1	1	1	1	1	1	1
COG0743	I	1-deoxy-D-xylulose 5-phosphate reductoisomerase	1	1	1	1	1	1	1	1	0	0	0	1	1	1	1	1	1	1	1	1	1	1	1	1	1	1	1	1	1	1	1	1	1	1	1	1	1	1	1	1	0	0	0	0	0	0	0
COG0575	I	CDP-diglyceride synthetase	1	1	1	1	1	1	1	1	1	1	1	1	1	1	1	1	1	1	1	1	1	1	1	1	1	1	1	1	1	1	1	1	1	1	1	1	1	1	1	1	1	1	1	1	1	1	1
COG0020	I	Undecaprenyl pyrophosphate synthase	1	1	1	1	1	1	1	1	1	1	1	1	2	2	1	1	3	1	1	1	0	1	1	2	1	1	1	2	2	1	1	2	1	2	1	1	2	1	0	1	2	1	1	1	1	2	2
COG0233	J	Ribosome recycling factor	1	1	1	1	1	1	1	1	1	1	1	1	1	2	1	1	1	1	1	1	0	1	1	1	1	1	1	1	1	1	1	1	1	1	1	1	1	1	0	1	1	1	1	1	1	1	1
COG0528	F	Uridylate kinase	1	1	1	1	1	1	1	1	1	1	1	1	1	1	1	1	1	1	1	1	1	1	1	1	1	1	1	1	1	1	1	1	1	1	1	1	1	1	1	1	1	1	1	1	1	1	1
COG0264	J	Translation elongation factor EF-Ts	1	1	1	1	1	1	1	1	1	1	1	1	1	1	1	1	1	1	1	1	1	1	1	1	1	1	1	1	1	1	1	1	1	1	1	1	1	1	1	1	1	1	1	1	1	1	1
COG0052	J	Ribosomal protein S2	1	1	1	1	1	1	1	1	0	1	0	1	1	1	1	1	1	1	1	1	0	1	1	1	1	1	1	1	1	1	0	1	1	1	1	1	1	1	0	1	1	1	1	1	1	1	1
COG0024	J	Methionine aminopeptidase	1	1	1	1	1	1	1	1	1	1	1	1	1	1	1	1	1	1	1	1	1	2	1	1	1	1	1	1	1	1	0	1	1	1	1	1	1	1	0	1	1	1	1	1	1	1	1
COG2844	OT	UTP:GlnB (protein PII) uridylyltransferase	1	1	1	1	0	0	1	1	1	1	1	1	1	1	1	1	1	1	1	1	1	1	1	1	0	0	1	2	2	1	0	1	1	1	1	0	1	1	1	1	1	1	1	0	0	1	1
COG0598	P	Mg2+ and Co2+ transporter CorA	0	0	0	1	0	0	1	1	1	1	1	0	1	0	1	1	1	1	0	0	1	1	0	1	0	0	1	1	1	1	1	1	1	1	1	1	1	1	0	1	1	2	2	1	1	1	1
COG3212	S	Uncharacterized membrane protein YkoI	0	0	0	0	0	0	0	0	1	0	1	0	1	1	1	2	2	2	0	0	0	1	1	1	2	1	1	1	1	1	1	0	0	3	2	1	0	0	1	3	1	1	1	0	0	0	3
COG1114	E	Branched-chain amino acid permeases	2	2	3	1	0	1	1	1	1	2	1	2	2	1	2	2	2	2	2	2	0	2	2	1	1	1	1	1	1	1	1	1	2	2	2	1	1	2	1	2	1	7	7	1	1	3	2
COG4067	S	Uncharacterized conserved protein	0	0	0	1	0	0	0	0	2	1	2	2	3	1	2	3	3	3	2	3	1	3	2	1	1	2	3	3	4	1	1	3	0	3	3	1	2	2	1	2	2	4	5	1	1	2	2
COG2199	T	GGDEF domain, diguanylate cyclase (c-di-GMP synthetase) or its enzymatically inactive variants	1	1	1	1	1	1	2	2	0	0	0	3	2	4	2	3	3	3	2	2	1	3	2	3	1	1	2	2	2	2	2	3	3	2	3	1	2	3	2	2	2	2	2	1	1	5	3
COG1271	C	Cytochrome bd-type quinol oxidase, subunit 1	1	1	1	1	0	0	1	1	1	1	1	1	1	1	1	1	1	1	1	1	1	1	1	2	1	1	1	1	1	1	1	1	1	1	1	0	1	1	0	1	1	1	1	0	0	1	1
COG1294	C	Cytochrome bd-type quinol oxidase, subunit 2	1	1	1	1	0	0	1	1	0	1	0	1	1	1	1	1	1	1	1	1	1	1	1	2	1	1	1	1	1	1	1	1	1	1	1	0	1	1	0	0	1	1	1	0	0	1	1
COG4890	S	Predicted outer membrane lipoprotein	1	1	1	1	0	0	1	1	0	1	0	1	1	1	1	1	1	1	1	1	1	2	1	1	1	1	1	1	1	1	1	1	1	1	1	0	1	1	0	0	1	1	1	0	0	1	1
COG1292	M	Choline-glycine betaine transporter	1	1	1	1	0	0	1	1	1	1	1	2	3	4	7	4	4	4	4	4	1	4	2	4	2	2	2	6	5	2	2	3	5	3	4	1	2	4	3	3	1	5	4	1	0	2	4
COG1804	I	Crotonobetainyl-CoA:carnitine CoA-transferase CaiB and related acyl-CoA transferases	0	0	0	0	0	0	0	0	1	0	1	1	3	2	0	2	2	2	0	0	0	1	0	2	0	0	1	4	5	1	1	1	1	0	1	0	3	2	0	0	0	1	1	0	0	1	1
COG3397	R	Predicted carbohydrate-binding protein, contains CBM5 and CBM33 domains	0	0	0	1	1	1	0	0	0	0	0	1	0	2	0	2	2	2	1	1	1	1	0	0	0	0	1	0	0	1	1	0	0	0	0	1	0	0	0	1	0	1	1	0	0	0	0
COG4987	CO	ABC-type transport system involved in cytochrome bd biosynthesis, fused ATPase and permease components	1	1	1	1	0	0	1	1	0	1	0	1	1	1	1	1	1	1	1	1	1	1	1	1	0	1	1	1	2	1	1	1	1	1	1	1	1	1	1	1	1	1	1	0	0	1	1
COG4988	CO	ABC-type transport system involved in cytochrome bd biosynthesis, ATPase and permease components	1	1	1	1	0	0	1	1	1	1	1	1	1	1	1	1	1	1	1	1	1	2	1	1	0	1	1	2	1	1	1	1	1	1	1	1	1	1	1	1	1	1	1	0	0	1	1
COG0565	J	tRNA C32,U32 (ribose-2'-O)-methylase TrmJ or a related methyltransferase	2	2	2	2	0	0	2	2	2	2	2	2	2	2	2	2	2	2	2	2	1	2	2	2	2	1	2	2	2	2	2	2	2	2	2	0	2	2	2	2	2	2	2	1	1	2	2
COG2962	S	Uncharacterized membrane protein RarD, contains two EamA domains	0	0	0	2	0	0	1	1	0	0	0	2	1	2	3	3	2	2	2	2	2	2	3	2	0	0	2	1	1	2	2	1	3	0	1	1	1	1	2	0	0	2	2	0	0	1	1
COG0554	C	Glycerol kinase	0	0	1	2	0	0	1	1	1	1	1	2	1	1	1	0	1	1	1	1	1	1	1	1	0	1	1	1	1	1	1	1	1	1	1	0	1	1	0	1	1	1	1	0	0	1	1
COG3956	R	Uncharacterized conserved protein YabN, contains tetrapyrrole methylase and MazG-like pyrophosphatase domain	0	1	0	1	0	0	1	1	1	1	1	1	1	1	1	1	1	1	1	1	1	1	1	1	1	1	1	1	1	1	1	1	1	1	1	0	1	1	1	1	1	1	1	0	0	1	1
COG0031	E	Cysteine synthase	0	0	1	1	0	0	1	1	0	3	0	5	3	2	3	4	5	4	3	4	0	1	3	2	0	1	1	3	3	1	1	3	2	4	3	0	3	3	2	1	1	5	5	0	0	3	2
COG0736	I	Phosphopantetheinyl transferase (holo-ACP synthase)	1	0	1	1	1	1	1	1	1	1	1	1	1	1	1	1	1	1	1	1	0	1	1	1	1	1	1	1	1	1	1	1	1	1	1	1	1	1	1	1	0	1	1	1	1	1	1
COG0854	H	Pyridoxine 5'-phosphate synthase PdxJ	1	1	1	1	1	1	1	1	0	1	0	1	1	1	1	1	1	1	1	1	0	2	1	1	1	1	1	1	1	1	1	1	1	1	1	1	1	1	1	1	0	1	1	0	0	1	1
COG1381	L	Recombinational DNA repair protein (RecF pathway)	0	0	1	1	1	1	1	1	1	1	1	1	1	1	1	1	1	1	1	1	0	1	1	1	1	1	1	1	1	1	1	1	1	1	1	1	1	1	1	1	1	1	1	0	0	1	1
COG1159	J	GTPase Era, involved in 16S rRNA processing	1	1	1	3	1	1	1	1	1	1	1	1	1	1	1	1	1	1	1	1	1	1	1	1	1	1	1	1	1	1	1	1	1	1	2	0	1	1	1	1	1	1	2	1	1	1	1
COG0571	K	dsRNA-specific ribonuclease	1	1	1	1	1	1	1	1	1	1	1	1	1	1	1	1	1	1	1	1	1	1	1	1	1	1	1	1	1	1	1	1	1	1	1	1	1	1	1	1	0	1	1	1	1	1	1
COG0681	U	Signal peptidase I	1	1	1	1	1	1	1	1	0	1	0	1	1	1	1	1	1	1	1	1	0	1	1	1	1	1	1	1	1	1	1	1	1	1	1	0	1	1	0	1	1	1	1	1	1	1	1
COG0481	J	Translation elongation factor EF-4, membrane-bound GTPase	1	1	1	1	1	2	1	1	1	1	1	1	1	1	1	1	1	1	1	1	0	1	1	1	1	1	1	1	1	1	1	1	1	1	1	1	1	1	0	1	1	1	1	1	1	1	1
COG3086	T	Positive regulator of sigma E activity	1	1	1	1	0	0	1	1	1	1	1	1	1	1	1	1	1	1	1	1	0	1	1	1	1	1	1	1	1	1	1	1	1	1	1	0	1	1	1	1	1	1	1	0	0	1	1
COG3026	T	Negative regulator of sigma E activity	1	1	1	1	0	0	1	1	1	0	1	1	1	1	1	1	1	1	1	1	1	1	1	1	1	1	1	1	1	1	1	1	1	1	1	0	1	1	1	1	1	1	1	0	0	1	1
COG3073	T	Negative regulator of sigma E activity	1	1	1	1	0	0	1	1	1	1	1	1	1	1	1	1	1	1	1	1	0	1	1	1	1	1	1	1	1	1	1	1	1	1	1	0	1	1	1	1	1	1	1	1	1	1	1
COG0029	H	Aspartate oxidase	2	1	1	1	0	0	1	1	0	1	0	1	1	1	1	1	1	1	1	1	1	1	1	1	1	1	1	1	1	1	1	1	1	1	1	0	1	1	1	1	1	1	1	0	0	0	1
COG0477	GEPR	MFS family permease	1	0	0	0	0	1	0	0	0	0	0	3	1	6	0	3	3	4	2	2	0	1	2	2	0	0	1	1	1	1	1	1	1	1	1	1	1	1	1	0	0	1	3	0	0	2	2
COG2938	O	Succinate dehydrogenase flavin-adding protein, antitoxin component of the CptAB toxin-antitoxin module	2	1	1	1	1	1	1	1	1	1	1	1	1	1	1	1	1	1	1	1	0	1	1	1	1	1	1	1	1	1	1	1	1	1	1	1	1	1	1	1	1	1	1	1	1	1	1
COG0354	O	Folate-binding Fe-S cluster repair protein YgfZ, possible role in tRNA modification	1	1	1	1	1	1	1	1	1	1	1	1	1	1	1	1	1	1	1	1	0	1	1	1	1	1	1	1	1	1	1	1	1	1	1	1	1	1	1	2	1	1	1	1	1	1	1
COG1586	E	S-adenosylmethionine decarboxylase or arginine decarboxylase	0	0	0	1	0	0	1	1	0	0	0	0	0	0	0	0	1	1	0	0	0	1	0	0	0	1	1	0	0	1	1	0	0	0	0	1	0	0	1	1	1	1	1	0	0	1	0
COG1330	L	Exonuclease V gamma subunit	1	1	1	1	1	1	1	1	1	1	1	1	1	1	1	1	1	1	1	1	0	3	1	1	0	1	1	1	1	1	0	0	1	1	0	0	1	1	1	0	2	1	1	0	0	1	1
COG1074	L	ATP-dependent exoDNAse (exonuclease V) beta subunit (contains helicase and exonuclease domains)	1	1	1	1	1	1	1	1	1	1	1	1	1	1	1	2	1	1	1	1	0	1	1	1	0	1	1	2	2	1	1	0	1	1	0	1	1	1	0	1	1	1	1	0	0	1	1
COG0507	L	ATP-dependent exoDNAse (exonuclease V), alpha subunit, helicase superfamily I	1	1	1	1	1	2	3	3	0	1	0	2	4	1	3	6	2	1	2	2	1	2	2	2	2	1	1	1	1	1	1	3	1	2	1	1	3	1	2	2	2	1	4	0	0	2	1
COG0252	JU	L-asparaginase/archaeal Glu-tRNAGln amidotransferase subunit D	1	1	1	1	2	1	1	1	1	0	1	1	1	1	1	1	1	2	1	1	1	1	1	1	1	0	1	1	1	1	0	1	1	1	1	1	1	1	0	1	1	1	1	0	0	1	2
COG0692	L	Uracil DNA glycosylase	1	1	1	1	1	0	1	1	1	1	1	1	1	1	1	1	1	1	1	1	1	1	1	1	1	1	1	1	1	1	0	1	1	1	1	0	1	1	0	1	1	1	1	1	1	1	1
COG3226	K	DNA-binding transcriptional regulator YbjK	0	0	1	1	1	1	1	1	1	1	1	1	1	3	1	1	1	1	1	1	1	1	1	1	1	1	1	1	1	1	0	1	1	1	1	0	1	1	1	0	1	1	1	0	0	1	2
COG1190	J	Lysyl-tRNA synthetase (class II)	1	1	1	1	1	1	1	1	1	1	1	1	1	1	1	1	1	1	1	1	1	1	1	1	1	1	1	1	1	1	0	1	1	1	1	1	1	1	1	1	2	1	1	1	1	1	1
COG1186	J	Protein chain release factor B	2	2	1	2	1	1	2	2	2	2	2	2	1	2	2	2	2	2	2	2	2	1	2	2	1	1	2	1	1	2	1	1	2	1	1	2	1	2	1	1	1	2	2	1	1	2	2
COG1199	L	Rad3-related DNA helicase	1	1	1	1	0	0	1	1	1	1	1	1	2	1	1	2	3	1	1	1	1	1	1	1	1	1	1	1	1	1	0	3	1	1	0	0	2	1	1	1	1	1	3	0	0	1	1
COG3776	S	Uncharacterized conserved protein YhhL, DUF1145 family	0	0	0	0	0	0	0	0	0	0	0	0	0	1	0	0	0	0	1	0	1	1	0	1	0	0	1	0	0	1	0	0	1	0	0	0	0	0	0	0	0	1	1	0	0	1	0
COG2135	O	Putative SOS response-associated peptidase YedK	0	0	0	1	0	0	0	0	0	1	0	0	1	1	1	1	1	1	0	0	1	1	0	2	1	1	1	1	1	1	1	1	0	1	1	1	1	0	1	1	1	1	1	0	0	0	0
COG2937	I	Glycerol-3-phosphate O-acyltransferase	0	1	1	2	0	0	1	1	1	1	1	2	1	2	1	1	1	1	1	2	2	2	1	2	0	1	2	1	2	2	2	0	1	1	1	1	1	1	1	1	1	1	2	1	1	1	1
COG3323	S	Uncharacterized protein	0	0	0	1	1	1	1	1	1	0	1	1	1	1	1	1	1	1	1	1	1	1	1	2	1	1	1	1	1	1	1	1	1	1	1	1	1	1	1	1	1	1	1	1	1	1	1
COG4715	S	Uncharacterized conserved protein, contains Zn finger domain	0	0	0	0	0	0	0	0	1	0	1	1	0	1	0	0	0	0	1	3	0	1	0	1	0	0	1	0	0	2	2	0	1	0	0	2	0	1	0	0	0	0	0	0	0	1	0
COG0494	V	8-oxo-dGTP pyrophosphatase MutT and related house-cleaning NTP pyrophosphohydrolases, NUDIX family	2	1	4	3	1	0	4	4	1	3	1	4	3	5	5	6	4	4	4	4	1	4	5	3	3	3	3	4	4	2	2	2	4	5	2	2	3	4	5	3	1	4	5	1	1	4	4
COG4536	P	Mg2+ and Co2+ transporter CorB, contains DUF21, CBS pair, and CorC-HlyC domains	1	1	1	1	1	1	1	1	1	1	1	1	1	1	1	1	1	1	1	1	1	1	1	1	2	1	1	2	2	1	1	0	1	1	1	1	2	1	1	1	1	1	1	1	1	1	1
COG5472	S	Predicted small integral membrane protein	0	0	0	1	0	0	0	0	0	0	0	0	0	1	0	1	1	1	0	0	0	1	0	1	0	0	1	0	0	1	1	0	1	0	0	0	0	1	0	0	0	1	1	0	0	1	0
COG4137	R	ABC-type uncharacterized transport system, permease component	1	1	1	1	1	0	1	1	1	1	1	1	1	1	1	1	1	1	1	1	0	1	1	1	1	1	1	1	1	1	1	1	1	1	1	0	1	1	1	1	1	1	1	1	1	1	1
COG0541	U	Signal recognition particle GTPase	1	1	1	1	1	1	1	1	0	1	0	1	1	1	1	1	1	1	1	1	1	1	1	1	1	1	1	1	1	1	1	1	1	1	1	0	1	2	0	1	1	1	1	1	1	1	1
COG0228	J	Ribosomal protein S16	1	1	1	1	1	1	1	1	1	1	1	1	1	1	1	1	1	1	1	1	1	1	1	1	1	0	1	1	1	1	1	1	1	1	1	0	1	1	1	1	1	1	1	1	1	1	1
COG0806	J	Ribosomal 30S subunit maturation factor RimM, required for 16S rRNA processing	1	1	1	1	1	1	1	1	1	1	1	1	1	1	1	1	1	1	1	1	0	1	1	1	1	0	1	1	1	1	1	1	1	1	1	0	1	1	1	1	0	1	1	1	1	1	1
COG0336	J	tRNA G37 N-methylase TrmD	1	1	1	1	1	1	1	1	1	1	1	1	1	1	1	1	1	1	1	1	1	1	1	1	1	0	1	1	1	1	1	1	1	1	1	0	1	1	1	1	0	1	1	1	1	1	1
COG0335	J	Ribosomal protein L19	1	1	1	1	1	1	1	1	1	1	1	1	1	1	1	1	1	1	1	1	1	1	1	1	1	0	1	1	1	1	1	1	1	1	1	0	1	1	1	1	0	1	1	1	1	1	1
COG2863	C	Cytochrome c553	2	1	1	4	2	2	4	4	2	1	2	2	2	5	2	2	2	2	1	2	2	2	2	4	2	0	3	3	2	3	3	1	3	2	2	1	2	2	2	2	2	3	2	1	1	3	5
COG0460	E	Homoserine dehydrogenase	0	0	1	1	0	0	1	1	0	1	0	1	1	1	1	2	1	1	1	1	1	1	1	1	0	0	1	1	1	1	1	1	1	1	1	0	1	1	0	0	0	1	1	0	0	1	1
COG0498	E	Threonine synthase	0	0	1	1	0	0	1	1	0	1	0	1	1	1	1	2	1	1	1	1	1	1	1	1	0	0	1	1	1	1	1	1	1	2	1	0	1	1	0	0	0	1	1	0	0	2	1
COG0608	L	Single-stranded DNA-specific exonuclease, DHH superfamily, may be involved in archaeal DNA replication intiation	1	1	1	1	1	1	1	1	0	1	0	1	1	1	1	1	1	1	1	1	1	1	1	1	1	1	1	1	1	1	1	1	1	1	1	0	1	1	0	0	1	1	1	1	1	1	1
COG2995	S	Uncharacterized paraquat-inducible protein A	1	1	2	2	1	1	2	2	2	2	2	3	1	4	0	4	3	3	2	2	2	4	3	2	0	0	3	1	1	3	3	2	3	2	2	2	1	4	2	1	1	2	2	0	0	2	2
COG3077	V	Antitoxin component of the RelBE or YafQ-DinJ toxin-antitoxin module	0	0	0	8	0	0	0	0	0	0	0	2	3	1	1	1	1	1	3	2	1	3	1	1	0	2	2	1	1	5	4	2	1	1	0	3	1	1	2	1	0	0	0	0	1	1	1
COG0365	I	Acyl-coenzyme A synthetase/AMP-(fatty) acid ligase	2	2	2	3	1	1	2	2	0	1	0	4	2	3	2	4	3	3	3	3	1	3	3	3	2	2	3	2	2	3	3	2	4	2	2	2	2	2	2	2	1	2	2	0	0	3	2
COG4667	I	Predicted phospholipase, patatin/cPLA2 family	1	1	0	2	0	0	1	1	0	0	0	1	1	3	1	1	1	1	1	1	0	1	1	2	1	1	1	2	2	1	1	0	1	0	1	1	1	1	1	1	1	1	1	0	0	0	0
COG1757	C	Na+/H+ antiporter NhaC	2	2	1	2	1	1	2	2	2	2	2	5	3	3	4	5	6	6	4	5	2	3	4	2	2	2	2	3	3	2	2	2	4	3	2	2	3	4	4	2	3	5	4	1	1	4	4
COG0519	F	GMP synthase, PP-ATPase domain/subunit	1	1	1	1	1	1	1	1	0	1	0	1	1	1	1	1	1	1	1	1	0	1	1	1	1	1	1	1	1	1	1	1	1	1	1	1	1	1	0	1	1	1	1	1	0	1	1
COG0516	F	IMP dehydrogenase/GMP reductase	1	1	2	2	1	1	2	2	2	1	2	2	2	2	2	2	2	2	2	2	1	2	2	2	2	2	2	2	2	2	2	2	2	2	2	2	2	1	2	2	2	2	2	0	0	2	2
COG0136	E	Aspartate-semialdehyde dehydrogenase	1	1	2	2	1	1	2	2	2	1	2	2	2	2	2	2	2	2	2	2	1	4	2	2	2	2	2	2	2	2	1	2	2	2	2	1	2	2	2	2	2	2	2	1	1	2	2
COG0473	CE	Isocitrate/isopropylmalate dehydrogenase	0	0	1	1	0	0	1	1	0	0	0	1	1	1	1	1	1	1	1	1	1	1	1	1	0	0	1	1	1	1	1	1	1	1	1	0	1	1	1	0	0	1	1	0	0	1	1
COG0066	E	3-isopropylmalate dehydratase small subunit	0	0	0	1	0	0	1	1	0	0	0	1	1	1	1	1	1	1	1	1	1	1	1	1	0	0	1	1	1	1	1	1	1	1	1	0	1	1	1	0	0	1	1	0	0	1	1
COG0065	E	Homoaconitase/3-isopropylmalate dehydratase large subunit	0	0	0	1	0	0	1	1	0	0	0	1	1	1	1	1	1	1	1	1	1	2	1	1	0	0	1	1	1	1	1	1	1	1	1	0	1	1	1	0	0	1	1	0	0	1	1
COG0604	CR	NADPH:quinone reductase or related Zn-dependent oxidoreductase	0	0	0	2	0	0	0	0	4	0	4	1	1	3	3	3	3	5	1	1	0	2	2	3	1	1	2	1	1	2	2	2	3	3	1	1	1	2	1	1	1	4	4	0	0	2	4
COG0168	P	Trk-type K+ transport system, membrane component	1	1	1	2	1	1	2	2	2	1	2	2	3	2	3	3	3	3	2	2	1	4	2	2	3	3	2	3	4	2	2	2	2	3	3	1	2	3	3	2	2	2	2	1	1	2	2
COG2236	H	Hypoxanthine phosphoribosyltransferase	0	0	0	1	0	0	1	1	1	0	1	1	0	1	1	1	1	1	1	1	1	1	1	1	0	0	1	0	0	1	1	0	0	1	1	1	0	1	1	0	0	1	2	0	0	1	1
COG0082	E	Chorismate synthase	1	1	1	1	1	1	1	1	0	1	0	1	1	1	1	1	1	1	1	1	1	1	1	1	1	1	1	1	2	1	1	1	1	1	1	1	1	1	1	1	1	1	1	1	1	1	1
COG1752	R	Predicted acylesterase/phospholipase RssA, containd patatin domain	0	0	1	1	2	4	1	1	1	1	1	1	1	1	1	1	1	1	1	1	0	1	1	1	1	1	1	1	1	1	1	0	1	1	1	1	1	0	1	0	1	2	3	1	1	2	2
COG0402	FR	Cytosine/adenosine deaminase or related metal-dependent hydrolase	0	0	1	2	0	0	1	1	2	1	2	5	2	2	2	8	7	8	4	5	2	4	3	2	0	0	3	2	2	3	4	1	0	4	3	1	1	2	3	1	1	1	1	0	0	3	2
COG2991	S	Uncharacterized protein	1	1	1	1	1	1	1	1	1	1	1	1	1	1	1	1	1	1	1	1	1	1	1	1	0	1	1	1	1	1	1	1	1	1	1	1	1	1	1	1	1	1	1	1	1	1	1
COG1477	H	Thiamine biosynthesis lipoprotein ApbE	1	1	1	1	1	1	1	1	1	1	1	1	3	1	1	1	1	1	3	2	1	1	1	1	1	1	1	3	3	1	1	1	1	1	2	1	2	1	1	1	1	1	1	1	1	1	1
COG3670	Q	Carotenoid cleavage dioxygenase or a related enzyme	0	0	0	0	0	0	0	0	0	0	0	0	0	1	0	1	0	2	0	0	0	1	0	0	0	0	1	0	0	0	0	0	0	0	0	0	0	0	1	0	0	0	0	0	0	1	0
COG1426	D	Cytoskeletal protein RodZ, contains Xre-like HTH and DUF4115 domains	1	1	1	2	0	0	1	1	1	1	1	1	1	1	1	1	1	1	1	1	1	2	1	1	0	1	2	1	1	2	1	1	1	1	1	2	1	1	1	1	0	1	1	1	1	1	1
COG1115	E	Na+/alanine symporter	1	1	2	2	1	1	0	0	1	0	1	3	2	3	2	2	2	2	4	5	0	2	3	3	2	0	2	2	2	2	1	2	3	2	2	2	2	3	1	3	1	3	3	1	1	4	3
COG0167	F	Dihydroorotate dehydrogenase	1	1	1	2	1	1	1	1	1	1	1	1	3	2	2	3	2	3	1	1	1	3	2	1	1	2	2	3	3	2	1	2	2	2	3	1	3	1	2	2	2	2	3	1	1	2	1
COG1003	E	Glycine cleavage system protein P (pyridoxal-binding), C-terminal domain	1	1	1	1	1	1	1	1	0	1	0	1	1	1	1	1	1	1	2	2	1	1	1	1	1	1	1	1	1	1	0	0	2	1	1	1	1	1	1	1	1	1	1	1	1	1	2
COG0404	E	Glycine cleavage system T protein (aminomethyltransferase)	1	1	1	1	1	1	1	1	1	1	1	1	1	1	1	1	1	1	1	1	1	1	1	1	0	1	1	1	1	1	0	0	2	1	1	1	1	1	1	1	1	1	1	1	1	1	1
COG2704	G	Anaerobic C4-dicarboxylate transporter	0	0	1	1	0	0	0	0	1	0	1	3	2	2	2	3	2	2	3	2	2	1	3	2	1	2	1	2	2	1	1	1	1	2	1	1	2	2	1	3	1	1	1	0	0	0	2
COG2871	C	Na+-transporting NADH:ubiquinone oxidoreductase, subunit NqrF	1	1	1	1	1	1	1	1	1	1	1	1	2	1	1	1	1	1	1	1	1	1	1	1	1	1	1	1	1	1	1	1	1	1	1	0	1	1	1	1	1	1	1	2	3	1	1
COG2209	C	Na+-transporting NADH:ubiquinone oxidoreductase, subunit NqrE	1	1	1	1	1	1	1	1	1	1	1	1	1	1	1	1	1	1	1	1	1	1	1	1	1	1	1	1	1	1	1	1	1	1	1	1	1	1	1	1	1	1	1	1	1	1	1
COG1347	C	Na+-transporting NADH:ubiquinone oxidoreductase, subunit NqrD	1	1	1	1	1	1	1	1	1	1	1	1	1	1	1	1	1	1	1	1	1	1	1	1	1	1	1	1	1	1	1	1	1	1	1	1	1	1	1	2	1	1	1	0	1	1	1
COG2869	C	Na+-transporting NADH:ubiquinone oxidoreductase, subunit NqrC	1	1	1	1	1	1	1	1	1	1	1	1	1	1	1	1	1	1	1	1	0	1	1	1	1	1	1	1	1	1	1	1	1	1	1	0	1	1	1	1	1	1	1	1	1	1	1
COG1805	C	Na+-transporting NADH:ubiquinone oxidoreductase, subunit NqrB	1	1	1	1	1	1	1	1	1	1	1	1	1	1	1	1	1	1	1	1	1	1	1	1	1	1	1	1	1	1	1	1	1	1	1	1	1	1	1	1	1	1	1	1	1	1	1
COG1726	C	Na+-transporting NADH:ubiquinone oxidoreductase, subunit NqrA	1	1	1	1	1	1	1	1	1	1	1	1	1	1	1	1	1	1	1	1	1	1	1	1	1	1	1	1	1	1	1	1	1	1	1	0	1	1	1	2	1	1	1	1	1	1	1
COG3215	NW	Tfp pilus assembly protein PilZ	1	1	1	1	1	1	1	1	1	1	1	1	1	1	1	1	1	1	1	2	1	1	1	1	1	1	1	1	1	1	1	1	1	1	1	1	1	1	1	1	1	1	1	1	1	1	1
COG0638	O	20S proteasome, alpha and beta subunits	0	0	0	1	0	0	0	0	0	0	0	0	0	0	0	0	0	0	0	0	0	1	0	0	0	0	1	0	0	1	1	0	0	0	0	1	0	0	0	0	0	0	0	0	0	0	0
COG0125	F	Thymidylate kinase	1	1	1	1	1	1	1	1	1	1	1	1	1	1	2	1	1	2	1	1	1	1	2	1	1	1	2	1	1	1	1	2	1	1	1	1	1	1	1	1	1	2	2	1	1	1	1
COG1559	D	Cell division protein YceG, involved in septum cleavage	1	1	1	1	1	1	1	1	1	1	1	1	1	1	1	1	1	1	1	1	1	1	1	1	1	1	1	2	2	1	1	1	1	1	1	1	1	1	1	1	1	1	1	1	1	1	1
COG0236	IQ	Acyl carrier protein	1	1	1	1	1	1	1	1	1	1	1	1	2	2	2	3	2	2	1	1	1	1	2	2	1	1	1	3	3	2	2	2	1	2	2	1	2	1	3	1	1	1	1	1	1	1	1
COG0331	I	Malonyl CoA-acyl carrier protein transacylase	1	1	1	1	1	1	1	1	1	1	1	1	1	1	1	1	1	1	1	1	1	1	1	1	1	1	1	1	1	1	1	1	1	1	1	1	1	1	1	1	1	1	1	1	1	1	1
COG0416	I	Fatty acid/phospholipid biosynthesis enzyme	1	1	0	1	1	1	0	0	1	1	1	1	1	1	1	1	1	1	1	1	0	1	1	1	0	1	1	1	1	1	1	1	1	1	1	1	1	1	1	0	1	1	1	0	0	1	1
COG0333	J	Ribosomal protein L32	1	1	1	1	1	1	1	1	1	1	1	1	1	1	1	1	1	1	1	1	1	1	1	1	1	1	1	1	1	1	1	1	1	1	1	1	1	1	1	1	1	1	1	1	1	1	1
COG1399	S	Uncharacterized metal-binding protein YceD, DUF177 family	1	1	1	1	1	1	1	1	1	1	1	1	1	1	1	1	1	1	1	1	0	1	1	1	1	1	1	1	1	1	1	1	1	1	1	1	1	1	1	1	1	1	1	0	0	1	1
COG3203	M	Outer membrane protein (porin)	1	1	2	1	0	0	0	0	0	0	0	3	2	2	2	1	1	1	1	1	1	1	2	3	0	0	2	1	1	2	2	1	1	1	2	2	0	2	1	3	1	0	0	0	0	3	1
COG1349	KG	DNA-binding transcriptional regulator of sugar metabolism, DeoR/GlpR family	0	0	1	2	0	0	2	2	2	0	2	4	1	3	3	3	2	5	3	3	2	2	4	2	2	4	2	1	1	2	2	2	3	2	3	2	1	3	2	6	3	2	2	0	0	3	1
COG0812	M	UDP-N-acetylenolpyruvoylglucosamine reductase	1	1	1	1	1	1	1	1	1	1	1	1	1	1	1	1	1	1	1	1	1	2	1	1	1	1	1	1	1	1	1	1	1	1	1	1	1	1	1	0	1	1	1	1	1	1	1
COG2835	S	Uncharacterized conserved protein YbaR, Trm112 family	1	1	1	1	1	1	1	1	1	1	1	1	1	1	1	1	1	1	1	1	0	1	1	1	1	1	1	1	1	1	1	1	1	1	1	1	1	1	1	1	1	1	1	1	1	1	1
COG1663	M	Tetraacyldisaccharide-1-P 4'-kinase	1	1	1	1	1	1	1	1	1	1	1	1	1	1	1	1	1	1	1	1	0	2	1	1	1	2	1	1	1	1	1	1	1	1	1	1	1	1	1	1	1	1	1	1	1	1	1
COG0848	U	Biopolymer transport protein ExbD	2	3	2	4	1	1	3	3	3	2	3	4	5	5	4	3	4	3	5	5	2	4	3	5	3	3	3	5	5	3	2	2	4	4	3	2	3	5	3	3	3	4	4	1	2	2	5
COG0811	U	Biopolymer transport protein ExbB/TolQ	2	3	2	5	1	1	3	3	3	2	3	4	6	7	5	3	5	3	6	7	1	5	3	7	3	3	3	6	6	3	2	2	6	6	3	2	3	6	3	3	3	5	5	1	1	3	7
COG2333	R	Metal-dependent hydrolase, beta-lactamase superfamily II	1	1	1	1	1	1	1	1	1	1	1	1	1	1	1	1	1	1	1	2	1	1	1	1	1	1	1	1	1	1	1	1	1	1	1	1	1	1	1	1	1	1	1	1	1	1	2
COG3216	S	Uncharacterized conserved protein, DUF2062 family	1	1	1	1	1	1	1	1	1	1	1	1	1	2	1	1	1	1	1	1	1	1	1	1	0	1	1	1	1	1	1	1	1	1	1	1	1	1	1	1	1	1	1	0	1	1	1
COG3040	M	Bacterial lipocalin	0	0	0	0	1	1	0	0	1	0	1	0	1	0	0	0	1	1	0	0	0	1	0	0	0	1	1	1	1	1	1	1	0	1	1	1	1	1	0	1	1	1	1	0	0	0	1
COG0034	F	Glutamine phosphoribosylpyrophosphate amidotransferase	1	1	1	1	1	1	1	1	1	1	1	1	1	1	1	1	1	1	1	1	1	3	1	1	1	1	1	1	1	1	1	1	1	1	1	1	1	1	1	1	1	1	1	1	1	1	1
COG1286	S	Uncharacterized membrane protein, required for colicin V production	1	1	1	1	0	0	1	1	1	1	1	1	1	1	1	1	1	1	1	1	1	1	1	1	1	1	1	1	1	1	1	1	1	1	1	1	1	1	1	1	1	1	1	1	1	1	1
COG1555	L	DNA uptake protein ComE and related DNA-binding proteins	1	1	1	1	1	1	2	2	1	1	1	1	1	2	1	2	2	2	2	2	1	1	1	2	1	1	1	1	1	1	1	1	1	1	1	1	1	1	1	0	1	2	1	1	1	1	1
COG0399	M	dTDP-4-amino-4,6-dideoxygalactose transaminase	5	3	2	2	0	0	3	3	0	0	0	4	4	3	3	3	3	2	1	2	1	5	2	4	4	3	5	1	1	2	2	4	3	2	3	1	3	1	1	2	1	2	2	0	0	1	1
COG4680	J	mRNA-degrading endonuclease (mRNA interferase) HigB, toxic component of the HigAB toxin-antitoxin module	0	0	0	2	0	0	0	0	0	0	0	2	1	0	0	0	0	0	2	1	0	5	2	1	1	0	3	0	0	1	0	1	0	1	1	1	0	0	0	1	0	0	1	0	0	0	0
COG1086	MO	NDP-sugar epimerase, includes UDP-GlcNAc-inverting 4,6-dehydratase FlaA1 and capsular polysaccharide biosynthesis protein EpsC	1	2	2	2	0	0	1	1	0	0	0	1	2	2	1	2	1	1	1	1	1	1	2	2	1	5	1	2	2	1	0	2	2	1	2	1	2	1	0	2	1	1	1	0	0	3	0
COG1011	H	FMN phosphatase YigB, HAD superfamily	1	1	1	3	0	0	1	1	1	0	1	2	0	7	3	1	1	2	2	1	2	3	2	3	0	0	3	1	1	2	2	1	2	0	0	0	0	1	1	0	0	2	2	1	1	4	6
COG0510	H	Thiamine kinase and related kinases	0	0	0	0	0	0	0	0	0	0	0	0	0	0	1	0	0	0	0	0	0	0	0	0	0	0	1	0	0	0	0	1	2	0	0	0	0	0	0	0	0	0	0	0	0	1	1
COG2244	M	Membrane protein involved in the export of O-antigen and teichoic acid	1	1	1	0	1	1	2	2	0	0	0	2	2	4	2	2	4	2	2	4	0	2	1	3	7	4	2	3	3	0	1	1	2	2	3	1	4	1	1	6	2	2	2	0	0	1	1
COG1208	JM	NDP-sugar pyrophosphorylase, includes eIF-2Bgamma, eIF-2Bepsilon, and LPS biosynthesis proteins	1	3	1	1	0	0	1	1	1	1	1	2	3	2	2	3	1	1	1	2	1	2	1	1	1	1	2	1	1	1	1	1	1	2	1	2	1	1	1	2	0	2	2	1	1	2	2
COG1089	M	GDP-D-mannose dehydratase	0	0	0	0	0	0	0	0	0	1	0	1	1	1	1	1	2	1	0	1	0	0	1	0	2	1	1	0	0	0	1	2	1	4	0	1	2	1	0	2	0	1	2	0	0	0	0
COG0285	H	Folylpolyglutamate synthase/Dihydropteroate synthase	1	1	1	1	1	1	1	1	1	1	1	1	1	1	1	1	1	1	1	1	0	1	1	1	1	1	1	1	1	1	1	1	1	1	1	1	1	1	0	1	1	1	1	1	1	1	1
COG0777	I	Acetyl-CoA carboxylase beta subunit	1	1	1	1	1	1	1	1	1	1	1	2	1	1	1	1	1	1	1	1	1	1	1	1	1	1	1	1	2	1	0	1	1	1	1	1	1	1	0	1	1	1	1	1	1	1	1
COG0159	E	Tryptophan synthase alpha chain	1	1	1	1	0	0	1	1	1	0	1	1	1	1	1	1	1	1	1	1	1	1	1	1	2	1	1	2	2	1	1	1	1	1	1	1	1	1	0	0	1	1	1	1	1	1	1
COG0133	E	Tryptophan synthase beta chain	1	1	1	1	0	0	1	1	1	1	1	2	1	1	2	2	2	2	1	1	1	1	2	1	0	0	1	1	1	1	1	1	2	1	1	1	1	1	0	0	0	1	1	1	1	2	2
COG0135	E	Phosphoribosylanthranilate isomerase	1	1	1	1	0	0	1	1	0	0	0	1	1	1	1	1	1	1	1	1	1	1	1	1	0	0	1	1	1	1	1	1	1	1	1	1	1	1	0	0	0	1	1	1	1	1	1
COG0101	J	tRNA U38,U39,U40 pseudouridine synthase TruA	1	1	1	1	1	1	1	1	0	1	0	1	1	1	1	1	1	1	1	1	0	1	1	1	1	1	1	1	1	1	1	1	1	1	1	1	1	1	0	1	1	1	1	1	1	1	1
COG3170	NW	Tfp pilus assembly protein FimV	2	2	2	1	1	1	2	2	1	1	1	2	2	1	2	2	2	2	1	1	1	1	1	1	1	1	1	4	4	1	1	2	1	2	2	1	1	1	2	2	2	3	4	1	1	1	1
COG2050	Q	Acyl-coenzyme A thioesterase PaaI, contains HGG motif	1	1	0	3	0	0	0	0	1	1	1	4	2	4	3	3	3	3	1	1	3	3	1	3	0	1	3	2	2	2	0	1	4	3	1	2	1	1	3	1	1	5	4	0	0	7	5
COG1160	R	Predicted GTPases	1	1	1	1	1	1	1	1	0	1	0	1	1	1	1	1	1	1	1	3	0	1	1	1	1	1	1	1	1	2	1	1	1	1	1	1	1	1	0	0	1	2	2	1	1	1	1
COG1520	M	Outer membrane protein assembly factor BamB, contains PQQ-like beta-propeller repeat	1	1	1	1	1	1	1	1	0	1	0	1	1	4	2	1	1	1	1	1	1	1	1	2	1	1	1	1	2	1	0	1	1	1	1	1	1	1	1	1	1	3	1	1	1	1	1
COG2976	T	Putative negative regulator of RcsB-dependent stress response	1	1	1	1	1	1	1	1	1	1	1	1	1	1	1	1	1	1	1	1	1	1	1	1	1	1	1	1	1	1	0	1	1	1	1	1	1	1	1	1	1	1	1	1	1	1	1
COG0124	J	Histidyl-tRNA synthetase	1	1	1	1	1	1	1	1	1	1	1	1	1	1	1	1	1	1	1	1	1	1	1	1	0	1	1	1	1	1	0	1	1	1	1	1	1	1	1	1	1	1	1	1	1	1	1
COG0820	J	Adenine C2-methylase RlmN of 23S rRNA A2503 and tRNA A37	1	1	1	1	1	1	1	1	1	1	1	1	1	1	1	1	1	1	1	1	1	1	1	1	0	1	1	1	1	1	0	1	1	1	1	1	1	1	1	1	0	1	1	1	1	1	1
COG0105	F	Nucleoside diphosphate kinase	1	1	1	1	1	1	1	1	1	1	1	1	1	1	1	1	1	1	1	1	1	1	1	1	0	2	1	1	1	1	0	1	1	1	1	1	1	1	1	1	1	1	1	1	1	1	1
COG2975	O	Fe-S-cluster formation regulator IscX/YfhJ	1	1	1	1	1	0	1	1	1	1	1	1	1	1	1	1	1	1	1	1	0	1	1	1	0	1	1	1	1	1	0	1	1	1	1	1	1	1	1	1	1	1	1	1	1	1	1
COG1076	O	DnaJ-domain-containing proteins 1	2	2	2	2	1	2	2	2	0	2	0	2	2	2	2	2	2	2	2	2	1	4	2	2	1	2	2	2	2	2	1	2	2	2	2	2	2	2	2	2	2	2	2	2	2	2	2
COG0316	O	Fe-S cluster assembly iron-binding protein IscA	3	3	3	2	2	3	3	3	2	3	2	2	2	2	2	2	2	2	2	2	1	2	2	2	1	2	2	2	2	2	1	2	2	2	2	2	2	3	2	2	2	3	3	2	2	2	2
COG0822	O	NifU homolog involved in Fe-S cluster formation	1	1	1	1	1	1	1	1	1	1	1	1	1	1	1	1	1	1	1	1	1	1	1	1	0	1	1	1	1	1	0	1	1	1	1	0	1	1	1	1	1	1	1	1	1	1	1
COG1104	E	Cysteine sulfinate desulfinase/cysteine desulfurase or related enzyme	1	1	1	1	1	1	1	1	1	1	1	1	1	2	1	1	1	1	1	1	1	4	1	2	2	1	1	1	1	2	0	1	1	1	1	1	1	1	1	1	1	1	1	1	1	1	1
COG1959	K	DNA-binding transcriptional regulator, IscR family	1	1	1	2	1	1	1	1	1	1	1	2	2	2	2	2	2	2	2	2	2	2	3	2	0	1	2	1	1	2	1	2	2	2	2	1	2	1	3	1	2	2	2	1	1	3	2
COG1045	E	Serine acetyltransferase	1	0	2	2	0	0	3	3	0	1	0	8	1	2	1	1	1	1	1	1	1	3	1	2	1	0	1	1	1	1	0	2	2	1	2	0	2	1	1	1	0	1	1	0	0	1	1
COG0483	G	Archaeal fructose-1,6-bisphosphatase or related enzyme of inositol monophosphatase family	1	1	1	1	1	1	1	1	1	1	1	1	1	1	1	1	1	1	1	1	0	1	1	1	1	1	1	1	1	1	0	1	2	1	1	0	1	1	1	1	1	1	1	0	0	2	2
COG0341	U	Preprotein translocase subunit SecF	1	1	1	1	1	1	1	1	1	1	1	1	1	1	1	1	1	1	1	1	1	2	1	1	1	1	1	1	1	1	0	1	1	1	1	0	1	1	1	1	1	1	1	1	1	1	1
COG0342	U	Preprotein translocase subunit SecD	1	1	1	1	1	1	1	1	1	1	1	1	1	1	1	1	1	1	1	1	1	1	1	1	1	1	1	1	1	1	0	1	1	1	1	0	1	1	1	1	1	1	1	1	1	1	1
COG1862	U	Preprotein translocase subunit YajC	1	1	1	1	1	1	1	1	1	1	1	1	1	1	1	1	1	1	1	1	1	1	1	1	1	1	1	1	1	1	0	1	1	1	1	0	1	1	1	1	1	1	1	1	1	1	1
COG0343	J	Queuine/archaeosine tRNA-ribosyltransferase	1	1	1	1	1	1	1	1	1	1	1	1	1	1	1	1	1	1	1	1	1	1	1	1	1	1	1	1	1	1	0	1	1	1	1	0	1	1	1	1	1	1	1	1	1	1	1
COG0809	J	S-adenosylmethionine:tRNA-ribosyltransferase-isomerase (queuine synthetase)	1	1	1	1	1	1	1	1	0	1	0	1	1	1	1	1	1	1	1	1	1	1	1	1	1	1	1	1	1	1	1	1	1	1	1	1	1	1	0	1	0	1	1	1	1	1	1
COG4913	S	Uncharacterized protein YPO0396	1	2	0	1	0	0	1	1	1	0	1	0	1	1	1	1	0	1	1	1	0	4	1	1	0	0	1	1	1	0	1	0	0	1	2	0	0	1	0	1	1	0	0	1	1	0	0
COG4924	S	Uncharacterized protein	1	1	0	1	0	0	1	1	0	0	0	0	1	1	1	1	0	1	1	1	0	1	1	1	0	0	1	1	1	1	0	0	0	1	1	2	0	1	0	1	1	0	0	1	1	0	0
COG3666	X	Transposase	0	0	0	2	0	0	0	0	1	3	1	1	1	2	16	0	0	0	5	29	0	5	10	14	0	0	2	1	1	1	1	0	0	36	0	1	0	0	0	0	0	3	0	0	0	0	0
COG4691	V	Plasmid stability protein	0	0	1	3	0	0	2	1	0	0	0	0	2	0	0	0	0	1	3	1	1	3	0	0	1	1	3	1	1	1	0	4	0	1	1	0	1	0	1	3	1	0	0	0	0	0	0
COG1246	E	N-acetylglutamate synthase or related acetyltransferase, GNAT family	0	0	0	0	0	0	0	0	0	0	0	0	1	2	2	1	1	2	0	0	0	0	0	2	0	0	1	1	1	0	0	0	0	0	0	0	0	0	1	1	0	0	0	0	0	1	2
COG4226	R	Predicted nuclease of the RNAse H fold, HicB family	0	0	0	5	0	0	2	1	1	0	1	0	4	0	1	0	0	0	3	2	1	2	1	1	0	1	2	2	2	4	0	4	0	2	4	2	3	0	3	0	1	0	0	0	0	0	0
COG4679	X	Phage-related protein	0	0	0	5	0	0	0	0	1	0	1	0	1	1	0	0	0	0	3	2	1	3	1	1	0	1	1	0	0	4	4	1	0	1	0	4	1	1	0	0	0	0	1	0	0	0	0
COG2171	E	Tetrahydrodipicolinate N-succinyltransferase	1	1	1	1	1	1	1	1	1	1	1	1	1	3	1	1	1	1	1	1	1	1	1	2	0	1	2	1	1	2	1	1	1	1	1	1	1	1	1	1	1	1	1	1	1	1	1
COG4634	R	Predicted nuclease, contains PIN domain, potential toxin-antitoxin system component	0	0	0	2	0	0	0	0	0	0	0	0	2	0	0	0	0	0	1	1	0	0	0	1	0	0	1	1	1	0	0	0	0	0	0	0	1	0	1	0	0	0	0	0	0	0	0
COG2442	S	Uncharacterized conserved protein, DUF433 family	0	0	0	3	0	0	0	0	0	0	0	0	2	0	0	0	0	0	1	1	0	1	0	1	1	0	1	1	1	1	1	1	0	0	1	1	2	0	1	0	0	0	0	0	0	0	0
COG0350	L	O6-methylguanine-DNA--protein-cysteine methyltransferase	0	0	1	1	0	0	1	1	0	0	0	0	1	2	1	1	1	1	1	1	0	1	1	2	1	1	1	1	1	1	1	1	2	1	1	1	1	1	1	1	1	1	1	1	1	1	1
COG0795	MN	Lipopolysaccharide export LptBFGC system, permease protein LptF	2	2	2	2	2	2	2	2	1	2	1	2	2	2	2	2	2	2	2	2	1	2	2	2	0	0	2	2	2	2	2	2	2	2	2	2	2	2	2	2	2	2	2	2	2	2	2
COG0260	E	Leucyl aminopeptidase	1	1	1	2	1	1	1	1	0	1	0	1	1	2	1	2	2	2	1	1	2	2	1	2	2	0	2	1	1	2	2	1	1	2	1	2	1	1	1	2	1	1	1	1	1	1	1
COG2927	L	DNA polymerase III, chi subunit	1	1	1	1	0	0	1	1	0	1	0	1	1	1	1	1	1	1	1	1	1	1	1	1	1	0	1	1	1	1	1	1	1	1	1	1	1	1	1	1	1	1	1	1	1	1	1
COG0525	J	Valyl-tRNA synthetase	1	1	1	1	1	1	1	1	1	1	1	1	1	1	1	1	1	1	1	1	1	1	1	1	0	0	1	1	1	1	1	1	1	1	1	1	1	1	1	1	1	1	1	1	1	1	1
COG1951	C	Tartrate dehydratase alpha subunit/Fumarate hydratase class I, N-terminal domain	1	1	0	1	1	1	1	1	0	1	0	1	1	1	1	1	1	1	1	1	0	1	1	1	1	1	1	1	1	1	1	1	1	1	1	1	1	1	1	1	1	1	1	1	1	1	2
COG1018	C	Ferredoxin-NADP reductase	1	1	1	4	1	1	3	3	1	1	1	1	3	4	4	3	4	4	2	1	1	6	2	4	1	1	4	2	2	4	4	2	5	3	2	3	2	2	2	1	2	3	2	1	0	4	4
COG0271	T	Stress-induced morphogen (activity unknown)	1	1	1	1	1	1	1	1	1	1	1	1	1	1	1	1	1	1	1	1	1	1	1	1	1	1	1	1	1	1	1	1	1	1	1	1	1	1	1	1	1	1	1	1	1	1	1
COG4122	R	Predicted O-methyltransferase YrrM	0	0	1	3	0	0	1	1	0	0	0	2	2	3	2	2	2	2	2	2	3	3	2	2	1	1	2	2	2	3	2	2	1	2	2	2	2	2	1	1	1	1	1	0	0	0	0
COG3526	S	Predicted selenoprotein, Rdx family	0	0	0	0	0	0	0	0	0	0	0	1	1	1	1	1	1	1	0	1	0	1	0	1	0	0	1	1	1	0	0	0	1	1	0	0	1	0	0	0	0	1	1	0	0	1	1
COG3103	R	Uncharacterized conserved protein YgiM, contains N-terminal SH3 domain, DUF1202 family	0	0	1	1	0	0	1	1	0	1	0	1	1	1	1	1	1	1	1	1	1	1	1	1	1	1	1	1	1	1	1	1	1	1	0	1	1	1	1	1	1	1	1	0	0	1	1
COG2350	R	Uncharacterized conserved protein YciI, contains a putative active-site phosphohistidine	1	1	1	1	0	0	1	1	1	0	1	1	1	1	1	1	1	1	1	1	0	1	1	1	1	1	1	1	1	1	1	1	1	1	1	1	1	1	1	1	1	1	1	0	0	1	1
COG2917	D	Intracellular septation protein A	1	1	1	1	1	1	1	1	1	1	1	1	1	1	1	1	1	1	1	1	0	1	1	1	1	1	1	1	1	1	1	1	1	1	1	1	1	1	1	1	1	1	1	1	1	1	1
COG0613	R	Predicted metal-dependent phosphoesterase TrpH, contains PHP domain	1	2	1	1	0	0	1	1	1	1	1	1	1	1	1	1	1	1	2	1	0	1	1	1	1	1	1	1	1	1	2	1	1	1	1	1	1	1	1	1	1	1	1	1	1	1	2
COG0009	J	tRNA A37 threonylcarbamoyladenosine synthetase subunit TsaC/SUA5/YrdC	2	2	2	2	1	1	2	2	2	2	2	2	2	2	2	2	2	2	2	2	2	2	2	2	2	2	2	2	2	2	1	2	2	2	2	2	1	2	2	2	2	2	2	1	1	2	2
COG0180	J	Tryptophanyl-tRNA synthetase	2	3	2	2	1	1	2	2	1	1	1	2	2	2	2	2	2	2	2	2	1	2	2	2	1	1	2	2	2	2	1	2	2	2	2	2	2	2	2	1	1	2	2	1	1	2	1
COG1354	L	Chromatin segregation and condensation protein Rec8/ScpA/Scc1, kleisin family	1	1	1	1	1	1	1	1	1	1	1	1	0	1	1	1	1	1	1	1	0	1	1	1	1	0	1	1	1	1	1	1	1	1	0	1	1	1	1	1	1	1	1	1	1	1	1
COG1386	K	Chromosome segregation and condensation protein ScpB	1	1	1	1	1	1	1	1	0	1	0	1	1	1	1	1	1	1	1	1	0	0	1	1	0	0	1	1	1	1	1	1	1	1	0	1	1	1	1	1	1	1	1	1	1	1	1
COG1187	J	16S rRNA U516 pseudouridylate synthase RsuA and related 23S rRNA U2605, pseudouridylate synthases	1	1	1	3	0	0	2	2	2	1	2	5	3	4	4	5	5	5	4	4	3	3	4	4	2	3	3	3	3	3	3	2	6	5	3	3	2	4	4	3	3	3	4	1	0	3	4
COG3141	L	dsDNA-binding SOS-regulon protein, induction by DNA damage requires cAMP	1	1	0	1	0	0	1	1	1	1	1	1	1	1	1	1	1	1	1	1	0	1	1	1	0	1	1	1	1	1	1	0	1	1	1	1	0	1	1	1	1	1	1	0	0	1	1
COG0553	KL	Superfamily II DNA or RNA helicase, SNF2 family	1	2	1	5	1	2	3	3	0	2	0	3	1	1	2	3	3	1	3	6	0	2	3	3	1	3	1	2	2	2	4	5	2	4	2	3	4	4	2	6	1	1	4	3	3	2	2
COG1560	I	Lauroyl/myristoyl acyltransferase	2	2	1	2	1	1	1	1	1	0	1	3	2	2	2	2	2	2	2	3	1	3	3	2	0	0	2	2	2	2	2	2	2	2	1	2	2	2	2	1	1	2	2	1	1	1	1
COG0850	D	Septum formation inhibitor MinC	1	1	1	1	0	0	1	1	1	1	1	1	1	1	1	1	1	1	1	1	0	1	1	1	1	1	1	1	1	1	1	1	1	1	1	1	1	2	1	1	1	1	1	1	1	1	1
COG2894	D	Septum formation inhibitor-activating ATPase MinD	1	1	1	1	0	0	1	1	1	1	1	1	1	1	1	1	1	1	1	1	1	1	1	1	1	1	1	1	1	1	1	1	1	1	1	1	1	2	1	1	1	2	2	1	1	1	1
COG0851	D	Septum formation topological specificity factor MinE	1	1	1	1	0	0	1	1	1	1	1	1	1	1	1	1	1	1	1	1	1	1	1	1	1	1	1	1	1	1	1	1	1	1	1	1	1	2	1	1	1	2	2	1	1	1	1
COG2329	H	Heme-degrading monooxygenase HmoA and related ABM domain proteins	0	0	0	0	0	0	0	0	0	0	0	2	0	2	1	1	2	3	0	2	0	0	1	2	0	0	2	0	0	0	1	0	2	0	0	1	0	0	0	0	0	2	2	0	0	2	3
COG0523	R	GTPase, G3E family	0	0	0	1	0	0	0	0	0	0	0	0	1	2	1	1	1	2	0	0	1	1	1	1	0	0	2	1	1	2	2	1	1	0	1	1	1	0	1	0	0	2	0	0	0	0	1
COG0376	P	Catalase (peroxidase I)	0	1	0	1	0	0	0	0	1	0	1	0	1	1	1	1	1	1	0	0	2	3	0	1	0	0	2	2	1	2	2	1	0	1	1	1	1	0	0	0	0	0	0	1	0	0	2
COG3633	E	Na+/serine symporter	0	0	1	1	0	0	0	0	0	0	0	1	1	1	0	1	1	1	1	1	0	1	1	1	0	0	1	1	1	1	1	1	1	1	1	1	1	1	0	0	0	0	0	0	0	1	0
COG2207	K	AraC-type DNA-binding domain and AraC-containing proteins	0	0	0	2	0	0	0	0	2	0	2	7	3	25	12	13	12	17	3	4	0	0	5	13	2	1	1	2	2	1	0	1	21	3	1	1	1	3	7	3	1	13	11	0	0	10	22
COG0427	C	Acyl-CoA hydrolase	0	0	0	0	0	0	0	0	0	0	0	0	0	1	0	0	0	0	1	1	0	0	0	1	0	1	1	0	0	1	2	0	0	0	0	1	0	0	0	0	0	0	0	0	0	0	0
COG3637	M	Opacity protein and related surface antigens	3	4	1	1	0	0	0	0	0	0	0	1	2	2	1	2	3	3	1	0	0	0	2	1	0	0	1	2	2	1	1	2	1	1	2	0	2	1	1	1	0	4	3	0	0	0	0
COG3104	E	Dipeptide/tripeptide permease	0	0	2	3	0	0	1	1	2	0	2	1	1	2	2	1	1	1	3	3	1	1	0	2	0	1	1	2	2	1	1	0	1	1	1	1	0	0	2	0	0	2	2	0	0	1	0
COG0116	J	23S rRNA G2445 N2-methylase RlmL	1	1	1	1	0	0	1	1	0	1	0	1	1	1	1	1	1	1	2	1	0	1	1	1	0	1	1	1	1	1	1	1	1	1	1	0	1	1	1	1	1	1	1	0	0	1	1
COG3130	J	Ribosome modulation factor	1	1	0	1	0	0	1	1	1	1	1	1	1	1	1	1	1	1	1	1	1	1	1	1	0	1	1	1	1	1	1	1	1	1	1	0	1	1	1	1	1	1	1	1	1	1	1
COG2902	E	NAD-specific glutamate dehydrogenase	1	1	2	1	1	1	2	2	1	2	1	1	2	1	1	2	2	2	1	1	1	3	1	1	1	1	1	4	4	1	1	2	1	3	2	0	2	2	3	2	2	2	2	1	1	1	1
COG1240	H	Mg-chelatase subunit ChlD	1	0	1	1	1	1	1	1	1	1	1	5	1	1	1	1	1	1	1	1	0	1	4	1	1	1	1	1	1	1	1	0	1	1	1	0	1	3	1	1	1	1	1	1	1	1	1
COG0308	E	Aminopeptidase N	1	1	1	1	1	1	1	1	0	1	0	2	1	2	1	1	1	1	2	2	0	1	2	2	1	1	1	1	1	1	1	1	1	1	1	1	1	1	1	1	1	1	1	1	1	1	1
COG3139	S	Uncharacterized conserved protein YeaC, DUF1315 family	1	1	1	1	0	0	1	1	1	1	1	1	1	1	1	1	1	1	1	1	1	1	1	1	1	1	1	1	1	1	1	1	1	1	1	0	1	1	1	1	1	1	1	1	1	1	1
COG0705	O	Membrane associated serine protease, rhomboid family	1	1	1	1	0	0	1	1	1	1	1	2	1	3	2	1	1	1	1	1	1	1	1	3	1	1	1	1	1	1	1	1	3	1	1	1	1	2	1	1	1	1	1	1	1	1	2
COG0061	F	NAD kinase	1	1	1	1	1	1	1	1	1	1	1	1	1	1	1	1	1	1	1	1	1	1	1	1	1	1	1	1	1	1	1	1	1	1	1	1	1	1	1	1	1	1	1	1	1	1	1
COG3782	S	Uncharacterized protein	0	0	0	1	0	0	0	0	0	1	0	1	1	1	1	1	1	1	1	1	0	1	1	1	1	1	1	1	1	1	1	1	1	1	1	1	1	1	1	1	1	1	1	0	0	1	1
COG2515	E	1-aminocyclopropane-1-carboxylate deaminase/D-cysteine desulfhydrase, PLP-dependent ACC family	1	1	0	1	0	0	1	1	1	1	1	0	1	1	1	1	1	1	0	0	0	1	0	1	1	1	1	1	1	1	1	0	1	1	1	1	1	1	1	1	1	3	2	0	0	0	1
COG2974	L	DNA recombination-dependent growth factor C	1	1	1	1	0	0	1	1	1	1	1	2	1	2	1	2	3	1	1	1	1	1	2	1	0	1	1	1	1	2	1	1	1	4	1	1	1	1	0	2	1	1	1	0	0	1	1
COG3118	O	Negative regulator of GroEL, contains thioredoxin-like and TPR-like domains	1	1	1	1	1	1	3	3	2	1	2	2	2	4	2	3	3	3	3	2	1	2	2	5	0	3	3	2	2	2	2	2	4	3	2	2	2	3	1	4	2	4	4	1	1	4	3
COG0152	F	Phosphoribosylaminoimidazole-succinocarboxamide synthase	1	2	1	1	1	1	1	1	1	1	1	1	1	1	1	1	1	1	1	1	1	1	1	1	0	1	1	1	1	1	1	1	1	1	1	1	1	1	0	2	1	1	1	1	1	1	1
COG3317	S	Uncharacterized lipoprotein	2	1	1	1	0	0	1	1	0	1	0	1	1	1	1	1	1	1	1	1	0	1	1	1	1	1	1	1	1	1	1	1	1	1	1	1	1	1	0	1	1	1	1	1	1	1	1
COG0329	EM	Dihydrodipicolinate synthase/N-acetylneuraminate lyase	2	1	1	1	1	1	1	1	0	1	0	1	1	2	2	1	2	2	1	1	1	1	1	1	1	1	1	1	1	1	1	1	1	1	1	1	1	2	1	1	1	1	1	1	1	2	2
COG0379	H	Quinolinate synthase	1	1	1	1	0	0	1	1	0	1	0	1	1	1	1	1	1	1	1	1	0	2	1	1	1	1	1	1	2	1	1	1	1	1	1	1	1	1	1	1	1	1	1	0	0	1	1
COG4222	S	Uncharacterized conserved protein	1	1	0	1	0	0	0	0	0	0	0	1	0	2	0	0	0	0	1	1	0	0	0	1	0	0	1	0	0	1	1	0	0	0	0	1	0	0	0	0	0	0	0	0	0	0	0
COG0603	J	7-cyano-7-deazaguanine synthase (queuosine biosynthesis)	1	1	1	1	1	0	1	1	1	1	1	1	1	1	1	1	1	1	1	1	1	1	1	1	1	1	1	1	1	1	0	0	1	1	1	1	1	1	1	1	1	1	1	1	1	1	1
COG0602	R	Organic radical activating enzyme	1	1	1	2	1	1	1	1	2	1	2	2	2	2	2	2	2	2	2	2	2	1	2	2	2	2	1	2	2	1	0	2	2	2	2	1	2	2	2	2	2	2	2	1	1	2	2
COG0823	U	Periplasmic component of the Tol biopolymer transport system	1	1	1	1	1	1	1	1	0	1	0	1	1	1	1	1	1	1	1	1	1	1	1	1	1	1	1	2	2	1	0	1	1	1	1	1	1	2	0	1	1	1	1	1	1	1	1
COG0824	I	Acyl-CoA thioesterase FadM	1	1	1	3	0	0	2	2	2	1	2	3	2	6	3	2	2	3	2	3	1	2	2	3	0	1	3	3	3	3	3	1	4	2	1	3	0	4	3	1	1	5	4	1	1	3	4
COG2255	L	Holliday junction resolvasome RuvABC, ATP-dependent DNA helicase subunit	1	1	1	1	1	1	1	1	1	1	1	1	1	1	1	1	1	1	1	1	1	2	1	1	1	1	1	1	1	1	1	1	1	1	1	1	1	1	1	1	1	1	1	0	0	1	1
COG0632	L	Holliday junction resolvasome RuvABC DNA-binding subunit	1	1	1	1	1	1	1	1	0	1	0	1	1	1	1	1	1	1	1	1	1	1	1	1	1	1	1	1	1	1	1	1	1	1	1	1	1	2	1	1	1	1	1	1	1	1	1
COG0817	L	Holliday junction resolvasome RuvABC endonuclease subunit	1	1	1	1	1	1	1	1	1	1	1	1	1	1	1	1	1	1	1	1	0	1	1	1	1	1	1	1	1	1	2	1	1	1	1	1	1	2	1	1	1	1	1	0	0	1	1
COG0217	KJ	Transcriptional and/or translational regulatory protein YebC/TACO1	1	1	1	1	1	1	1	1	1	1	1	1	1	1	1	1	1	1	1	1	0	1	1	1	1	1	1	1	1	1	1	1	2	1	1	1	1	1	1	1	1	1	1	1	1	1	1
COG0173	J	Aspartyl-tRNA synthetase	1	1	1	1	1	1	1	1	0	1	0	1	1	1	1	1	1	1	1	1	1	1	1	1	1	1	1	1	2	1	1	1	1	1	1	1	1	1	0	1	1	1	1	1	1	1	1
COG2331	R	Predicted nucleic acid-binding protein, contains Zn-ribbon domain	0	0	0	0	0	0	0	0	1	0	1	1	1	1	1	1	1	1	0	0	0	1	1	1	1	0	1	1	1	1	1	0	1	1	1	1	1	0	1	1	1	1	1	0	0	1	1
COG2900	S	Uncharacterized coiled-coil protein SlyX (sensitive to lysis X)	1	1	1	1	0	0	1	1	1	1	1	1	1	1	1	1	1	1	1	1	0	1	1	1	1	1	1	1	1	1	1	1	1	1	1	1	1	1	1	1	1	1	1	1	1	1	1
COG0537	FGR	Diadenosine tetraphosphate (Ap4A) hydrolase or other HIT family hydrolase	1	1	1	2	1	0	2	1	0	1	0	2	2	4	2	2	2	2	2	2	0	3	3	4	1	2	2	2	2	2	1	2	3	3	2	2	2	2	2	2	1	3	3	2	2	2	3
COG0442	J	Prolyl-tRNA synthetase	1	1	1	1	1	1	1	1	1	1	1	1	1	1	1	1	1	1	1	1	1	1	1	1	1	1	1	1	1	1	1	1	1	1	1	1	1	1	1	1	2	1	1	1	1	2	1
COG0741	M	Soluble lytic murein transglycosylase and related regulatory proteins (some contain LysM/invasin domains)	3	3	2	2	1	1	4	4	2	1	2	2	4	2	4	5	3	3	2	2	1	2	2	2	3	2	2	4	4	2	2	3	2	2	4	2	2	5	3	3	2	3	4	0	0	3	3
COG1254	C	Acylphosphatase	0	0	0	1	0	0	1	1	1	0	1	1	1	1	1	1	1	1	1	1	1	1	1	1	1	1	1	1	1	1	1	1	1	1	1	1	1	1	1	1	1	1	1	1	1	1	1
COG1295	S	Uncharacterized membrane protein, BrkB/YihY/UPF0761 family (not an RNase)	0	1	1	1	0	0	1	1	1	0	1	1	1	1	1	1	1	1	1	1	0	1	1	1	1	1	1	1	1	1	1	1	1	1	1	1	1	1	0	1	1	1	1	0	0	1	1
COG1393	P	Arsenate reductase and related proteins, glutaredoxin family	1	2	1	2	0	0	2	2	0	2	0	2	2	2	2	2	2	2	2	2	1	2	2	2	1	1	2	2	2	2	2	2	2	2	2	2	2	2	1	1	2	2	2	1	1	2	2
COG3249	S	Uncharacterized protein	1	1	1	1	0	0	1	1	1	1	1	1	1	1	1	1	1	1	1	1	0	1	1	1	1	1	1	1	1	1	1	1	1	1	1	1	1	1	1	1	0	1	1	1	1	1	1
COG0150	F	Phosphoribosylaminoimidazole (AIR) synthetase	1	1	1	1	1	1	1	1	1	1	1	1	1	1	1	1	1	1	1	1	0	1	1	1	0	1	1	1	1	1	1	1	1	1	1	1	1	1	1	1	1	1	1	1	1	1	1
COG0299	F	Folate-dependent phosphoribosylglycinamide formyltransferase PurN	1	1	1	1	1	1	1	1	1	1	1	1	1	1	1	1	1	1	1	1	0	1	1	1	2	1	1	1	1	1	1	1	1	1	1	1	1	1	1	1	1	1	1	1	1	1	1
COG4188	R	Predicted dienelactone hydrolase	0	0	0	0	0	0	0	0	0	0	0	0	0	2	0	0	0	0	0	0	0	0	0	0	0	0	1	0	0	1	1	0	0	0	0	1	0	1	0	0	0	0	0	0	0	0	0
COG0137	E	Argininosuccinate synthase	0	0	0	1	0	0	1	1	0	0	0	1	1	1	1	2	2	2	1	1	1	1	1	1	1	1	1	1	1	1	1	1	1	1	1	1	1	1	1	1	1	1	1	0	0	1	1
COG0418	F	Dihydroorotase	1	1	1	1	1	1	1	1	1	1	1	1	1	1	1	1	1	1	1	1	0	1	1	1	1	1	1	1	1	1	1	1	1	1	1	1	1	1	1	1	1	1	1	1	1	1	1
COG0561	HR	Hydroxymethylpyrimidine pyrophosphatase and other HAD family phosphatases	1	1	1	1	0	0	1	1	2	1	2	2	2	2	2	3	2	2	1	2	1	1	3	2	1	2	1	3	3	1	1	3	2	2	2	1	2	0	2	3	3	2	2	1	1	1	1
COG3540	P	Phosphodiesterase/alkaline phosphatase D	0	0	0	1	0	0	0	0	0	0	0	0	0	2	0	0	0	0	0	1	0	1	0	0	0	0	1	0	0	1	1	0	1	0	0	1	0	0	0	0	0	0	0	0	0	1	0
COG1496	P	Copper oxidase (laccase) domain	1	1	1	1	0	0	1	1	1	1	1	1	1	1	1	1	1	1	1	1	0	1	1	1	1	1	1	1	1	1	1	1	1	1	1	1	1	1	1	1	1	1	1	0	0	1	1
COG4105	M	Outer membrane protein assembly factor BamD, BamD/ComL family	1	1	1	1	1	1	1	1	1	1	1	1	1	1	1	1	1	1	1	1	0	1	1	1	1	1	1	1	1	1	1	1	1	1	1	1	1	1	1	1	1	1	1	1	1	1	1
COG0352	H	Thiamine monophosphate synthase	0	1	1	2	2	2	2	2	1	2	1	2	2	2	2	2	2	2	2	2	2	3	2	2	1	2	2	2	2	2	2	2	2	2	2	2	2	2	2	3	2	2	2	1	1	2	2
COG1364	E	N-acetylglutamate synthase (N-acetylornithine aminotransferase)	0	0	0	1	0	0	0	0	0	0	0	1	1	1	1	1	1	1	1	1	1	1	1	1	1	1	1	1	1	1	1	1	1	1	1	1	1	1	1	1	1	1	1	0	0	1	1
COG0128	E	5-enolpyruvylshikimate-3-phosphate synthase	1	2	1	1	1	1	1	1	1	1	1	1	1	2	1	1	1	1	1	1	0	1	1	2	1	1	1	1	2	1	1	1	1	1	1	1	1	1	1	1	1	1	1	1	1	1	1
COG0653	U	Preprotein translocase subunit SecA (ATPase, RNA helicase)	1	1	1	1	1	1	1	1	2	1	2	2	3	1	2	3	2	3	1	1	0	2	1	1	1	1	1	3	3	1	1	1	1	1	1	1	3	1	2	2	1	2	2	1	1	1	1
COG0774	M	UDP-3-O-acyl-N-acetylglucosamine deacetylase	1	1	1	1	1	1	1	1	1	1	1	1	1	1	1	1	1	1	1	1	0	1	1	1	1	1	1	1	1	1	1	1	1	1	1	1	1	1	1	1	1	1	1	1	1	1	1
COG0206	D	Cell division GTPase FtsZ	1	1	1	1	1	1	1	1	1	1	1	1	1	1	1	1	1	1	1	1	1	1	1	1	1	1	1	1	1	1	1	1	1	1	1	1	1	1	1	1	0	1	1	1	1	1	1
COG0849	D	Cell division ATPase FtsA	1	1	1	1	1	1	1	1	1	1	1	1	1	1	1	1	1	1	1	1	0	2	1	1	1	1	1	1	1	1	1	1	1	1	1	1	1	1	1	1	1	1	1	1	1	1	1
COG1589	D	Cell division septal protein FtsQ	1	1	1	1	0	0	1	1	1	1	1	1	1	1	1	1	1	1	1	1	0	1	1	1	1	1	1	1	1	1	1	1	1	1	1	1	1	1	1	1	1	1	1	1	1	1	1
COG0773	M	UDP-N-acetylmuramate-alanine ligase	2	2	2	2	1	1	2	2	1	2	1	2	2	2	2	2	2	2	2	2	2	2	2	2	2	2	2	2	2	2	2	2	2	2	2	1	2	2	1	2	2	2	2	2	2	2	2
COG0707	M	UDP-N-acetylglucosamine:LPS N-acetylglucosamine transferase	2	1	1	1	1	1	1	1	1	1	1	1	1	1	1	1	1	1	1	1	1	1	1	1	1	1	1	2	2	1	1	1	1	1	1	1	1	1	1	2	1	1	1	1	1	1	1
COG0772	D	Bacterial cell division protein FtsW, lipid II flippase	3	2	2	2	2	2	2	2	2	2	2	2	2	2	2	2	2	2	2	2	0	2	2	2	2	2	2	2	2	2	2	2	2	2	2	2	2	2	2	2	2	2	2	2	2	2	2
COG0771	M	UDP-N-acetylmuramoylalanine-D-glutamate ligase	1	1	1	1	1	1	1	1	1	1	1	1	1	1	1	1	1	1	1	1	1	1	1	1	1	1	1	1	1	1	1	1	1	1	1	1	1	1	1	1	1	1	1	1	1	1	1
COG0472	M	UDP-N-acetylmuramyl pentapeptide phosphotransferase/UDP-N-acetylglucosamine-1-phosphate transferase	1	1	1	1	2	2	1	1	2	2	2	1	1	2	1	2	3	2	1	2	1	1	1	1	1	1	1	1	1	1	1	2	1	2	1	1	2	1	1	3	1	2	1	1	1	1	1
COG0770	M	UDP-N-acetylmuramyl pentapeptide synthase	1	1	1	1	1	1	1	1	1	1	1	1	1	1	1	1	1	1	1	1	0	2	1	1	1	1	1	1	1	1	1	1	1	1	1	1	1	1	0	1	1	1	1	1	1	1	1
COG0769	M	UDP-N-acetylmuramyl tripeptide synthase	1	1	1	1	1	1	1	1	1	1	1	2	1	2	1	1	1	1	1	1	1	1	1	1	1	1	1	2	2	1	1	1	1	1	1	1	1	1	1	0	1	1	1	1	1	2	2
COG0768	DM	Cell division protein FtsI/penicillin-binding protein 2	2	2	2	2	2	1	2	2	2	2	2	2	2	2	2	2	2	2	2	2	2	3	2	2	2	2	2	3	2	2	1	2	2	2	2	2	2	2	1	2	2	2	2	2	2	2	2
COG3116	D	Cell division protein FtsL, interacts with FtsB, FtsL and FtsQ	1	1	1	1	1	1	1	1	1	1	1	1	1	1	1	1	1	1	1	1	1	1	1	1	1	1	1	1	1	1	1	1	1	1	1	1	1	1	1	1	1	1	1	1	1	1	1
COG0275	J	16S rRNA C1402 N4-methylase RsmH	1	1	1	1	1	1	1	1	1	1	1	1	1	1	1	1	1	1	1	1	0	1	1	1	1	1	1	1	1	1	1	1	1	1	1	1	1	1	1	1	1	1	1	1	1	1	1
COG2001	J	MraZ, DNA-binding transcriptional regulator and inhibitor of RsmH methyltransferase activity	1	1	1	1	0	0	1	1	0	2	0	1	1	1	1	1	1	1	1	1	1	1	1	1	0	1	1	1	1	1	1	1	1	1	1	1	1	1	1	1	1	1	1	1	1	1	1
COG0313	J	16S rRNA C1402 (ribose-2'-O) methylase RsmI	1	1	1	1	1	1	1	1	1	1	1	1	1	1	1	1	1	1	1	1	1	1	1	1	0	1	1	1	1	1	1	1	1	1	1	1	1	1	1	1	1	1	1	1	1	1	1
COG3107	M	Outer membrane lipoprotein LpoA, binds and activates PBP1a	1	1	1	1	1	1	1	1	1	1	1	1	1	1	1	1	1	1	1	1	0	2	2	1	0	1	1	1	1	1	1	1	1	1	1	1	1	1	1	1	1	1	1	1	1	1	2
COG0792	L	Predicted endonuclease distantly related to archaeal Holliday junction resolvase	1	1	1	1	1	1	1	1	1	1	1	1	1	1	1	1	1	1	1	1	0	1	1	1	0	1	1	1	1	1	1	1	1	1	1	1	1	1	1	0	1	1	1	1	1	1	1
COG0279	G	Phosphoheptose isomerase	2	2	2	2	2	2	2	2	2	2	2	2	2	2	2	3	2	2	2	2	2	2	2	2	1	2	2	2	2	2	1	2	2	3	2	2	2	3	1	1	2	2	2	2	2	2	2
COG2823	S	Osmotically-inducible protein OsmY, contains BON domain	1	1	1	1	1	1	1	1	1	1	1	1	1	1	1	1	1	1	1	1	1	1	1	1	0	1	1	1	1	1	1	1	1	1	1	1	1	1	1	0	1	1	1	1	1	1	1
COG0518	F	GMP synthase - Glutamine amidotransferase domain	0	0	2	1	0	0	1	1	0	1	0	2	1	3	1	1	1	1	1	1	1	2	1	2	0	0	2	1	1	1	1	1	1	1	1	1	1	2	1	0	0	2	2	1	1	2	1
COG0431	C	NAD(P)H-dependent FMN reductase	0	0	2	1	1	1	1	1	0	0	0	2	1	1	1	1	1	2	1	1	1	1	1	1	0	0	1	1	1	0	0	0	1	1	1	0	1	2	1	2	2	0	0	0	0	0	1
COG2969	R	Stringent starvation protein B	1	1	1	1	1	1	1	1	1	1	1	1	1	1	1	1	1	1	1	1	0	1	1	1	0	1	1	1	1	1	1	1	1	1	1	1	1	1	1	1	1	1	1	1	1	1	1
COG1464	P	ABC-type metal ion transport system, periplasmic component/surface antigen	1	1	1	1	1	1	1	1	1	0	1	1	1	1	1	1	1	1	1	1	1	1	1	1	1	1	1	1	1	1	1	1	2	1	1	1	1	1	0	1	1	1	1	0	0	1	1
COG2011	E	ABC-type methionine transport system, permease component	1	1	1	1	1	1	1	1	1	0	1	1	1	1	1	1	1	1	1	1	0	1	1	1	1	1	1	1	1	1	1	1	1	1	1	1	1	1	0	1	1	1	1	0	0	1	1
COG1135	E	ABC-type methionine transport system, ATPase component	1	1	1	1	1	1	1	1	1	0	1	1	1	1	1	1	1	1	1	1	1	1	1	1	1	1	1	1	1	1	1	1	1	1	1	1	1	1	0	1	1	1	1	0	0	1	1
COG2996	R	Predicted RNA-binding protein, contains S1 domains, virulence factor B family	0	0	0	1	0	0	1	1	1	1	1	1	1	1	1	1	1	1	1	1	0	1	1	1	1	1	1	1	1	1	1	0	1	1	1	1	1	2	1	1	1	1	1	0	0	1	1
COG2084	I	3-hydroxyisobutyrate dehydrogenase or related beta-hydroxyacid dehydrogenase	2	2	2	1	0	0	1	1	1	2	1	2	1	1	1	1	1	1	1	2	0	1	2	1	0	0	1	1	1	1	1	0	1	2	1	1	1	2	1	0	0	2	2	0	0	2	2
COG1917	R	Cupin domain protein related to quercetin dioxygenase	0	0	0	2	0	0	0	0	0	0	0	0	0	2	0	1	1	1	0	2	1	1	0	1	0	0	1	0	0	1	1	0	0	0	0	1	0	0	1	0	0	2	2	0	0	0	2
COG0010	E	Arginase family enzyme	0	0	1	2	0	0	1	1	1	0	1	2	0	3	1	2	1	1	2	2	1	2	3	2	0	1	2	2	2	2	2	0	3	1	0	2	0	0	0	1	1	1	1	0	0	0	2
COG1398	I	Fatty-acid desaturase	0	0	0	1	0	0	0	0	0	0	0	1	0	2	0	0	0	0	0	0	1	1	1	2	0	0	1	0	0	1	1	0	1	0	0	1	0	2	0	0	0	2	1	0	0	1	1
COG1574	R	Predicted amidohydrolase YtcJ	1	2	0	0	0	0	0	0	0	0	0	1	0	1	1	3	3	3	3	3	0	0	1	1	0	0	1	0	0	1	0	0	1	0	0	1	0	0	0	0	0	2	1	0	0	0	2
COG0582	LX	Integrase	0	0	0	4	0	0	3	1	0	0	0	2	1	1	0	5	4	1	1	4	0	1	4	1	0	0	2	0	1	0	2	3	0	2	5	1	5	1	4	5	1	2	10	0	0	0	3
COG3152	S	Uncharacterized membrane protein YhaH, DUF805 family	1	1	0	1	0	1	1	1	1	1	1	1	1	1	1	1	1	0	2	1	0	2	1	1	1	0	2	1	1	1	1	1	1	1	1	1	1	1	1	1	0	1	1	0	0	0	1
COG4096	V	Type I site-specific restriction endonuclease, part of a restriction-modification system	1	1	0	1	0	0	2	2	0	0	0	0	3	2	3	0	0	0	2	3	1	1	0	2	0	0	1	2	2	0	2	1	0	1	1	1	0	1	3	3	1	1	1	0	0	1	2
COG3950	R	Predicted ATP-binding protein involved in virulence	0	1	0	9	0	0	0	0	0	0	0	2	2	0	1	1	0	0	2	4	0	2	1	1	3	1	2	0	0	0	1	0	0	0	0	1	1	0	1	1	2	0	0	3	3	0	0
COG3311	KX	Predicted DNA-binding transcriptional regulator AlpA	0	0	0	2	0	0	2	1	0	1	0	0	1	2	0	7	3	1	3	2	0	2	5	0	0	1	2	2	1	0	0	3	1	1	2	0	2	1	1	5	1	1	5	0	0	1	2
COG3728	X	Phage terminase, small subunit	0	0	0	0	0	0	0	0	0	0	0	0	1	3	0	0	0	0	0	2	0	1	0	0	0	0	1	1	2	0	1	1	0	0	2	0	0	0	1	1	0	2	2	0	0	0	2
COG4123	J	tRNA1(Val) A37 N6-methylase TrmN6	0	0	1	1	0	0	1	0	1	0	1	1	2	1	1	1	1	1	1	1	1	1	1	1	2	2	1	1	1	1	1	1	1	1	1	1	1	0	2	2	2	0	0	0	0	1	1
COG1709	K	Predicted transcriptional regulator	0	0	0	0	0	0	0	0	0	0	0	0	0	0	0	0	0	0	0	0	0	0	0	0	0	0	1	0	0	0	0	0	0	0	0	0	0	0	0	0	0	0	0	0	0	0	0
COG0572	F	Uridine kinase	0	0	0	2	0	0	1	1	1	0	1	1	1	1	1	1	1	1	1	1	1	1	1	1	1	1	1	1	1	1	1	0	1	1	1	1	0	1	1	1	1	2	2	1	1	1	1
COG1882	C	Pyruvate-formate lyase	0	0	0	1	0	0	0	0	1	0	1	1	1	1	3	1	1	1	2	2	0	1	1	1	2	2	1	1	1	1	1	1	1	1	2	1	1	1	1	1	1	2	2	0	0	1	3
COG1803	G	Methylglyoxal synthase	0	0	0	1	0	0	0	0	0	0	0	1	1	2	1	1	1	1	1	1	0	1	1	2	1	1	1	1	1	0	0	0	1	1	1	0	1	1	1	1	1	1	1	0	0	1	1
COG4121	J	tRNA U34 5-methylaminomethyl-2-thiouridine-forming methyltransferase MnmC	1	1	1	1	1	1	1	1	0	0	0	1	1	1	0	1	1	1	1	1	0	1	1	1	1	0	1	1	1	1	0	0	1	1	1	1	1	1	0	1	1	1	1	0	0	1	1
COG0225	O	Peptide methionine sulfoxide reductase MsrA	0	0	1	1	1	1	1	1	1	0	1	1	1	1	2	1	1	1	2	2	1	1	1	1	1	1	1	1	1	1	1	0	2	1	1	1	1	1	0	1	2	1	1	1	1	2	2
COG4635	H	Protoporphyrinogen IX oxidase, menaquinone-dependent (flavodoxin domain)	0	0	1	1	0	0	1	1	1	0	1	1	1	1	1	1	1	1	1	1	0	1	1	1	0	1	1	1	1	0	0	1	1	0	1	0	0	1	1	1	1	1	1	0	0	1	1
COG1123	O	ABC-type glutathione transport system ATPase component, contains duplicated ATPase domain	0	0	0	1	0	0	1	1	0	0	0	2	1	1	2	2	2	2	1	1	0	1	2	1	0	0	1	1	1	1	0	0	2	0	1	1	0	2	1	0	0	1	1	0	0	1	1
COG1514	J	2'-5' RNA ligase	0	0	0	1	0	0	0	0	0	0	0	1	1	1	1	1	1	1	1	1	1	1	1	1	0	1	1	1	1	1	1	0	1	1	1	1	1	1	1	1	1	1	1	0	0	1	1
COG1441	H	O-succinylbenzoate synthase	1	1	0	1	0	0	0	0	1	1	1	1	1	1	1	1	1	1	1	1	1	1	1	1	0	1	1	1	1	1	1	1	1	1	1	1	1	1	0	0	1	1	1	0	0	1	1
COG1165	H	2-succinyl-5-enolpyruvyl-6-hydroxy-3-cyclohexene-1-carboxylate synthase	2	1	0	1	0	0	0	0	1	1	1	1	1	1	1	1	1	1	1	1	1	2	1	1	0	1	1	1	1	1	0	1	1	1	1	1	1	1	0	0	1	1	1	0	0	1	0
COG1169	HQ	Isochorismate synthase EntC	1	1	0	1	0	0	0	0	1	1	1	1	1	1	1	1	1	1	1	1	1	2	1	1	1	1	1	1	1	1	0	1	1	1	1	1	1	1	1	0	1	1	1	0	0	1	1
COG1228	Q	Imidazolonepropionase or related amidohydrolase	0	0	1	2	0	0	1	1	0	0	0	1	1	3	0	2	2	2	1	1	1	2	2	2	0	1	2	1	1	1	0	1	2	1	1	1	1	1	1	1	1	1	1	0	0	1	1
COG1088	M	dTDP-D-glucose 4,6-dehydratase	1	1	0	0	0	0	1	1	0	0	0	0	1	1	0	1	1	1	2	1	0	1	0	1	2	2	1	0	0	2	1	2	0	0	1	3	1	0	0	1	0	1	1	0	0	0	1
COG1091	M	dTDP-4-dehydrorhamnose reductase	4	0	2	1	1	1	1	1	2	1	2	1	1	2	1	2	1	2	4	1	1	2	1	2	1	1	2	2	2	2	1	3	1	1	2	3	2	2	1	4	1	2	2	0	0	1	2
COG1209	M	dTDP-glucose pyrophosphorylase	1	1	0	0	0	0	1	1	1	0	1	0	0	1	0	1	1	1	2	3	0	2	0	1	1	2	1	0	0	2	2	2	0	0	1	3	1	0	0	1	0	1	1	0	0	0	1
COG1898	M	dTDP-4-dehydrorhamnose 3,5-epimerase or related enzyme	1	0	0	0	0	0	0	0	0	0	0	0	1	1	0	1	0	1	2	0	0	2	0	1	3	2	1	0	0	1	0	2	0	0	1	3	1	0	0	1	0	0	0	0	0	0	2
COG3882	I	Predicted enzyme involved in methoxymalonyl-ACP biosynthesis	0	0	0	0	0	0	0	0	0	0	0	0	0	0	0	0	0	0	0	0	0	0	1	0	0	0	1	1	1	0	0	1	0	0	1	0	0	0	0	0	0	0	0	0	0	0	0
COG4627	R	Predicted SAM-depedendent methyltransferase	0	1	0	0	0	0	0	0	0	0	0	0	0	0	0	0	0	0	0	0	1	0	0	0	0	0	1	0	0	0	0	0	0	0	0	0	0	0	0	0	0	1	1	0	0	0	0
COG2002	KV	Bifunctional DNA-binding transcriptional regulator of stationary/sporulation/toxin gene expression and antitoxin component of the YhaV-PrlF toxin-antitoxin module	0	0	0	3	0	0	0	0	0	0	0	0	2	1	0	0	1	0	0	2	0	3	0	0	0	0	2	2	2	3	3	3	0	0	2	3	4	0	3	2	3	0	1	0	0	0	0
COG1956	VT	GAF domain-containing protein, putative methionine-R-sulfoxide reductase	0	0	0	0	0	0	1	1	0	0	0	0	0	1	1	0	0	0	0	1	0	1	1	1	0	0	1	0	0	1	1	0	1	0	0	0	0	1	0	0	0	0	0	0	0	1	1
COG0025	P	NhaP-type Na+/H+ or K+/H+ antiporter	1	1	1	1	1	1	1	1	1	1	1	2	1	1	1	1	1	1	2	3	0	1	1	1	1	1	1	1	1	1	1	1	1	1	1	1	1	1	1	0	1	2	2	1	1	1	1
COG3122	S	Uncharacterized conserved protein YaiL, DUF2058 family	1	1	1	1	1	1	1	1	1	1	1	1	1	1	1	1	1	1	1	1	1	2	1	1	1	1	1	1	1	1	1	1	1	1	1	1	1	1	1	1	1	1	1	1	1	2	1
COG2857	C	Cytochrome c1	1	1	1	1	1	1	1	1	1	1	1	1	1	1	1	1	1	1	1	1	1	1	1	1	1	1	1	1	1	1	1	1	1	1	1	1	1	1	0	0	0	1	1	1	1	1	1
COG1290	C	Cytochrome b subunit of the bc complex	1	1	1	1	1	1	1	1	2	1	2	1	1	1	1	1	1	1	1	1	1	1	1	1	1	1	1	1	2	1	1	1	1	1	1	1	1	1	0	1	0	1	1	1	1	1	1
COG0723	C	Rieske Fe-S protein	1	1	1	1	1	1	1	1	0	1	0	1	1	1	1	1	1	1	1	1	0	1	1	1	1	1	1	1	1	1	1	1	2	1	1	1	1	1	0	1	1	1	1	1	1	1	1
COG0103	J	Ribosomal protein S9	1	1	1	1	1	1	1	1	1	1	1	1	1	1	1	1	1	1	1	1	1	1	1	1	1	1	1	1	1	1	1	1	1	1	1	1	1	0	1	1	1	1	1	1	1	1	1
COG0102	J	Ribosomal protein L13	1	1	1	1	1	1	1	1	1	1	1	1	1	1	1	1	1	1	1	1	0	1	1	1	1	1	1	1	1	1	1	1	1	1	1	1	1	0	1	1	1	1	1	1	1	1	1
COG0667	R	Predicted oxidoreductase (related to aryl-alcohol dehydrogenase)	1	1	2	2	0	0	1	1	0	1	0	2	2	2	2	3	2	3	2	2	0	3	2	2	3	2	2	2	2	2	2	2	4	2	2	2	2	2	2	3	2	3	3	0	0	2	2
COG0036	G	Pentose-5-phosphate-3-epimerase	1	2	1	1	1	1	1	1	1	1	1	1	1	1	1	1	1	1	1	1	0	1	1	1	1	1	1	1	1	1	1	1	1	1	1	1	1	1	1	1	1	1	1	0	1	1	1
COG0512	EH	Anthranilate/para-aminobenzoate synthase component II	1	1	1	1	1	1	1	1	0	0	0	1	1	1	1	2	2	2	2	2	1	1	1	1	1	1	1	1	1	1	1	1	2	1	1	1	1	1	1	1	1	2	2	1	1	1	2
COG0547	E	Anthranilate phosphoribosyltransferase	1	1	1	1	0	0	1	1	0	0	0	1	1	1	1	1	1	1	1	1	1	1	1	1	0	0	1	1	1	1	1	1	1	1	1	1	1	1	1	0	0	1	1	1	1	1	1
COG0134	E	Indole-3-glycerol phosphate synthase	1	1	1	1	0	0	1	1	1	0	1	1	1	1	1	1	1	1	1	1	1	1	1	1	0	0	1	1	1	1	0	1	1	1	1	1	1	1	0	0	0	1	1	1	1	1	1
COG2032	P	Cu/Zn superoxide dismutase	0	0	0	1	0	0	1	1	1	0	1	1	1	1	1	2	1	1	1	1	0	1	1	1	2	1	1	2	2	2	2	1	1	1	1	2	1	1	1	2	2	1	1	1	1	0	0
COG1765	R	Uncharacterized OsmC-related protein	0	0	0	1	0	0	1	1	0	1	0	1	1	1	3	2	2	2	1	1	0	1	1	1	1	1	1	1	1	1	1	1	3	1	1	1	1	2	1	1	2	2	2	0	0	2	2
COG2981	E	Uncharacterized protein involved in cysteine biosynthesis	1	1	1	1	0	0	1	1	1	1	1	1	1	1	1	1	1	1	1	1	0	1	1	1	1	1	1	2	2	1	1	1	1	1	1	1	1	1	1	1	1	1	1	1	1	1	1
COG0492	O	Thioredoxin reductase	1	1	1	2	1	1	1	1	2	1	2	1	1	3	1	1	1	1	2	2	2	2	1	2	1	3	2	1	1	2	2	1	1	1	1	2	1	1	1	2	2	2	2	1	1	3	3
COG3105	S	Uncharacterized membrane-anchored protein YhcB, DUF1043 family	1	1	1	1	1	1	1	1	0	1	0	1	1	1	1	1	1	1	1	1	1	1	1	1	1	1	1	1	1	1	1	0	1	1	1	1	1	1	1	1	1	1	1	1	1	1	1
COG1485	R	Predicted ATPase	1	1	1	1	1	1	1	1	1	1	1	1	1	1	1	1	1	1	1	2	0	1	1	1	1	1	1	1	1	1	1	1	1	1	1	1	1	1	1	1	1	1	1	1	1	1	1
COG3178	R	Predicted phosphotransferase, aminoglycoside/choline kinase (APH/ChoK) family	1	1	1	1	0	0	1	1	1	1	1	1	1	1	1	1	1	1	1	1	1	1	1	1	1	1	1	1	1	1	1	0	1	1	1	1	1	1	0	1	0	1	1	1	1	1	1
COG1452	M	LPS assembly outer membrane protein LptD (organic solvent tolerance protein OstA)	1	1	1	1	1	1	1	1	1	1	1	1	1	1	1	1	1	1	1	1	1	1	1	1	0	1	1	1	1	0	0	0	1	1	1	0	1	1	0	0	0	1	1	1	1	1	1
COG1995	H	4-hydroxy-L-threonine phosphate dehydrogenase PdxA	1	1	1	2	1	1	1	1	0	1	0	2	2	2	1	2	2	2	2	2	2	3	2	2	0	1	2	2	2	2	2	0	2	1	2	2	2	1	1	0	1	1	1	0	0	1	1
COG1680	V	CubicO group peptidase, beta-lactamase class C family	1	0	1	0	0	0	0	0	1	2	1	1	0	2	1	2	1	4	7	6	0	0	0	1	0	0	1	0	0	1	1	0	0	0	0	1	0	0	0	0	0	2	3	0	0	0	2
COG1989	NU	Prepilin signal peptidase PulO (type II secretory pathway) or related peptidase	1	1	1	1	1	1	1	1	0	1	0	1	1	1	1	1	1	1	1	1	1	1	1	1	2	2	1	1	1	1	1	1	1	1	2	0	1	1	1	1	1	1	1	1	1	1	1
COG0237	H	Dephospho-CoA kinase	1	1	1	1	1	1	1	1	0	1	0	1	1	1	1	1	1	1	1	1	1	1	1	1	1	1	1	1	1	1	1	1	1	1	1	0	1	1	1	1	1	1	1	1	0	1	1
COG0171	H	NH3-dependent NAD+ synthetase	1	1	1	1	1	1	1	1	1	1	1	1	1	1	1	1	1	1	1	1	1	1	1	1	1	1	1	1	1	1	1	2	1	1	1	0	1	1	1	1	1	1	1	1	1	1	1
COG4970	NW	Tfp pilus assembly protein FimT	2	2	2	3	1	1	2	2	0	2	0	2	3	4	5	5	4	5	2	3	2	3	3	4	2	1	4	3	3	4	4	2	4	3	2	3	2	3	3	1	2	3	3	1	1	0	3
COG4967	NW	Tfp pilus assembly protein PilV	1	2	2	3	1	1	2	2	0	1	0	2	3	4	5	5	3	5	2	3	1	3	3	4	2	1	4	3	3	4	4	2	4	2	1	2	2	3	3	2	2	2	3	1	1	2	3
COG4966	NW	Tfp pilus assembly protein PilW	2	2	2	2	1	1	2	2	0	1	0	2	3	3	5	5	4	5	2	3	0	2	2	4	2	0	3	3	3	4	3	2	3	3	1	2	2	3	2	2	1	2	3	1	1	1	3
COG4726	NW	Tfp pilus assembly protein PilX	1	1	1	2	2	2	2	2	0	0	0	1	2	2	3	2	2	2	2	2	1	2	2	2	1	0	2	2	2	2	2	2	1	1	0	1	1	2	1	1	0	1	2	0	0	1	1
COG3419	NW	Tfp pilus assembly protein, tip-associated adhesin PilY1	1	1	1	3	2	2	1	1	0	5	0	3	3	4	5	6	4	5	2	3	2	5	2	5	2	1	4	4	5	4	3	2	4	3	2	2	2	3	2	2	2	1	2	1	1	1	3
COG4968	NW	Tfp pilus assembly protein PilE	1	1	2	2	1	1	2	2	0	2	0	3	4	3	6	5	4	5	1	2	2	2	2	3	1	1	3	4	4	3	3	3	4	3	2	2	3	3	3	1	2	2	4	2	2	1	3
COG0676	G	D-hexose-6-phosphate mutarotase	0	0	0	1	0	0	0	0	0	0	0	1	1	1	1	1	1	1	1	1	1	1	1	1	0	0	1	1	1	1	1	1	0	1	1	1	0	2	0	1	0	0	0	0	0	0	1
COG1116	P	ABC-type nitrate/sulfonate/bicarbonate transport system, ATPase component	2	2	1	1	0	0	1	1	1	0	1	3	2	2	3	4	4	4	2	2	1	3	3	2	0	0	2	2	2	1	1	0	2	1	1	1	1	1	2	0	0	2	2	2	2	0	2
COG0600	P	ABC-type nitrate/sulfonate/bicarbonate transport system, permease component	2	2	1	1	0	0	1	1	1	0	1	3	2	2	3	3	5	5	2	2	1	3	3	2	0	0	2	2	2	1	1	0	2	1	1	1	0	1	2	0	0	2	2	2	2	1	2
COG0715	P	ABC-type nitrate/sulfonate/bicarbonate transport system, periplasmic component	2	2	2	1	0	0	2	2	1	0	1	4	2	3	5	5	6	5	3	3	1	3	4	2	1	0	2	2	2	1	1	0	2	1	2	1	0	1	2	1	1	2	2	4	4	0	2
COG3707	TK	Two-component response regulator, AmiR/NasT family, consists of REC and RNA-binding antiterminator (ANTAR) domains	0	0	0	0	0	0	0	0	0	0	0	0	0	1	0	0	0	0	0	0	0	1	0	1	0	0	1	0	0	1	1	0	0	0	0	1	0	0	0	0	0	0	0	0	0	0	0
COG0761	I	4-Hydroxy-3-methylbut-2-enyl diphosphate reductase IspH	1	1	1	1	1	1	1	1	0	0	0	1	1	1	1	1	1	1	1	1	0	1	1	1	1	0	1	1	1	1	1	1	1	1	1	1	1	1	1	1	1	0	0	0	0	0	0
COG1047	O	FKBP-type peptidyl-prolyl cis-trans isomerase 2	1	2	2	2	1	1	2	2	1	2	1	2	2	2	2	2	2	2	2	2	1	2	2	2	2	2	2	2	2	2	2	2	2	2	2	2	2	2	2	1	2	2	2	1	1	2	2
COG0597	MU	Lipoprotein signal peptidase	1	1	1	1	1	1	1	1	0	1	0	1	1	1	1	1	1	1	1	1	1	1	1	1	1	1	1	1	1	1	1	1	1	1	1	1	1	1	1	1	1	1	1	1	1	1	1
COG0060	J	Isoleucyl-tRNA synthetase	1	1	1	1	1	1	1	1	1	1	1	1	1	1	1	1	1	1	1	1	1	1	1	1	1	2	1	1	1	1	1	1	1	1	1	1	1	1	1	1	1	1	1	1	1	1	1
COG0196	H	FAD synthase	1	1	1	1	1	1	1	1	1	1	1	1	1	1	1	1	1	1	1	1	1	1	1	1	1	1	1	1	1	1	1	1	1	1	0	1	1	1	1	1	1	1	1	1	1	1	1
COG0728	M	Peptidoglycan biosynthesis protein MviN/MurJ, putative lipid II flippase	1	2	1	2	2	2	2	2	1	1	1	1	1	1	1	1	1	1	1	1	0	2	1	1	0	1	1	1	2	1	1	1	1	1	0	1	1	1	0	1	1	1	1	1	1	1	1
COG0268	J	Ribosomal protein S20	1	1	1	1	1	1	1	0	0	1	0	1	1	1	1	1	1	1	1	1	1	1	1	1	0	1	1	1	1	1	1	1	1	1	1	1	1	1	0	1	1	1	1	1	1	1	1
COG0263	E	Glutamate 5-kinase	1	1	0	1	0	0	1	1	1	0	1	1	1	1	1	1	1	1	1	1	1	2	1	1	0	1	1	1	1	1	1	1	1	1	1	1	1	1	0	1	1	1	1	0	0	1	1
COG0536	DL	GTPase involved in cell partioning and DNA repair	1	1	1	1	1	1	1	1	1	1	1	1	1	1	1	1	1	1	1	1	1	1	1	1	0	1	1	1	1	1	1	1	1	1	0	1	1	1	0	1	1	1	1	1	1	1	1
COG0211	J	Ribosomal protein L27	1	1	1	1	1	1	1	1	1	1	1	1	1	1	1	1	1	1	1	1	1	1	1	1	0	1	1	1	1	1	1	1	1	1	0	1	1	1	0	1	1	1	1	1	1	1	1
COG0261	J	Ribosomal protein L21	1	1	1	1	1	1	1	1	1	1	1	1	1	1	1	1	1	1	1	1	0	1	1	1	0	1	1	1	0	1	1	1	1	1	0	1	1	1	0	1	1	1	1	1	1	1	1
COG0142	H	Geranylgeranyl pyrophosphate synthase	2	2	2	2	2	2	2	2	2	1	2	2	2	2	2	2	2	2	2	2	2	2	2	2	1	1	2	3	3	2	2	2	2	2	2	2	3	2	0	2	2	2	2	2	2	2	2
COG4108	J	Peptide chain release factor RF-3	1	1	1	1	1	1	1	1	1	1	1	1	1	1	1	1	1	1	1	1	1	1	1	1	1	1	1	1	1	1	1	1	1	1	1	1	1	1	0	1	1	1	1	1	1	1	1
COG2847	P	Copper(I)-binding protein	0	1	1	1	0	1	1	1	1	1	1	1	1	1	1	1	1	1	1	1	0	1	1	1	1	1	1	1	1	1	1	1	1	1	1	1	1	1	1	1	1	1	1	1	1	1	1
COG0242	J	Peptide deformylase	1	1	1	3	2	2	2	2	1	1	1	4	2	4	2	2	2	2	4	4	3	3	4	4	0	1	3	2	2	3	3	2	5	1	1	3	2	2	2	1	0	1	1	1	1	3	3
COG3200	E	3-deoxy-D-arabino-heptulosonate 7-phosphate (DAHP) synthase, class II	1	1	1	1	1	1	1	1	1	1	1	1	1	1	1	1	1	1	1	1	0	1	1	1	1	1	1	1	1	1	1	1	1	1	1	1	1	0	1	1	1	1	1	1	1	1	1
COG3608	R	Predicted deacylase	0	0	0	1	0	0	0	0	2	0	2	0	1	2	2	3	2	3	0	0	0	2	0	2	0	1	2	1	1	2	2	1	1	1	1	2	1	0	2	1	1	1	1	0	0	1	1
COG3394	S	Predicted glycoside hydrolase or deacetylase ChbG, UPF0249 family	1	1	1	2	0	1	2	2	0	0	0	2	1	2	1	1	0	1	2	3	1	2	2	2	1	0	1	0	0	1	1	0	1	1	0	1	0	0	1	2	0	0	0	0	0	0	1
COG3133	M	Outer membrane lipoprotein SlyB	1	0	1	1	0	0	1	1	2	0	2	1	1	1	1	1	1	1	1	1	0	1	1	1	0	1	1	1	1	1	1	1	1	2	1	1	0	0	1	0	0	1	1	1	1	2	2
COG1027	E	Aspartate ammonia-lyase	0	0	0	1	0	0	0	0	1	1	1	3	1	1	1	1	1	1	2	1	0	1	2	1	1	1	1	1	1	1	1	1	1	2	1	1	1	0	1	0	1	1	1	0	0	1	3
COG4566	TK	Two-component response regulator, FixJ family, consists of REC and HTH domains	1	2	2	2	1	1	2	2	1	1	1	1	2	2	2	2	2	2	2	2	1	2	1	2	2	2	2	2	2	1	1	2	1	2	3	1	2	0	2	2	1	1	1	1	1	1	1
COG2925	L	Exonuclease I	1	1	1	1	1	1	1	1	1	1	1	1	1	1	1	1	1	1	1	1	1	1	1	1	1	1	1	1	1	1	1	1	1	1	1	1	1	0	1	1	1	1	1	1	1	1	1
COG1739	R	Putative translation regulator, IMPACT (imprinted ancient) protein family	0	0	0	0	0	0	0	0	1	0	1	1	1	1	1	1	1	1	1	1	0	2	1	1	1	1	1	1	1	1	1	0	1	1	1	1	1	0	1	1	1	1	1	0	0	1	1
COG0605	P	Superoxide dismutase	1	1	1	1	1	1	1	1	1	1	1	1	1	1	2	1	1	1	1	1	0	1	1	1	0	1	1	1	1	1	1	1	1	1	1	1	1	0	1	1	1	1	1	1	1	1	1
COG4113	R	Predicted nucleic acid-binding protein, contains PIN domain	0	0	0	1	0	0	2	2	0	0	0	0	0	0	0	0	0	0	2	0	0	2	0	0	0	0	1	0	0	1	1	2	0	1	1	1	2	0	0	1	1	0	0	0	0	0	0
COG2378	K	Predicted DNA-binding transcriptional regulator YafY, contains an HTH and WYL domains	1	2	0	1	0	0	0	0	0	1	0	0	1	1	1	1	0	0	2	0	0	0	1	1	0	1	1	1	1	0	0	0	1	0	3	0	0	1	1	1	0	0	2	0	0	0	0
COG3011	R	Predicted thiol-disulfide oxidoreductase YuxK, DCC family	0	0	1	1	0	0	1	1	1	0	1	0	1	1	1	2	1	1	0	1	1	1	1	1	1	1	1	1	1	1	1	1	1	1	1	1	1	0	0	1	1	1	1	0	0	0	1
COG3620	K	Predicted transcriptional regulator with C-terminal CBS domains	0	0	1	3	0	0	0	0	1	0	1	0	0	1	1	0	0	0	1	0	0	0	0	0	0	0	1	0	0	2	1	1	0	0	0	0	0	0	0	0	0	0	0	0	0	0	0
COG3768	S	Uncharacterized membrane protein YcjF, UPF0283 family	0	0	0	1	0	0	0	0	1	0	1	0	1	1	1	1	1	1	0	0	1	1	0	1	1	1	1	1	1	1	1	1	1	1	1	1	1	1	1	0	1	0	0	0	0	0	1
COG3106	R	Predicted ATPase, YcjX-like family	0	2	0	1	0	0	0	0	1	0	1	0	1	1	1	1	1	1	0	0	1	2	0	1	1	1	1	1	1	1	1	1	1	1	1	1	1	1	2	1	1	0	0	0	0	0	1
COG1403	V	5-methylcytosine-specific restriction endonuclease McrA	0	0	2	12	0	1	2	1	0	0	0	1	1	1	1	2	1	1	1	2	1	1	4	1	0	1	1	1	1	2	2	2	2	2	2	2	3	1	0	2	0	0	0	0	0	0	0
COG3274	M	Surface polysaccharide O-acyltransferase, integral membrane enzyme	0	0	0	1	0	0	0	0	2	0	2	1	0	0	0	0	0	0	0	0	0	1	0	1	1	1	1	0	0	1	1	0	0	1	1	1	0	0	0	1	1	0	0	0	0	0	1
COG0647	F	Ribonucleotide monophosphatase NagD, HAD superfamily	0	0	1	1	1	1	1	1	1	0	1	0	1	1	1	1	1	1	0	1	0	1	0	1	1	0	1	1	1	1	1	1	1	1	1	1	1	0	1	1	1	0	0	1	1	1	1
COG3550	T	Serine/threonine protein kinase HipA, toxin component of the HipAB toxin-antitoxin module	2	1	1	4	0	0	0	0	1	0	1	3	0	2	1	0	0	0	7	2	0	2	2	6	0	0	2	0	0	0	0	0	0	0	1	0	0	1	2	1	0	0	1	2	2	1	0
COG4799	I	Acetyl-CoA carboxylase, carboxyltransferase component	1	1	1	1	0	0	1	1	0	1	0	1	1	2	2	4	3	3	1	1	1	1	2	2	0	0	1	1	2	1	1	0	1	1	1	1	1	2	2	1	0	2	2	0	0	2	2
COG4770	I	Acetyl/propionyl-CoA carboxylase, alpha subunit	1	1	1	1	0	0	1	1	0	1	0	2	1	2	2	4	5	4	2	2	1	2	3	2	0	0	1	1	1	1	1	0	1	2	1	1	1	2	1	0	0	2	2	0	0	2	2
COG3945	R	Hemerythrin-like domain	0	0	0	1	0	0	0	0	0	0	0	1	1	1	0	1	1	1	1	1	0	0	1	1	1	1	1	1	1	1	1	1	1	1	1	1	1	0	1	1	0	1	1	0	0	0	0
COG2153	R	Predicted N-acyltransferase, GNAT family	0	0	0	0	0	0	0	0	0	0	0	2	0	1	1	1	1	1	1	2	0	1	1	1	1	1	1	0	0	1	1	0	1	0	1	1	0	0	1	1	1	0	0	0	0	1	1
COG0686	E	Alanine dehydrogenase	1	5	1	1	1	1	1	1	0	1	0	1	1	2	1	1	1	1	1	1	1	1	1	1	1	1	1	1	1	1	0	1	2	1	1	1	1	1	2	1	2	2	1	0	0	1	1
COG0231	J	Translation elongation factor P (EF-P)/translation initiation factor 5A (eIF-5A)	1	1	2	2	1	1	2	2	1	1	1	2	2	2	2	2	2	2	2	2	2	2	2	2	1	2	2	2	2	2	2	0	2	2	2	2	2	1	2	0	2	2	2	1	1	2	2
COG3068	S	Uncharacterized protein YjaG, DUF416 family	0	0	0	1	0	0	0	0	1	0	1	1	1	1	1	1	1	1	1	1	1	1	1	1	1	1	1	1	1	1	1	0	1	1	1	1	0	1	1	1	0	1	1	0	0	1	1
COG1055	P	Na+/H+ antiporter NhaD or related arsenite permease	1	1	0	1	0	0	1	1	1	0	1	1	1	1	1	1	1	1	1	1	0	1	1	1	0	0	1	1	1	1	1	1	2	0	1	1	1	1	1	0	0	1	1	1	1	1	1
COG2606	J	Cys-tRNA(Pro) deacylase, prolyl-tRNA editing enzyme YbaK/EbsC	0	0	0	2	0	0	1	1	3	1	3	4	2	4	3	3	4	4	3	3	1	1	3	4	0	1	1	2	2	1	1	1	4	3	1	1	2	3	2	1	1	4	4	0	0	3	3
COG0717	F	Deoxycytidine triphosphate deaminase	1	1	1	1	0	0	1	1	1	1	1	0	0	1	0	0	0	0	0	0	0	1	0	1	0	0	1	0	0	1	1	0	1	0	0	1	0	0	0	0	0	1	1	1	1	1	1
COG2249	R	Putative NADPH-quinone reductase (modulator of drug activity B)	1	1	0	1	0	0	0	0	2	1	2	1	1	1	1	2	1	2	1	1	1	1	1	1	1	0	1	1	1	1	1	0	1	1	1	1	0	1	1	1	1	0	0	0	0	0	4
COG0489	D	Chromosome partitioning ATPase, Mrp family, contains Fe-S cluster	1	1	1	1	2	2	1	1	1	1	1	2	2	2	2	3	3	2	3	2	1	2	2	2	1	2	1	2	2	1	1	2	1	2	3	1	2	2	3	3	2	1	1	1	1	1	1
COG0143	J	Methionyl-tRNA synthetase	1	1	1	1	1	1	1	1	0	1	0	1	1	1	1	1	1	1	2	1	1	1	1	1	1	1	1	1	1	1	1	0	1	1	1	1	1	1	1	1	1	1	1	1	1	1	1
COG1054	R	Predicted sulfurtransferase	1	1	1	1	1	1	1	1	1	1	1	1	1	1	1	1	1	1	1	1	1	2	1	1	1	1	1	1	2	1	1	1	1	1	1	1	1	1	1	1	1	1	1	0	0	1	1
COG2818	L	3-methyladenine DNA glycosylase Tag	0	0	1	1	0	0	1	1	1	0	1	2	1	2	1	1	1	1	2	2	1	1	2	2	1	1	2	1	1	2	1	1	2	1	1	2	1	1	1	1	0	2	2	1	1	2	2
COG4395	I	Predicted lipid-binding transport protein, Tim44 family	0	0	1	1	1	1	1	1	1	0	1	1	0	1	1	0	0	0	1	1	1	1	1	1	0	0	1	0	0	1	1	0	1	0	0	0	0	0	0	0	0	1	1	1	1	1	1
COG5626	S	Uncharacterized protein	0	0	0	1	0	0	1	1	0	1	0	2	1	1	1	2	1	1	1	1	1	1	1	1	0	0	1	1	1	1	1	0	1	0	0	1	0	1	0	0	0	1	1	0	0	1	1
COG4657	C	Na+-translocating ferredoxin:NAD+ oxidoreductase RNF, RnfA subunit	1	1	1	1	1	1	1	1	1	1	1	2	1	1	1	1	1	1	2	2	1	1	2	1	0	0	1	1	1	1	1	0	1	1	0	1	1	1	1	1	1	1	1	1	1	2	1
COG2878	C	Na+-translocating ferredoxin:NAD+ oxidoreductase RNF, RnfB subunit	1	1	1	1	1	0	1	1	1	1	1	2	1	1	1	2	1	1	2	2	1	1	2	1	0	1	1	1	1	1	1	0	1	1	0	1	1	1	2	1	1	1	1	1	1	2	1
COG4656	C	Na+-translocating ferredoxin:NAD+ oxidoreductase RNF, RnfC subunit	1	1	1	1	1	1	1	1	1	1	1	2	1	1	2	2	2	2	2	2	1	2	2	1	0	1	1	2	2	1	1	0	1	2	0	1	1	1	0	1	2	2	2	1	1	3	3
COG4658	C	Na+-translocating ferredoxin:NAD+ oxidoreductase RNF, RnfD subunit	1	1	1	1	1	1	1	1	1	1	1	2	1	1	1	1	1	1	2	2	0	2	2	1	0	0	1	1	1	1	1	1	1	1	1	1	1	1	1	1	1	1	1	1	1	2	1
COG4659	C	Na+-translocating ferredoxin:NAD+ oxidoreductase RNF, RnfG subunit	1	1	1	1	1	1	1	1	1	1	1	2	1	1	1	1	1	1	2	2	1	1	2	1	0	0	1	1	1	1	1	1	1	1	1	1	1	1	1	1	1	1	1	1	1	2	1
COG4660	C	Na+-translocating ferredoxin:NAD+ oxidoreductase RNF, RnfE subunit	1	1	1	1	1	1	1	1	0	1	0	2	1	1	1	1	1	1	2	2	0	2	2	1	0	0	1	1	1	1	1	1	1	1	1	1	1	1	1	1	1	1	1	1	1	2	1
COG0177	L	Endonuclease III	0	1	1	1	1	1	1	1	0	1	0	1	1	1	1	1	1	1	1	1	1	1	1	1	0	1	1	1	1	1	1	1	1	1	1	1	1	1	1	1	1	1	1	1	0	1	1
COG0742	J	16S rRNA G966 N2-methylase RsmD	1	1	1	1	1	1	1	1	3	0	3	2	1	1	1	1	1	1	2	2	0	1	2	2	1	1	2	1	1	1	1	1	1	1	1	1	1	1	1	1	1	1	1	1	1	1	1
COG1968	I	Undecaprenyl pyrophosphate phosphatase UppP	1	1	1	1	1	1	1	1	1	1	1	2	1	1	1	2	1	1	1	5	1	1	2	1	1	1	1	1	1	1	1	1	1	2	1	1	1	1	1	1	1	1	2	0	1	1	1
COG1214	J	tRNA A37 threonylcarbamoyladenosine modification protein TsaB	1	1	1	1	1	1	1	1	1	1	1	1	1	1	1	1	1	1	1	1	1	1	1	1	1	1	1	1	1	1	1	1	1	1	1	1	1	1	1	1	1	1	1	0	0	1	1
COG0563	F	Adenylate kinase or related kinase	1	1	1	1	1	1	1	1	0	1	0	1	1	2	1	2	1	1	1	1	1	1	1	2	1	1	1	1	1	1	1	1	3	1	1	1	1	1	1	1	1	1	1	1	1	1	2
COG3536	S	Uncharacterized conserved protein, DUF971 family	1	1	1	1	0	0	1	1	1	1	1	1	1	1	1	1	1	1	1	1	1	1	1	1	1	0	1	1	1	1	1	0	1	1	1	1	1	1	1	1	1	1	1	1	1	1	1
COG3765	M	LPS O-antigen chain length determinant protein, WzzB/FepE family	1	1	0	1	0	0	0	0	0	1	0	0	0	1	0	0	0	0	1	1	1	1	0	1	0	0	1	0	0	1	1	0	2	0	0	1	0	1	0	0	1	1	1	1	1	1	1
COG1220	O	ATP-dependent protease HslVU (ClpYQ), ATPase subunit	1	1	1	1	1	1	1	1	1	1	1	1	1	1	1	1	1	1	1	1	1	1	1	1	1	1	1	1	1	1	1	0	1	1	1	1	1	1	1	1	1	1	1	1	1	1	1
COG5405	O	ATP-dependent protease HslVU (ClpYQ), peptidase subunit	1	1	1	1	1	1	1	1	1	1	1	1	1	1	1	1	1	1	1	1	0	1	1	1	1	0	1	1	1	1	1	0	1	1	1	1	1	1	1	1	1	1	1	1	1	1	1
COG1770	E	Protease II	1	1	0	1	0	0	1	1	1	1	1	0	1	1	1	1	1	1	0	0	1	1	0	2	1	0	1	1	1	1	1	1	1	2	1	1	1	0	0	1	1	1	1	1	1	1	2
COG3087	D	Cell division protein FtsN	1	1	1	1	1	1	1	1	1	1	1	1	1	1	2	1	1	1	1	1	1	1	1	1	0	0	1	1	1	1	1	0	1	1	1	1	1	1	1	1	1	1	1	1	1	1	1
COG3591	E	V8-like Glu-specific endopeptidase	0	0	0	0	0	0	0	0	0	0	0	0	0	0	0	0	0	0	0	1	0	1	0	0	0	0	1	0	0	1	1	0	0	0	0	0	0	0	0	0	0	0	0	0	0	0	1
COG0495	J	Leucyl-tRNA synthetase	1	1	1	1	1	1	1	1	0	1	0	1	1	1	1	1	1	1	1	1	2	1	1	1	1	1	1	1	1	1	1	0	1	1	1	1	1	1	1	0	1	1	1	1	1	1	1
COG0108	H	3,4-dihydroxy-2-butanone 4-phosphate synthase	1	1	1	1	1	1	1	1	1	0	1	2	1	3	2	1	1	1	1	2	0	1	2	2	1	1	2	1	1	1	1	1	2	1	1	1	1	1	0	1	1	1	1	1	1	1	2
COG0075	EF	Archaeal aspartate aminotransferase or a related aminotransferase, includes purine catabolism protein PucG	0	0	0	2	0	0	1	1	0	0	0	2	1	2	1	2	1	2	3	2	1	2	1	2	0	0	2	3	3	2	2	0	2	1	1	2	1	0	1	1	0	2	2	0	0	3	2
COG2988	E	Succinylglutamate desuccinylase	0	0	0	1	0	0	1	1	0	0	0	1	1	1	0	1	1	1	0	0	0	1	0	1	0	0	1	0	0	1	1	0	0	1	1	1	1	1	1	0	0	0	0	0	0	0	0
COG2980	M	Outer membrane lipoprotein LptE/RlpB (LPS assembly)	1	1	1	1	0	0	1	1	0	1	0	1	1	1	1	1	1	1	1	1	1	1	1	1	0	1	1	1	1	1	1	1	1	1	1	1	1	1	0	0	1	1	1	1	1	1	1
COG1466	L	DNA polymerase III, delta subunit	1	1	1	1	1	1	1	1	1	1	1	1	1	1	1	1	1	1	1	1	0	1	1	1	0	1	1	1	1	1	1	1	1	1	1	1	1	1	0	1	1	1	1	1	1	1	1
COG0733	R	Na+-dependent transporter, SNF family	1	2	1	3	1	1	3	3	1	2	1	6	2	4	1	3	3	3	4	5	3	3	4	3	0	0	3	2	2	3	3	2	4	4	1	2	2	3	2	0	0	3	4	1	1	7	4
COG2336	T	Antitoxin component of the MazEF toxin-antitoxin module	0	0	0	4	0	0	0	0	0	0	0	0	2	0	1	0	1	0	0	0	0	3	0	0	1	0	2	2	2	1	1	2	0	1	2	0	0	0	2	2	1	0	0	0	0	0	0
COG0129	EG	Dihydroxyacid dehydratase/phosphogluconate dehydratase	0	0	0	1	0	0	1	1	1	0	1	1	1	2	1	2	2	2	1	1	0	1	1	2	0	0	1	2	1	1	1	1	1	2	2	1	1	0	1	0	0	1	1	0	0	1	1
COG0531	E	Amino acid transporter	1	1	0	0	1	1	2	1	6	0	6	5	4	4	3	5	6	8	2	4	0	4	2	1	2	3	3	4	4	2	2	4	5	4	3	0	2	2	3	7	6	10	9	0	0	3	6
COG0415	L	Deoxyribodipyrimidine photolyase	0	0	1	1	1	1	1	1	3	0	3	2	4	1	1	2	2	2	2	1	1	1	2	1	0	2	1	2	2	1	1	2	1	3	2	1	2	1	0	1	2	1	1	1	1	1	2
COG3272	S	Uncharacterized conserved protein YbgA, DUF1722 family	0	0	0	1	0	0	1	1	1	0	1	0	1	1	1	1	1	1	1	1	1	1	1	1	0	1	1	1	1	1	1	0	1	1	1	1	0	1	0	1	1	1	1	0	0	1	1
COG4178	R	ABC-type uncharacterized transport system, permease and ATPase components	0	0	0	1	0	0	0	0	0	0	0	0	0	1	0	0	0	0	0	2	1	1	0	0	0	0	1	0	0	1	1	0	0	1	1	1	0	0	0	0	0	0	0	0	0	0	0
COG0018	J	Arginyl-tRNA synthetase	1	1	1	1	1	1	1	1	1	1	1	1	1	1	1	1	1	1	1	1	0	1	1	1	1	1	1	1	1	1	1	1	1	1	1	1	1	1	2	2	1	1	1	1	1	1	1
COG1490	J	D-Tyr-tRNAtyr deacylase	2	1	1	1	1	1	1	1	1	0	1	1	1	1	1	1	1	1	1	1	1	1	1	1	1	1	1	1	1	1	1	1	1	1	1	1	0	0	0	1	1	1	1	0	0	1	1
COG2340	S	Uncharacterized conserved protein YkwD, contains CAP (CSP/antigen 5/PR1) domain	0	0	0	1	0	0	0	0	0	0	0	1	0	1	0	0	0	0	1	0	1	1	0	1	0	0	1	0	0	1	1	0	0	0	0	0	0	0	0	0	0	0	0	0	0	1	1
COG1217	T	Predicted membrane GTPase involved in stress response	1	1	1	1	1	1	1	1	1	1	1	1	1	1	1	1	1	1	1	1	1	1	1	1	1	1	1	1	1	1	1	1	1	1	1	1	1	1	1	1	1	1	1	1	1	1	1
COG2870	M	ADP-heptose synthase, bifunctional sugar kinase/adenylyltransferase	1	1	1	1	1	1	1	1	1	1	1	1	1	1	0	2	1	1	1	1	1	1	1	1	1	0	1	1	1	1	1	1	1	1	1	1	1	1	1	1	1	1	1	1	1	1	1
COG2049	E	Allophanate hydrolase subunit 1	0	0	0	2	0	0	1	1	0	0	0	1	1	1	0	1	1	1	1	1	0	2	0	1	0	0	1	1	1	1	1	0	1	1	1	1	0	0	0	0	0	1	1	0	0	0	1
COG1984	E	Allophanate hydrolase subunit 2	0	0	0	2	0	0	1	1	0	0	0	1	1	1	0	1	1	1	1	1	0	1	0	1	0	0	1	1	1	1	1	0	1	1	1	1	0	0	1	0	0	1	1	0	0	0	1
COG1540	R	Lactam utilization protein B (function unknown)	0	0	0	2	0	0	1	1	0	0	0	1	1	1	0	1	1	1	1	1	0	1	0	1	0	0	1	1	1	1	1	0	1	1	1	1	1	0	0	0	0	1	1	0	0	0	1
COG2102	J	Diphthamide synthase (EF-2-diphthine--ammonia ligase)	0	0	0	0	0	0	0	0	1	0	1	1	0	1	1	1	1	1	0	0	0	0	1	1	1	1	1	0	0	0	0	0	0	0	0	0	1	0	1	0	0	0	0	0	0	0	1
COG3110	S	Uncharacterized conserved protein YccT, UPF0319 family	0	1	0	1	0	0	0	0	0	0	0	1	1	1	0	1	1	1	1	1	1	1	1	1	0	1	1	1	1	1	1	1	0	1	1	1	1	1	0	1	0	0	0	0	0	1	1
COG2096	H	Cob(I)alamin adenosyltransferase	0	0	0	2	0	0	2	2	0	0	0	2	2	2	3	3	3	3	1	1	2	2	2	2	2	1	2	3	3	2	2	2	1	1	2	2	1	1	2	2	0	2	2	0	0	0	1
COG4206	H	Outer membrane cobalamin receptor protein	1	1	2	1	0	0	1	1	1	0	1	1	1	1	2	1	1	1	1	2	1	2	1	1	0	1	1	1	2	1	1	1	1	1	1	1	1	1	1	1	0	1	1	0	0	1	3
COG0614	P	ABC-type Fe3+-hydroxamate transport system, periplasmic component	0	0	2	1	0	0	2	2	1	0	1	2	3	2	4	3	2	2	2	2	1	2	2	1	1	2	2	3	3	2	2	1	2	1	1	1	2	1	1	3	0	2	3	0	0	1	3
COG1492	H	Cobyric acid synthase	0	0	0	1	0	0	0	0	1	0	1	1	1	1	1	1	1	1	1	0	1	2	1	1	0	1	1	1	1	1	1	1	1	1	1	1	1	1	1	0	0	1	1	0	0	1	1
COG1519	M	3-deoxy-D-manno-octulosonic-acid transferase	1	1	1	1	1	1	2	1	1	1	1	1	1	1	1	1	1	1	1	1	1	1	1	1	1	0	1	1	1	1	1	1	1	1	1	1	1	1	1	0	1	1	1	1	1	1	1
COG3806	T	Anti-sigma factor ChrR, cupin superfamily	0	0	0	1	0	0	1	1	0	0	0	1	1	2	1	1	1	1	1	1	1	2	1	2	0	0	2	1	1	1	1	1	2	1	1	1	1	0	0	1	1	0	0	0	0	0	2
COG3151	S	Uncharacterized protein YqiB, DUF1249 family	0	0	1	1	0	0	1	1	1	0	1	1	1	1	1	1	1	1	1	1	1	1	1	1	1	1	1	1	1	1	1	1	1	1	1	1	1	1	1	1	0	1	1	0	0	1	1
COG1409	T	3',5'-cyclic AMP phosphodiesterase CpdA	0	1	1	2	0	0	1	1	1	0	1	3	1	3	1	1	1	1	3	2	0	2	2	2	1	1	2	1	1	2	2	1	3	1	1	1	0	1	1	1	1	1	1	0	0	2	1
COG0207	F	Thymidylate synthase	1	1	1	1	1	1	1	1	1	1	1	1	1	1	1	1	1	1	1	1	1	1	1	1	0	1	1	1	1	1	1	1	1	1	1	1	1	1	2	1	1	1	1	1	1	1	1
COG0682	M	Prolipoprotein diacylglyceryltransferase	1	1	1	1	1	1	1	1	0	1	0	1	1	1	1	1	1	1	1	1	1	1	1	1	0	1	1	1	1	1	1	1	1	1	1	1	1	1	1	1	1	1	1	1	1	1	1
COG0076	E	Glutamate or tyrosine decarboxylase or a related PLP-dependent protein	0	0	2	0	0	0	2	2	2	0	2	0	0	2	2	1	2	1	0	0	0	1	0	3	1	0	1	0	0	1	1	2	2	1	1	1	0	1	2	1	1	2	2	0	0	1	1
COG2066	E	Glutaminase	0	0	0	0	0	0	0	0	1	0	1	1	0	2	0	0	0	0	1	1	0	1	1	0	0	2	1	0	0	0	0	1	1	1	1	0	0	1	2	1	1	1	1	0	0	1	2
COG0033	G	Phosphoglucomutase	1	1	1	1	1	1	1	1	1	0	1	1	1	1	1	1	1	1	1	1	1	1	1	1	0	1	1	1	1	1	1	0	1	1	1	1	1	1	1	1	1	0	0	0	0	1	1
COG0162	J	Tyrosyl-tRNA synthetase	1	1	1	1	1	1	1	1	1	1	1	1	1	1	1	1	1	1	1	1	0	2	1	1	1	0	1	1	1	1	1	1	1	1	1	1	1	1	0	1	1	1	1	1	1	1	1
COG2377	M	1,6-Anhydro-N-acetylmuramate kinase	1	1	2	1	0	0	1	1	1	1	1	1	1	1	1	1	1	1	1	1	1	2	1	1	1	1	1	1	1	1	1	1	1	1	1	1	1	2	1	1	1	1	1	1	1	1	1
COG2862	S	Uncharacterized membrane protein YqhA	0	1	1	0	0	0	0	0	0	0	0	1	0	1	1	2	2	2	1	1	0	1	1	1	1	1	1	0	0	0	0	0	0	0	0	0	0	0	1	0	0	2	2	0	0	0	2
COG0002	E	N-acetyl-gamma-glutamylphosphate reductase	0	0	0	1	0	0	1	1	0	0	0	1	1	1	1	1	1	1	1	1	0	1	1	1	1	1	1	1	1	1	1	1	1	1	1	1	1	2	0	1	1	1	1	0	0	1	1
COG1981	S	Uncharacterized membrane protein	1	1	0	1	1	1	1	1	0	1	0	1	1	1	1	1	1	1	1	1	0	1	1	1	1	1	1	1	1	1	1	0	1	1	1	1	1	0	1	1	1	1	1	1	1	1	1
COG0282	C	Acetate kinase	0	1	0	1	1	0	1	1	1	1	1	1	1	1	1	1	1	1	1	1	1	1	1	1	1	1	1	1	1	1	1	1	1	1	2	1	1	0	1	1	1	1	1	0	0	1	1
COG0280	C	Phosphotransacetylase	0	1	0	1	1	1	1	1	1	1	1	1	1	1	1	1	1	1	1	1	1	1	1	1	1	1	1	1	1	1	1	1	1	1	1	1	1	0	0	1	1	2	2	0	0	2	2
COG0161	H	Adenosylmethionine-8-amino-7-oxononanoate aminotransferase	1	1	1	1	1	1	1	1	0	1	0	4	2	2	5	3	4	4	1	1	1	1	5	3	1	1	1	2	2	1	1	1	4	2	3	0	1	0	2	1	1	3	3	1	1	1	3
COG0720	H	6-pyruvoyl-tetrahydropterin synthase	1	1	1	1	1	1	1	1	0	0	0	1	1	1	1	1	1	1	1	1	0	0	1	1	0	0	1	1	1	1	1	1	1	1	1	0	1	0	0	1	1	1	1	0	0	1	1
COG1820	G	N-acetylglucosamine-6-phosphate deacetylase	1	1	2	1	0	0	1	1	1	0	1	3	1	1	1	2	2	2	1	1	0	1	1	1	0	2	1	1	1	1	1	0	2	1	2	1	1	2	1	1	1	1	1	1	1	1	1
COG3657	V	Putative component of the toxin-antitoxin plasmid stabilization module	0	0	0	3	0	0	1	1	0	0	0	0	2	2	2	0	0	0	1	0	0	3	0	1	1	1	2	3	3	3	2	2	0	0	2	2	2	0	2	1	1	0	0	0	0	1	0
COG4992	E	Acetylornithine/succinyldiaminopimelate/putrescine aminotransferase	1	1	1	2	1	1	1	1	2	1	2	1	1	1	1	1	1	1	1	1	1	2	1	1	1	1	1	1	1	1	1	1	1	1	1	0	1	1	1	1	1	3	2	0	0	2	2
COG3138	E	Arginine/ornithine N-succinyltransferase beta subunit	1	1	2	2	1	1	2	2	0	0	0	1	1	2	1	1	1	1	1	1	1	2	1	2	1	1	2	1	1	2	2	1	2	1	1	0	1	1	1	1	1	2	2	0	0	0	1
COG3724	E	Succinylarginine dihydrolase	1	1	1	1	1	1	1	1	0	0	0	1	1	1	0	1	1	1	1	1	1	1	1	1	1	1	1	1	1	1	1	1	1	1	1	0	1	1	1	1	1	0	0	0	0	0	1
COG2850	J	Ribosomal protein L16 Arg81 hydroxylase, contains JmjC domain	1	1	0	1	0	0	1	1	0	1	0	0	0	1	1	1	1	1	0	0	1	1	0	2	0	0	2	0	0	2	2	0	1	0	0	1	0	1	1	0	0	1	2	0	0	0	1
COG0459	O	Chaperonin GroEL (HSP60 family)	1	1	1	1	1	1	1	1	0	1	0	1	1	1	1	1	1	1	1	1	0	1	1	1	2	1	1	1	1	1	1	1	1	1	1	1	1	1	1	1	1	1	1	1	1	1	1
COG0234	O	Co-chaperonin GroES (HSP10)	1	1	1	1	1	1	1	1	1	1	1	1	1	1	2	1	1	1	1	2	0	1	1	1	1	1	1	1	1	1	1	1	1	1	1	1	1	1	1	1	1	1	1	1	1	1	1
COG3030	R	Protein affecting phage T7 exclusion by the F plasmid, UPF0716 family	0	0	1	1	0	0	1	1	1	1	1	1	1	1	1	1	1	1	1	1	0	1	1	1	1	1	1	1	1	1	1	0	1	1	1	1	1	1	1	0	1	1	1	1	1	1	1
COG0748	P	Putative heme iron utilization protein	0	0	0	1	0	0	1	1	0	1	0	1	1	1	2	2	2	2	1	1	1	1	1	1	1	0	1	1	1	1	1	1	2	2	0	1	1	2	2	1	0	1	1	0	0	1	2
COG3137	M	Putative salt-induced outer membrane protein YdiY	0	0	1	0	0	0	1	1	0	0	0	1	0	1	0	0	0	1	0	1	0	1	0	1	0	0	1	0	0	1	1	0	0	0	1	1	0	0	0	0	0	1	1	1	1	0	1
COG3695	K	Alkylated DNA nucleotide flippase Atl1, participates in nucleotide excision repair, Ada-like DNA-binding domain	1	1	1	1	0	0	1	1	1	2	1	1	1	1	1	1	1	1	1	1	1	1	1	1	1	1	1	1	1	1	1	1	1	1	1	1	1	1	0	1	1	1	1	0	0	1	1
COG1666	S	Uncharacterized conserved protein YajQ, UPF0234 family	1	1	1	1	1	1	1	1	1	1	1	1	1	1	1	1	1	1	1	1	1	1	1	1	1	1	1	1	1	1	1	1	1	1	1	1	1	1	1	1	1	1	1	1	1	1	1
COG3360	R	Flavin-binding protein dodecin	0	0	0	1	0	0	0	0	1	0	1	1	1	1	1	1	1	1	1	1	1	1	1	1	1	1	1	1	1	1	1	1	1	1	1	1	1	1	1	1	1	1	1	0	0	1	1
COG1893	H	Ketopantoate reductase	0	0	1	1	0	0	0	0	1	1	1	1	1	2	1	1	1	1	1	1	1	1	1	2	1	1	1	1	1	1	1	1	2	1	1	1	1	1	0	1	1	2	2	1	1	2	2
COG0157	H	Nicotinate-nucleotide pyrophosphorylase	1	1	1	1	0	0	1	1	0	1	0	1	1	1	1	1	1	1	1	1	0	2	1	1	1	1	1	1	1	1	1	1	1	1	1	1	1	1	0	1	1	1	1	0	0	1	1
COG1087	M	UDP-glucose 4-epimerase	1	1	1	1	1	1	2	2	1	1	1	4	2	1	1	3	3	2	2	2	1	2	5	2	0	1	2	2	2	1	1	2	2	3	1	1	1	1	1	1	1	1	2	1	1	1	1
COG4969	NW	Tfp pilus assembly protein, major pilin PilA	1	1	1	1	1	1	2	2	2	1	2	1	1	2	2	3	2	2	1	2	1	1	2	2	1	1	2	1	1	2	1	0	2	1	1	1	0	2	0	1	1	5	4	1	0	3	4
COG3307	M	O-antigen ligase	0	0	0	0	1	1	0	0	1	0	1	2	2	3	0	1	3	1	1	3	0	2	1	3	3	4	2	1	1	2	2	0	2	1	2	1	2	3	2	2	3	4	6	1	1	0	2
COG4148	P	ABC-type molybdate transport system, ATPase component	0	0	0	1	0	0	1	1	1	0	1	1	1	1	1	1	1	1	1	1	1	1	1	1	1	1	1	1	1	1	0	1	1	1	1	1	1	1	1	0	1	1	1	0	0	1	1
COG4149	P	ABC-type molybdate transport system, permease component	0	0	0	1	0	0	1	1	1	0	1	1	1	1	1	1	1	1	1	1	1	1	1	1	1	0	1	1	1	1	1	1	1	1	0	1	1	1	1	1	0	1	1	0	0	1	1
COG0314	H	Molybdopterin synthase catalytic subunit	0	0	0	1	0	0	1	1	1	1	1	1	1	1	1	1	1	1	1	1	1	1	1	1	1	1	1	1	1	1	1	1	1	1	1	1	1	1	1	1	0	1	1	0	0	1	1
COG1977	H	Molybdopterin converting factor, small subunit	0	0	0	1	0	0	1	1	0	0	0	1	1	1	1	1	1	1	1	1	1	1	1	1	1	1	1	1	1	1	1	1	1	1	1	1	1	1	1	1	0	1	1	0	0	1	1
COG0315	H	Molybdenum cofactor biosynthesis enzyme	0	0	0	1	0	0	1	1	0	1	0	1	1	1	1	1	1	1	1	1	1	1	1	1	1	1	1	1	1	1	1	1	1	1	1	1	1	1	1	1	0	1	1	0	0	1	1
COG0521	H	Molybdopterin biosynthesis enzyme MoaB	0	0	0	1	0	0	1	1	0	0	0	1	1	1	1	1	1	1	1	1	0	1	1	1	1	1	1	1	1	1	1	1	1	1	1	1	1	1	1	1	1	1	1	0	0	1	1
COG0746	H	Molybdopterin-guanine dinucleotide biosynthesis protein A	0	0	0	1	0	0	0	0	0	1	0	1	1	1	1	1	1	1	0	1	1	1	1	1	1	1	1	1	1	1	0	0	1	1	1	1	0	1	1	0	1	1	1	0	0	1	1
COG0447	H	1,4-Dihydroxy-2-naphthoyl-CoA synthase	2	1	0	1	0	0	0	0	1	1	1	1	1	1	1	1	1	1	1	1	1	1	1	1	0	1	1	1	1	1	1	1	1	1	1	1	1	1	0	1	1	1	1	0	0	1	1
COG3255	I	Putative sterol carrier protein	0	1	1	1	0	0	1	1	1	1	1	1	1	1	1	2	2	2	1	1	1	1	1	1	1	1	1	1	1	1	1	1	0	2	1	1	1	0	1	1	1	1	1	1	1	2	1
COG0320	H	Lipoate synthase	1	1	1	1	1	1	1	1	1	1	1	1	1	1	1	1	1	1	1	1	1	1	1	1	0	1	1	1	1	1	0	1	1	1	1	1	1	1	0	1	1	1	1	1	1	1	1
COG0321	H	Lipoate-protein ligase B	1	1	1	1	1	1	1	1	1	1	1	1	1	1	1	1	1	1	1	1	1	1	1	1	0	1	1	1	1	1	1	1	1	1	1	1	1	1	0	1	1	1	1	1	1	1	1
COG2921	T	Putative lipoic acid-binding regulatory protein	1	1	1	1	1	1	1	1	0	1	0	1	1	1	1	1	1	1	1	1	1	1	1	1	1	1	1	1	1	1	1	1	1	1	1	1	1	1	0	1	1	1	1	0	0	1	1
COG1686	M	D-alanyl-D-alanine carboxypeptidase	1	1	1	1	1	1	1	1	1	1	1	3	1	2	1	1	1	1	1	1	1	1	2	1	1	1	1	1	1	1	1	1	1	1	1	1	1	1	0	1	1	1	1	1	1	2	2
COG0797	M	Rare lipoprotein A, peptidoglycan hydrolase digesting "naked" glycans, contains C-terminal SPOR domain	1	1	1	1	0	0	1	1	1	1	1	1	1	1	1	1	1	1	1	1	1	1	1	1	1	1	1	1	1	1	1	1	1	1	1	1	1	1	1	1	1	1	1	1	1	1	1
COG2951	M	Membrane-bound lytic murein transglycosylase B	2	2	2	1	1	1	2	2	1	1	1	1	1	1	1	1	1	1	1	1	1	1	1	1	1	1	1	1	1	1	1	1	1	1	1	1	1	1	1	1	1	1	1	1	1	1	1
COG1576	J	23S rRNA pseudoU1915 N3-methylase RlmH	1	1	1	1	0	0	1	1	1	1	1	1	1	1	1	1	1	1	1	1	1	1	1	1	1	1	1	1	1	1	1	1	1	1	1	1	1	1	1	1	1	1	1	1	1	1	1
COG0799	J	Ribosomal silencing factor RsfS, regulates association of 30S and 50S subunits	1	1	1	1	1	1	1	1	1	1	1	1	1	1	1	1	1	1	1	1	1	1	1	1	1	1	1	1	1	1	1	1	1	1	1	1	1	1	1	1	1	1	1	1	1	1	1
COG0014	E	Gamma-glutamyl phosphate reductase	1	1	0	1	0	0	1	1	1	1	1	1	1	1	1	1	1	1	1	1	1	3	1	1	1	1	1	1	1	1	1	1	1	1	1	1	1	1	1	1	1	1	1	0	0	1	1
COG4191	T	Signal transduction histidine kinase regulating C4-dicarboxylate transport system	1	1	1	1	0	0	1	1	1	1	1	1	1	2	1	1	1	1	1	1	1	0	1	2	0	1	1	1	1	1	1	1	2	1	1	1	1	1	1	1	1	2	4	0	0	1	2
COG2936	R	Predicted acyl esterase	0	0	0	1	0	0	0	0	0	0	0	0	0	0	0	0	0	0	0	0	0	1	0	0	0	0	1	0	0	1	1	0	1	0	0	0	0	0	0	0	0	0	0	0	0	1	0
COG0586	S	Uncharacterized membrane protein DedA, SNARE-associated domain	1	1	1	1	1	1	1	1	1	0	1	2	1	2	2	3	3	3	2	2	0	2	2	2	1	0	1	1	1	1	1	1	2	1	1	0	1	1	2	0	1	3	2	1	0	2	2
COG0726	GM	Peptidoglycan/xylan/chitin deacetylase, PgdA/CDA1 family	1	1	1	2	0	0	2	2	0	1	0	3	2	3	2	2	2	2	4	3	1	2	1	3	1	0	2	2	2	2	1	0	1	2	1	0	1	1	0	0	0	2	2	0	0	2	2
COG0163	H	3-polyprenyl-4-hydroxybenzoate decarboxylase	0	0	1	1	0	0	1	1	0	1	0	1	1	1	1	1	1	1	1	1	1	1	1	1	1	1	1	1	1	1	1	0	1	1	1	0	1	1	1	1	1	1	1	1	1	1	1
COG2201	NT	Chemotaxis response regulator CheB, contains REC and protein-glutamate methylesterase domains	0	0	0	1	0	0	1	1	0	2	0	1	0	1	1	2	1	2	1	1	1	1	1	1	0	0	1	0	0	1	1	1	0	1	0	1	1	2	1	0	0	3	3	0	0	1	2
COG1352	NT	Methylase of chemotaxis methyl-accepting proteins	0	0	1	1	0	0	1	1	0	2	0	1	1	1	1	2	1	2	1	1	1	2	1	1	1	1	1	1	1	1	1	1	0	1	1	1	1	2	1	1	1	3	3	0	0	1	2
COG0411	E	ABC-type branched-chain amino acid transport system, ATPase component	0	0	0	1	0	0	0	0	0	0	0	1	1	2	2	1	1	1	1	1	1	2	1	1	0	0	1	2	2	1	1	0	2	1	1	1	1	2	0	0	0	2	2	0	0	2	2
COG4804	R	Predicted nuclease of restriction endonuclease-like (RecB) superfamily, DUF1016 family	4	0	0	5	0	0	1	1	1	1	1	1	3	1	2	0	0	1	3	3	3	3	3	2	0	0	4	2	2	3	3	2	0	2	1	3	3	1	2	3	0	1	0	2	3	1	0
COG0120	G	Ribose 5-phosphate isomerase	1	1	1	1	1	1	1	1	1	1	1	1	1	1	1	1	1	1	1	1	1	1	1	1	1	1	1	1	1	1	1	1	1	1	1	1	1	1	1	1	1	1	1	1	1	1	1
COG1106	R	ATPase/GTPase, AAA15 family	0	0	0	6	0	0	0	0	0	0	0	0	1	0	0	0	0	0	1	1	1	2	1	3	1	1	1	0	0	1	1	1	0	0	0	0	1	0	0	0	2	1	0	0	0	0	0
COG2177	D	Cell division protein FtsX	1	1	1	1	0	0	1	1	1	1	1	1	1	1	1	1	1	1	1	1	0	1	1	1	1	1	1	1	1	1	1	1	1	1	1	1	1	1	1	1	1	1	1	1	1	1	1
COG2884	D	ABC-type ATPase involved in cell division	1	1	1	1	0	0	1	1	1	1	1	1	1	1	1	1	1	1	1	1	1	1	1	1	1	1	1	1	1	1	1	1	1	1	1	1	1	1	1	1	1	1	1	1	1	1	1
COG0552	U	Signal recognition particle GTPase	1	1	1	1	1	1	1	1	1	1	1	1	1	1	1	1	1	1	1	1	1	1	1	1	1	1	1	1	1	1	1	1	1	1	1	1	1	1	1	1	1	1	1	1	1	1	1
COG0039	C	Malate/lactate dehydrogenase	1	1	2	1	1	1	2	2	1	0	1	1	2	1	2	2	2	2	1	1	1	1	2	1	1	1	1	2	2	1	1	2	1	2	2	1	1	4	2	1	1	1	1	0	0	0	1
COG0669	H	Phosphopantetheine adenylyltransferase	1	1	1	1	0	0	1	1	2	1	2	1	1	1	1	1	1	1	1	1	1	1	1	1	0	1	1	1	1	1	1	0	1	1	1	1	1	1	0	1	1	1	1	1	1	1	1
COG2768	S	Uncharacterized Fe-S center protein	0	0	0	0	0	0	0	0	0	0	0	0	0	0	0	0	0	0	0	0	0	0	0	0	0	0	1	0	0	0	0	0	0	0	0	0	0	0	0	0	0	0	0	0	0	0	0
COG1182	C	FMN-dependent NADH-azoreductase	0	0	0	0	0	0	0	0	0	0	0	2	1	1	0	2	1	1	1	2	0	1	2	0	0	0	1	1	1	1	1	1	2	1	0	1	0	0	0	0	0	1	1	0	0	0	3
COG0654	HC	2-polyprenyl-6-methoxyphenol hydroxylase and related FAD-dependent oxidoreductases	3	3	3	3	2	2	3	3	1	3	1	3	4	7	3	3	3	3	3	3	2	6	3	4	2	2	3	6	6	3	3	3	5	3	3	3	4	3	4	4	2	4	4	3	3	4	4
COG3079	S	Uncharacterized conserved protein YgfB, UPF0149 family	1	1	1	1	1	0	1	1	0	1	0	1	1	1	1	1	1	1	1	1	1	1	1	1	1	0	1	1	1	1	1	0	1	1	1	1	1	1	1	1	1	1	1	0	0	1	1
COG3027	D	Cell division protein ZapA, inhibits GTPase activity of FtsZ	1	1	1	1	1	1	1	1	1	1	1	1	1	1	1	1	1	1	1	1	1	1	1	1	1	1	1	1	1	1	1	1	1	1	1	1	1	1	0	1	1	1	1	1	1	1	1
COG0735	P	Fe2+ or Zn2+ uptake regulation protein	2	2	2	2	1	1	2	2	1	2	1	3	2	2	2	2	2	2	3	3	2	2	3	2	1	1	2	2	2	2	2	2	2	2	2	2	2	3	3	1	1	2	2	1	1	2	2
COG2913	M	Outer membrane protein assembly factor BamE, lipoprotein component of the BamABCDE complex	1	1	1	0	1	1	1	1	1	1	1	1	1	1	1	1	2	2	1	1	0	1	1	1	1	1	1	1	1	1	1	1	1	1	0	1	1	1	1	1	1	1	1	1	1	1	1
COG2914	V	Putative antitoxin component PasI (RatB) of the RatAB toxin-antitoxin module, ubiquitin-RnfH superfamily	1	1	1	1	1	1	1	1	1	1	1	1	1	1	1	1	1	1	1	1	0	1	1	1	1	1	1	1	1	1	1	1	1	1	1	1	1	1	1	1	1	1	1	1	1	1	1
COG2867	J	Ribosome association toxin PasT (RatA) of the RatAB toxin-antitoxin module	1	1	1	1	1	1	1	1	1	1	1	1	1	1	1	1	1	1	1	1	0	1	1	1	1	1	1	1	1	1	1	1	1	1	1	1	1	1	1	1	1	1	1	1	1	1	1
COG0691	O	tmRNA-binding protein	1	1	1	1	1	1	1	1	1	1	1	1	1	1	1	1	1	1	1	1	0	1	1	1	1	1	1	1	1	1	1	1	1	1	1	1	1	1	1	0	1	1	1	1	1	1	1
COG3206	M	Uncharacterized protein involved in exopolysaccharide biosynthesis	0	0	0	0	1	1	1	1	1	0	1	1	2	3	1	1	2	2	1	3	0	1	1	2	2	2	1	2	2	0	0	2	1	2	2	0	2	2	2	4	2	1	2	0	0	0	0
COG1004	M	UDP-glucose 6-dehydrogenase	0	0	0	0	0	0	1	1	1	1	1	1	0	2	0	2	0	2	0	2	0	1	1	3	3	1	1	1	1	0	1	1	1	4	1	0	2	1	0	3	0	1	0	0	0	0	1
COG2886	R	Predicted antitoxin, contains HTH domain	0	0	0	1	0	0	0	0	0	0	0	0	0	0	1	0	0	0	1	2	2	0	0	0	0	0	2	1	1	0	0	2	0	1	0	0	2	0	2	1	0	0	0	0	0	0	0
COG1669	R	Predicted nucleotidyltransferase	0	0	0	1	0	0	0	0	0	0	0	1	1	0	1	0	0	0	2	0	0	1	0	0	0	0	1	1	1	2	2	2	0	2	0	1	1	0	0	1	2	0	0	0	0	0	1
COG2361	S	Uncharacterized conserved protein, contains HEPN domain	0	0	0	0	0	0	0	0	0	0	0	0	1	0	2	0	0	0	1	0	0	1	0	0	0	0	1	1	1	1	2	1	0	0	0	1	1	0	0	0	0	0	0	0	0	0	0
COG2730	G	Aryl-phospho-beta-D-glucosidase BglC, GH1 family	0	0	0	0	0	0	0	0	0	0	0	0	0	1	1	0	0	0	0	0	0	0	0	1	0	0	1	0	0	0	0	0	1	0	0	0	0	0	0	0	0	2	1	0	0	1	1
COG1922	M	UDP-N-acetyl-D-mannosaminuronic acid transferase, WecB/TagA/CpsF family	0	0	0	0	0	0	1	1	0	0	0	0	0	0	0	0	1	0	0	0	0	1	0	0	4	1	1	0	0	0	0	2	1	0	1	0	1	1	0	0	0	1	1	0	0	0	0
COG2944	K	DNA-binding transcriptional regulator YiaG, XRE-type HTH domain	0	0	0	6	0	0	4	3	0	0	0	0	2	1	1	1	1	0	1	5	0	1	1	1	1	0	3	3	3	3	2	3	0	1	1	2	1	1	0	3	2	1	1	0	0	0	0
COG4464	T	Tyrosine-protein phosphatase YwqE	0	0	0	0	0	0	0	0	1	0	1	0	4	0	0	1	1	1	0	1	0	1	1	0	1	1	1	2	2	0	0	1	1	2	1	0	2	1	1	1	2	1	3	0	0	0	0
COG2907	R	Predicted NAD/FAD-binding protein	0	0	1	1	0	0	1	1	1	0	1	1	1	1	1	1	1	1	1	1	0	1	1	1	1	1	1	1	1	1	1	1	1	1	1	1	1	0	0	0	2	0	1	0	0	0	1
COG3496	S	Uncharacterized conserved protein, DUF1365 family	0	0	1	1	0	0	1	1	1	0	1	1	1	1	1	1	1	1	1	1	1	1	1	1	1	1	1	1	1	1	1	1	1	1	1	1	1	0	0	0	0	0	1	0	0	0	1
COG2230	I	Cyclopropane fatty-acyl-phospholipid synthase and related methyltransferases	0	0	1	2	0	0	1	1	1	0	1	1	1	2	1	2	3	3	1	2	0	2	2	2	2	3	1	1	1	1	1	1	3	2	1	1	1	0	0	0	1	1	3	0	0	2	3
COG3046	R	Uncharacterized protein related to deoxyribodipyrimidine photolyase	0	0	1	0	0	0	0	0	1	0	1	1	1	0	0	1	2	1	1	0	0	1	1	1	0	0	1	1	1	1	1	0	0	1	1	1	1	0	0	1	1	0	1	0	0	0	1
COG0110	R	Acetyltransferase (isoleucine patch superfamily)	4	0	1	1	1	1	0	0	2	0	2	7	3	4	3	2	4	4	0	5	1	3	6	7	4	4	2	2	2	3	3	1	2	3	2	3	1	1	2	4	2	3	1	0	0	3	4
COG1373	R	Predicted ATPase, AAA+ superfamily	0	0	0	4	0	0	0	0	0	0	0	1	2	1	1	0	0	0	3	2	0	2	1	2	0	0	3	2	2	1	1	1	0	0	1	1	2	0	1	2	0	0	0	1	0	1	0
COG1722	L	Exonuclease VII small subunit	1	1	1	1	1	1	1	1	1	1	1	1	1	1	1	1	1	1	1	1	1	1	1	1	1	0	1	1	1	1	1	1	1	1	1	1	1	1	1	1	1	1	1	1	1	1	1
COG1154	HI	Deoxyxylulose-5-phosphate synthase	1	1	1	1	1	1	1	1	0	1	0	1	1	1	1	1	1	1	1	1	0	1	1	1	1	1	1	1	1	1	1	1	1	3	1	1	1	1	1	1	1	1	1	0	0	1	1
COG0807	H	GTP cyclohydrolase II	1	1	1	1	1	1	1	1	1	0	1	1	1	2	1	1	1	1	1	1	2	1	1	1	1	1	1	1	1	1	1	1	1	1	1	1	1	1	1	1	1	1	1	1	1	1	1
COG3577	R	Predicted aspartyl protease	1	1	0	1	1	1	1	1	0	0	0	2	0	2	1	2	2	2	1	1	1	1	1	2	0	0	2	1	1	2	2	0	2	0	0	2	0	1	2	0	0	1	1	0	0	1	1
COG1267	I	Phosphatidylglycerophosphatase A	1	1	1	1	1	1	1	1	1	0	1	1	1	1	1	1	1	1	1	1	1	1	1	1	1	0	1	1	1	1	1	1	1	1	1	1	1	1	1	1	1	1	1	1	1	1	1
COG0611	H	Thiamine monophosphate kinase	1	1	1	1	1	1	1	1	1	0	1	1	1	1	1	1	1	1	1	1	0	2	1	1	1	0	1	1	1	1	1	1	1	1	1	1	1	1	0	1	1	1	1	0	0	1	1
COG0781	K	Transcription termination factor NusB	1	1	1	1	1	1	1	0	1	0	1	1	1	1	1	1	1	1	1	1	1	1	1	1	1	0	1	1	1	1	1	1	1	1	1	1	1	1	0	1	1	1	1	1	1	1	1
COG0054	H	6,7-dimethyl-8-ribityllumazine synthase (Riboflavin synthase beta chain)	1	1	1	1	1	1	1	1	1	0	1	1	1	1	1	1	1	1	1	1	0	1	1	1	0	1	1	1	1	1	1	1	1	1	1	1	1	1	0	1	1	1	1	1	1	1	1
COG0307	H	Riboflavin synthase alpha chain	1	1	1	2	1	1	1	1	1	0	1	2	1	2	1	1	1	1	2	2	0	2	2	2	1	1	2	1	1	2	2	1	2	1	1	2	1	1	1	0	1	2	2	1	1	1	2
COG0117	H	Pyrimidine deaminase domain of riboflavin biosynthesis protein RibD	1	1	1	1	1	1	1	1	0	0	0	1	0	2	1	1	1	0	1	1	0	1	1	2	0	0	1	1	0	1	1	0	2	1	0	1	1	1	0	1	0	0	1	1	1	1	0
COG1619	M	Muramoyltetrapeptide carboxypeptidase LdcA (peptidoglycan recycling)	0	0	0	2	0	0	0	0	0	0	0	0	0	1	0	0	0	0	0	0	1	1	0	1	0	0	1	0	0	2	1	0	0	0	0	1	0	0	0	0	0	0	0	0	0	0	0
COG1327	K	Transcriptional regulator NrdR, contains Zn-ribbon and ATP-cone domains	0	0	1	1	0	0	1	1	1	0	1	1	1	1	1	1	1	1	1	1	1	1	1	1	0	1	1	1	1	1	1	1	1	1	1	1	1	1	2	1	1	1	1	0	0	1	1
COG0112	E	Glycine/serine hydroxymethyltransferase	1	1	1	1	1	1	1	1	1	0	1	1	1	2	1	1	1	1	2	1	0	1	1	1	1	1	1	1	1	1	1	1	3	1	1	1	1	1	2	1	1	1	1	1	1	1	1
COG0277	C	FAD/FMN-containing dehydrogenase	1	1	1	1	0	0	1	1	1	1	1	1	2	3	5	4	3	5	1	1	0	1	1	1	1	2	1	2	2	1	2	2	3	3	4	1	2	1	4	1	2	5	5	0	0	5	4
COG1017	C	Hemoglobin-like flavoprotein	0	0	0	1	0	0	0	0	0	0	0	0	0	1	0	1	0	0	0	0	0	0	1	1	0	0	1	0	0	1	1	1	1	1	0	1	0	0	1	0	1	1	1	0	0	0	0
COG1066	O	Predicted ATP-dependent serine protease	1	1	1	1	0	1	1	1	1	1	1	1	1	1	1	1	1	1	1	1	1	3	1	1	0	1	1	1	1	1	1	1	1	1	1	1	1	2	0	0	1	1	1	1	1	1	1
COG0001	H	Glutamate-1-semialdehyde aminotransferase	1	1	1	1	1	0	1	1	1	1	1	1	1	1	1	1	1	1	1	1	1	2	1	1	1	1	1	1	1	1	1	0	2	1	1	1	1	1	1	1	1	1	1	1	1	2	1
COG4517	S	Uncharacterized protein	1	1	1	1	1	1	1	1	0	1	0	1	1	1	1	1	1	1	1	1	0	1	1	1	0	0	1	1	1	1	1	0	1	1	1	1	1	1	1	1	1	1	1	0	0	1	1
COG0621	J	tRNA A37 methylthiotransferase MiaB	1	1	1	1	1	1	1	1	1	1	1	1	1	1	1	1	1	1	1	1	0	1	1	1	1	1	1	1	1	1	1	0	1	1	1	1	1	2	0	1	1	2	2	1	1	1	2
COG0289	E	Dihydrodipicolinate reductase	1	1	1	1	1	1	1	1	1	1	1	1	1	1	1	1	1	1	1	1	1	1	1	1	1	1	1	1	1	1	1	1	1	1	1	1	1	1	1	0	1	1	1	1	1	1	1
COG1702	T	Phosphate starvation-inducible protein PhoH, predicted ATPase	1	1	1	1	1	1	1	1	1	1	1	1	1	1	1	1	1	1	1	1	1	1	1	1	1	1	1	1	1	1	1	0	1	1	0	0	1	2	0	1	1	1	1	1	1	1	1
COG0319	J	ssRNA-specific RNase YbeY, 16S rRNA maturation enzyme	1	1	1	1	1	1	1	1	1	1	1	1	1	1	1	1	1	1	1	1	0	1	1	1	1	1	1	1	1	1	1	0	1	1	0	0	1	2	0	1	1	1	1	1	1	1	1
COG4535	P	Mg2+ and Co2+ transporter CorC, contains CBS pair and CorC-HlyC domains	1	1	1	1	1	1	1	1	1	1	1	1	1	1	1	1	1	1	1	1	1	2	1	1	1	1	1	1	1	1	1	0	1	1	1	1	1	2	0	1	1	1	1	1	1	1	1
COG0815	M	Apolipoprotein N-acyltransferase	1	1	1	1	1	1	1	1	1	1	1	1	1	1	1	1	1	1	1	1	0	1	1	1	1	1	1	1	1	1	1	1	1	1	1	1	1	2	1	1	1	1	1	1	1	2	2
COG3491	Q	Isopenicillin N synthase and related dioxygenases	0	1	1	0	0	0	0	0	1	0	1	0	0	1	0	2	2	2	0	0	0	1	0	1	0	0	1	0	0	1	1	0	1	0	0	1	0	0	0	0	0	1	1	0	0	0	0
COG0114	C	Fumarate hydratase class II	0	0	1	1	0	0	0	0	0	0	0	1	0	1	1	1	1	1	1	1	0	1	1	1	0	0	1	0	0	1	1	0	1	0	0	1	0	1	2	0	0	1	2	0	0	1	1
COG1434	R	Uncharacterized SAM-binding protein YcdF, DUF218 family	0	0	0	1	0	0	1	1	1	1	1	1	1	2	1	1	1	1	1	1	0	0	1	1	1	1	1	1	1	1	1	1	1	1	1	1	1	1	1	1	0	1	1	0	0	1	1
COG2059	P	Chromate transport protein ChrA	0	0	0	1	0	0	1	1	1	0	1	3	1	1	1	1	1	1	1	3	1	1	3	1	0	0	1	1	1	1	1	1	1	1	1	1	1	3	0	0	0	1	1	0	0	2	1
COG3318	S	Uncharacterized conserved protein YecA, UPF0149 family, contains C-terminal Zn-binding SEC-C motif	1	2	1	1	0	0	1	1	1	1	1	2	4	1	4	5	5	4	2	3	0	1	4	1	4	2	1	4	4	2	3	1	3	6	4	1	3	2	6	3	4	1	3	0	0	2	0
COG2738	O	Zn-dependent membrane protease YugP	0	0	1	1	0	0	1	1	0	0	0	1	1	1	1	1	1	1	1	1	1	1	1	1	0	0	1	1	1	1	1	2	1	1	1	1	1	1	1	1	1	1	1	0	0	1	1
COG2966	S	Uncharacterized membrane protein YjjP, DUF1212 family	0	0	0	0	0	0	1	1	0	0	0	0	0	1	2	0	0	0	1	1	0	1	1	1	0	1	1	0	0	1	1	0	2	0	0	0	0	0	0	0	0	1	1	0	0	2	2
COG3610	S	Uncharacterized membrane protein YjjB, DUF3815 family	0	0	0	0	0	0	0	0	1	0	1	0	0	1	1	0	0	0	1	1	0	1	0	1	0	1	1	0	0	1	1	0	1	0	0	1	0	0	0	0	0	1	1	0	0	1	1
COG3245	C	Cytochrome c5	1	1	1	1	1	1	1	1	1	2	1	1	1	1	2	2	2	2	1	1	1	1	1	1	1	1	1	1	1	1	1	1	1	1	2	1	1	0	2	1	0	2	2	1	1	2	1
COG0384	R	Predicted epimerase YddE/YHI9, PhzF superfamily	0	0	0	0	0	0	0	0	0	0	0	0	0	1	0	0	0	0	0	0	0	1	0	1	0	0	1	0	0	1	1	0	1	0	0	1	0	0	0	0	0	1	1	0	0	1	0
COG1167	KE	DNA-binding transcriptional regulator, MocR family, contains an aminotransferase domain	0	0	0	0	0	0	0	0	0	0	0	2	1	2	4	4	4	3	1	1	0	2	1	2	0	0	2	1	1	2	2	0	4	0	0	2	0	0	0	0	0	1	2	0	0	0	2
COG0709	E	Selenophosphate synthase	0	0	1	0	0	0	1	1	1	1	1	2	1	1	1	1	1	1	1	2	0	0	2	1	0	1	1	1	1	1	1	1	1	3	1	1	1	1	1	2	1	2	2	1	1	2	1
COG0432	H	Thiamin phosphate synthase YjbQ, UPF0047 family	0	0	0	0	0	0	0	0	0	1	0	0	1	1	1	1	1	1	0	0	0	1	1	1	0	0	1	1	1	1	1	1	1	1	0	1	1	0	1	0	0	1	1	1	0	1	1
COG0004	P	Ammonia channel protein AmtB	0	0	0	1	0	0	1	1	2	1	2	2	1	2	1	3	3	3	2	1	1	2	2	2	1	1	1	1	1	1	1	2	5	2	2	1	1	1	2	1	2	3	3	0	0	3	4
COG0347	TE	Nitrogen regulatory protein PII	1	1	1	1	1	1	2	2	1	0	1	1	1	2	1	1	1	1	1	1	0	1	1	2	1	1	1	1	1	1	1	1	2	1	1	1	1	1	1	1	1	1	1	0	0	1	1
COG2960	S	Uncharacterized conserved protein YqiC, BMFP domain	1	1	1	1	0	0	1	1	0	1	0	1	1	1	1	1	1	1	1	1	1	1	1	1	1	1	1	1	1	1	1	1	1	1	1	1	1	1	1	1	1	1	1	1	1	1	1
COG4520	M	Surface antigen	0	0	0	1	0	0	0	0	0	0	0	0	0	1	0	1	1	1	0	0	0	1	0	1	0	0	1	0	0	1	1	0	0	0	0	0	0	0	1	0	0	0	0	0	0	0	0
COG0606	O	Predicted ATPase with chaperone activity	1	1	1	1	1	1	1	1	1	1	1	1	1	1	1	1	1	1	1	1	0	1	1	1	0	1	1	1	1	1	1	1	1	1	1	1	1	1	1	1	1	1	1	1	1	1	1
COG2188	K	DNA-binding transcriptional regulator, GntR family	0	0	0	1	0	0	2	2	3	0	3	1	1	1	0	2	1	2	1	1	1	1	0	1	0	1	1	1	1	1	1	1	1	2	1	1	1	0	0	2	1	1	1	0	0	1	2
COG0665	E	Glycine/D-amino acid oxidase (deaminating)	0	0	0	2	0	0	1	1	0	1	0	1	3	3	2	5	4	5	0	0	0	2	2	0	0	2	1	3	3	0	1	1	3	3	3	0	2	1	1	1	2	5	5	1	1	1	6
COG1279	E	Arginine exporter protein ArgO	0	0	1	1	0	0	1	1	0	0	0	1	0	1	1	1	1	1	1	1	0	1	0	1	0	0	1	0	0	1	1	0	1	1	0	1	0	1	1	0	0	2	2	0	0	1	1
COG0212	H	5-formyltetrahydrofolate cyclo-ligase	1	1	1	1	1	1	1	1	1	1	1	1	1	1	1	1	1	1	1	1	0	1	1	1	0	1	1	1	1	1	1	0	1	1	1	1	1	1	1	1	1	1	1	1	1	1	1
COG0629	L	Single-stranded DNA-binding protein	1	2	1	1	1	1	2	2	1	0	1	2	3	2	2	3	5	1	1	3	0	1	1	1	2	1	1	4	5	1	1	2	1	8	1	1	3	2	0	4	2	2	6	1	0	1	1
COG0160	E	4-aminobutyrate aminotransferase or related aminotransferase	0	1	0	0	0	0	0	0	0	0	0	1	0	3	1	4	1	3	1	0	0	3	0	1	0	0	1	0	0	1	1	0	1	1	0	1	0	0	1	0	0	0	0	0	0	0	2
COG0178	L	Excinuclease UvrABC ATPase subunit	1	1	1	1	1	1	1	1	1	1	1	1	1	1	1	1	1	1	1	2	1	1	1	1	2	1	1	1	1	1	1	1	1	1	1	1	2	2	1	1	1	1	1	1	1	1	1
COG1664	Z	Cytoskeletal protein CcmA, bactofilin family	1	1	1	1	0	0	0	0	0	0	0	2	1	1	2	1	1	1	0	1	1	1	2	1	1	1	1	1	1	1	1	1	1	1	1	1	1	2	1	1	1	1	1	1	1	1	1
COG0203	J	Ribosomal protein L17	1	1	1	1	1	1	1	1	1	1	1	1	1	1	1	1	1	1	1	1	0	1	1	1	1	1	1	1	1	1	1	1	1	1	1	1	1	0	0	1	1	1	1	1	1	1	1
COG0202	K	DNA-directed RNA polymerase, alpha subunit/40 kD subunit	1	1	1	1	1	1	1	1	1	1	1	1	1	1	1	1	1	1	1	1	1	1	1	1	1	1	1	1	1	1	1	1	1	1	1	1	1	0	0	1	1	1	1	1	1	1	1
COG0522	J	Ribosomal protein S4 or related protein	1	1	1	1	1	1	1	1	1	1	1	1	1	1	1	1	1	1	1	1	1	1	1	1	1	1	1	1	1	1	1	1	1	1	0	1	1	0	0	1	1	1	1	1	1	1	1
COG0100	J	Ribosomal protein S11	1	1	1	1	1	1	1	1	1	1	1	1	1	1	1	1	1	1	1	1	0	1	1	1	1	1	1	1	1	1	1	1	1	1	0	1	1	0	0	1	1	1	1	1	1	1	1
COG0099	J	Ribosomal protein S13	1	1	1	1	1	1	1	1	1	1	1	1	1	1	1	1	1	1	1	1	1	1	1	1	1	1	1	1	1	1	1	0	1	1	0	1	1	0	0	1	1	1	1	1	1	1	1
COG0257	J	Ribosomal protein L36	1	0	1	0	0	1	1	1	0	1	0	1	1	1	1	1	1	1	0	1	0	1	1	1	1	1	1	1	1	1	1	0	1	1	0	1	1	0	0	1	1	0	0	0	0	1	1
COG0201	U	Preprotein translocase subunit SecY	1	1	1	1	1	1	1	1	1	1	1	1	1	1	1	1	1	1	1	1	0	1	1	1	1	1	1	2	1	1	1	0	1	1	0	1	1	0	0	1	1	1	1	1	1	1	1
COG0200	J	Ribosomal protein L15	1	1	1	1	1	1	1	1	1	1	1	1	1	1	1	1	1	1	1	1	1	1	1	1	1	1	1	1	1	1	1	0	1	1	0	1	1	0	0	1	1	1	1	1	1	1	1
COG1841	J	Ribosomal protein L30/L7E	1	1	1	1	1	1	1	1	1	1	1	1	1	1	1	1	1	0	1	1	1	1	1	1	1	1	1	1	1	1	1	0	1	1	0	1	1	0	0	1	1	1	1	1	1	1	1
COG0098	J	Ribosomal protein S5	1	1	1	1	1	1	1	1	1	1	1	1	1	1	1	1	1	1	1	1	1	1	1	1	1	1	1	1	1	1	1	0	1	1	0	1	1	0	0	1	1	1	1	1	1	1	1
COG0256	J	Ribosomal protein L18	1	1	1	1	1	1	1	1	1	1	1	1	1	1	1	1	1	1	1	1	1	1	1	1	1	1	1	1	1	1	1	0	1	1	0	1	1	0	0	1	1	1	1	1	1	1	1
COG0097	J	Ribosomal protein L6P/L9E	1	1	1	1	1	1	1	1	1	1	1	1	1	1	1	1	1	1	1	1	1	1	1	1	1	1	1	1	1	1	0	0	1	1	0	0	1	0	0	1	1	1	1	1	1	1	1
COG0096	J	Ribosomal protein S8	1	1	1	1	1	1	1	1	1	1	1	1	1	1	1	1	1	1	1	1	1	1	1	1	1	1	1	1	1	1	0	0	1	1	0	0	1	0	0	1	1	1	1	1	1	1	1
COG0199	J	Ribosomal protein S14	1	1	1	1	1	1	1	1	1	1	1	1	1	1	1	1	1	1	1	1	1	1	1	1	1	1	1	1	1	1	1	0	1	1	0	1	1	0	0	1	1	1	1	1	1	1	1
COG0094	J	Ribosomal protein L5	1	1	1	1	1	1	1	1	1	1	1	1	1	1	1	1	1	1	1	1	1	1	1	1	1	1	1	1	1	1	1	0	1	1	0	1	1	0	0	1	1	1	1	1	1	1	1
COG0198	J	Ribosomal protein L24	1	1	1	1	1	1	1	1	1	1	1	1	1	1	1	1	1	1	1	1	1	1	1	1	1	1	1	1	1	1	1	0	1	1	0	1	1	0	0	1	1	1	1	1	1	1	1
COG0093	J	Ribosomal protein L14	1	1	1	1	1	1	1	1	1	1	1	1	1	1	1	1	1	1	1	1	1	1	1	1	1	0	1	1	1	1	1	0	1	1	0	1	1	0	0	1	1	1	1	1	1	1	1
COG0186	J	Ribosomal protein S17	1	1	1	1	1	1	1	1	1	1	1	1	1	1	1	1	1	1	1	1	1	1	1	1	1	1	1	1	1	1	1	0	1	1	0	1	1	0	0	1	1	1	1	1	1	1	1
COG0255	J	Ribosomal protein L29	1	1	1	1	1	1	1	1	1	1	1	1	1	1	1	1	1	1	1	1	0	1	1	1	1	1	1	1	1	1	1	0	1	1	0	1	1	0	0	1	1	1	1	1	1	1	1
COG0197	J	Ribosomal protein L16/L10AE	1	1	1	1	1	1	1	1	1	1	1	1	1	1	1	1	1	1	1	1	1	1	1	1	1	0	1	1	1	1	1	0	1	1	0	1	1	0	0	1	1	1	1	1	1	1	1
COG0092	J	Ribosomal protein S3	1	1	1	1	1	1	1	1	1	1	1	1	1	1	1	1	1	1	1	1	1	1	1	1	1	0	1	1	1	1	0	0	1	1	0	1	1	0	0	1	1	1	1	1	1	1	1
COG0091	J	Ribosomal protein L22	1	1	1	1	1	1	1	1	1	1	1	1	1	1	1	1	1	1	1	1	1	1	1	1	1	1	1	1	1	1	0	0	1	1	0	0	1	0	0	1	0	1	1	1	1	1	1
COG0185	J	Ribosomal protein S19	1	1	1	1	1	1	1	1	1	1	1	1	1	1	1	1	1	1	1	1	1	1	1	1	1	0	1	1	1	1	0	0	1	1	0	0	1	1	0	1	0	1	1	1	1	1	1
COG0090	J	Ribosomal protein L2	1	1	1	1	1	1	1	1	1	1	1	1	1	1	1	1	1	1	1	1	1	1	1	1	1	0	1	1	1	1	0	0	1	1	0	0	1	1	0	1	0	1	1	1	1	1	1
COG0089	J	Ribosomal protein L23	1	1	1	1	0	1	1	1	1	1	1	1	1	1	1	1	1	1	1	1	1	1	1	1	1	0	1	1	1	1	0	0	1	1	0	1	1	1	0	1	0	1	1	1	1	1	1
COG0088	J	Ribosomal protein L4	1	1	1	1	1	1	1	1	0	1	0	1	1	1	1	1	1	1	1	1	1	1	1	1	1	0	1	1	1	1	0	0	1	1	0	1	1	1	0	1	0	1	1	1	1	1	1
COG0087	J	Ribosomal protein L3	1	1	1	1	1	1	1	1	1	1	1	1	1	1	1	1	1	1	1	1	1	1	1	1	1	0	1	1	1	1	0	0	1	1	0	1	1	1	0	1	0	1	1	1	1	1	1
COG0051	J	Ribosomal protein S10	1	1	1	1	1	1	1	1	1	1	1	1	1	1	1	1	1	1	1	1	1	1	1	1	1	0	1	1	1	1	0	0	1	1	0	1	1	1	0	0	1	1	1	1	1	1	1
COG4341	R	Predicted HD phosphohydrolase	0	0	0	0	0	0	0	0	1	0	1	0	0	0	0	0	0	0	0	0	0	0	0	0	0	0	1	0	0	1	0	0	0	0	0	1	0	0	0	0	0	0	0	0	0	1	1
COG2175	Q	Taurine dioxygenase, alpha-ketoglutarate-dependent	0	0	1	0	1	0	0	0	0	0	0	0	1	3	0	3	1	2	0	0	0	0	0	1	0	0	1	1	1	1	0	0	0	2	0	1	0	0	1	0	0	1	1	0	0	0	0
COG0050	J	Translation elongation factor EF-Tu, a GTPase	1	1	1	1	1	1	1	1	0	1	0	1	1	1	1	1	1	1	1	1	1	1	1	1	0	0	1	1	1	1	0	1	1	1	1	1	1	1	1	0	0	2	0	1	1	2	1
COG0480	J	Translation elongation factor EF-G, a GTPase	1	1	1	1	1	1	1	1	2	1	2	2	2	1	1	2	1	2	2	2	1	1	2	1	0	2	1	1	1	1	0	1	3	2	1	1	1	3	1	1	2	1	1	1	1	2	2
COG0049	J	Ribosomal protein S7	1	1	1	1	1	1	1	1	1	1	1	1	1	1	1	1	1	1	1	1	1	1	1	1	0	0	1	1	1	1	0	1	1	1	1	1	1	1	1	0	1	1	1	1	1	1	1
COG0048	J	Ribosomal protein S12	1	1	1	1	1	1	1	1	1	1	1	1	1	1	1	1	1	1	1	1	1	1	1	1	0	1	1	1	1	1	0	1	1	1	1	1	1	1	1	0	1	1	1	1	1	1	1
COG1494	G	Fructose-1,6-bisphosphatase/sedoheptulose 1,7-bisphosphatase or related protein	0	0	1	1	1	1	1	1	1	1	1	1	1	1	1	1	1	1	1	1	1	1	1	1	0	0	1	1	2	1	1	0	1	1	1	1	1	1	0	0	0	1	1	1	1	1	1
COG3111	S	Predicted periplasmic protein YdeI with OB-fold, BOF family	0	0	0	2	0	0	1	1	1	0	1	0	2	2	2	2	2	2	0	0	0	1	0	2	5	5	2	2	2	2	2	2	1	3	2	2	1	1	1	2	2	3	3	1	1	1	1
COG3004	CP	Na+/H+ antiporter NhaA	1	1	1	1	1	1	1	1	1	1	1	1	1	2	1	1	1	1	1	1	0	1	1	2	0	1	1	1	1	1	1	1	1	1	1	1	1	2	1	1	1	1	1	1	1	1	1
COG2405	R	Predicted nucleic acid-binding protein, contains PIN domain	0	0	0	0	0	0	0	0	0	0	0	0	1	0	1	0	0	0	0	1	1	0	0	0	0	0	1	1	0	0	0	2	0	1	0	0	2	0	1	1	0	0	0	0	0	0	0
COG0086	K	DNA-directed RNA polymerase, beta' subunit/160 kD subunit	1	1	1	1	1	1	1	1	0	1	0	1	1	1	1	1	1	1	1	1	0	1	1	1	0	1	1	1	1	1	2	0	1	1	1	1	1	1	0	1	0	1	1	1	1	1	1
COG0085	K	DNA-directed RNA polymerase, beta subunit/140 kD subunit	1	1	1	1	1	1	1	1	0	1	0	1	1	1	1	1	1	1	1	1	1	1	1	1	0	1	1	1	1	1	1	0	1	1	0	1	1	1	0	0	0	1	1	1	1	1	1
COG0222	J	Ribosomal protein L7/L12	1	1	1	1	1	1	1	1	1	1	1	1	1	1	1	1	1	1	1	1	0	1	1	1	0	1	1	1	1	1	1	1	1	1	1	1	1	1	0	0	1	1	1	1	1	1	1
COG0244	J	Ribosomal protein L10	1	1	1	1	1	1	1	1	1	1	1	1	1	1	1	1	1	1	1	1	1	1	1	1	0	1	1	1	1	1	1	1	1	1	1	1	1	1	0	0	1	1	1	1	1	1	1
COG0081	J	Ribosomal protein L1	1	1	1	1	1	1	1	1	0	1	0	1	1	1	1	1	1	1	1	1	1	1	1	1	0	1	1	1	1	1	1	1	1	1	1	1	1	1	0	0	1	1	1	1	1	1	1
COG0080	J	Ribosomal protein L11	1	1	1	1	1	1	1	1	0	1	0	1	1	1	1	1	1	1	1	1	1	1	1	1	0	1	1	1	1	1	1	1	1	1	1	1	1	1	1	0	1	1	1	1	1	1	1
COG0690	U	Preprotein translocase subunit SecE	1	0	1	1	1	1	1	1	0	1	0	1	1	1	1	1	1	1	1	1	0	1	1	1	0	1	1	0	0	1	1	0	1	1	0	1	1	1	1	0	1	1	1	1	1	1	1
COG1521	H	Pantothenate kinase type III	1	1	1	1	0	0	1	1	1	1	1	1	1	1	1	1	1	1	1	1	0	1	1	1	1	1	1	1	1	1	1	1	1	1	1	1	1	1	1	0	1	1	1	1	1	1	1
COG0340	H	Biotin-(acetyl-CoA carboxylase) ligase	1	1	1	1	1	1	1	1	1	1	1	1	1	1	1	1	1	1	1	1	1	1	1	1	0	0	1	1	1	1	1	1	1	1	1	1	1	1	1	0	1	1	1	1	1	1	1
COG0422	H	Thiamine biosynthesis protein ThiC	0	0	0	1	1	1	0	0	0	1	0	1	1	1	0	1	1	1	0	0	1	1	0	1	0	0	1	1	1	1	1	1	1	1	0	1	1	0	0	1	0	1	1	0	0	0	1
COG4287	R	PhoPQ-activated pathogenicity-related protein	1	1	1	2	2	2	1	1	0	2	0	2	0	2	1	1	1	1	1	2	2	2	2	2	0	0	2	0	0	2	2	0	1	0	0	1	1	1	1	0	0	2	2	0	0	1	1
COG0176	G	Transaldolase	1	1	1	1	0	0	1	1	1	0	1	1	1	1	2	1	1	1	2	3	1	1	3	1	0	1	1	2	1	1	1	1	1	1	2	0	1	2	1	2	1	1	1	1	1	1	1
COG0524	G	Sugar or nucleoside kinase, ribokinase family	0	0	0	0	0	0	0	0	1	0	1	3	3	3	7	8	5	6	1	2	0	0	1	4	0	2	1	3	3	1	1	0	1	2	3	0	1	2	2	3	2	3	3	0	0	5	5
COG1879	G	ABC-type sugar transport system, periplasmic component, contains N-terminal xre family HTH domain	0	0	0	0	0	0	0	0	0	0	0	1	1	2	2	1	2	2	3	3	0	0	1	1	0	1	1	1	1	1	1	1	6	1	2	0	0	3	0	0	2	5	4	0	0	6	1
COG1172	G	Ribose/xylose/arabinose/galactoside ABC-type transport system, permease component	0	0	0	0	0	0	0	0	0	0	0	1	0	1	1	1	1	1	2	2	0	0	1	1	0	0	1	0	0	1	1	1	6	0	2	1	0	1	0	0	0	4	3	0	0	2	0
COG1129	G	ABC-type sugar transport system, ATPase component	0	0	0	0	0	0	0	0	0	0	0	1	1	1	3	1	2	2	3	3	0	0	1	1	0	1	1	1	1	1	1	1	5	1	2	0	0	2	0	0	2	4	3	0	0	3	1
COG1869	G	D-ribose pyranose/furanose isomerase RbsD	0	0	0	0	0	0	0	0	1	0	1	0	0	1	1	0	0	0	0	1	0	0	0	1	0	1	1	0	0	1	1	0	0	0	1	0	0	1	0	0	0	1	1	0	0	1	1
COG2832	S	Uncharacterized membrane protein YbaN, DUF454 family	0	0	0	1	0	0	0	0	0	0	0	1	0	2	1	1	1	1	1	1	0	1	1	2	0	0	1	1	0	1	1	0	1	0	0	1	0	0	1	1	1	1	1	0	0	1	1
COG0266	L	Formamidopyrimidine-DNA glycosylase	1	1	1	1	1	1	1	1	1	1	1	1	1	1	1	1	1	1	1	1	1	1	1	1	1	0	1	1	1	1	1	1	1	1	1	0	1	1	1	0	1	1	1	1	1	1	1
COG0351	H	Hydroxymethylpyrimidine/phosphomethylpyrimidine kinase	0	0	1	1	1	1	1	1	1	1	1	1	1	1	1	1	1	1	1	1	0	1	1	1	1	1	1	1	1	1	1	1	1	1	1	1	1	1	1	0	2	1	1	1	1	1	1
COG4973	L	Site-specific recombinase XerC	1	1	1	1	1	1	0	0	0	1	0	1	1	2	2	2	1	1	1	2	1	1	1	1	0	0	1	1	1	1	1	2	1	1	1	1	3	1	0	0	1	1	2	0	0	1	1
COG5243			0	0	0	1	0	0	0	0	0	0	0	0	1	0	1	0	1	0	1	1	0	2	0	0	1	1	1	2	1	0	0	3	1	1	0	0	0	0	1	0	0	0	0	1	1	0	0
COG4357	S	Uncharacterized protein, contains Zn-finger domain of CHY type	0	0	0	3	0	0	0	0	0	0	0	0	0	0	0	0	0	0	0	0	0	2	0	0	0	0	2	0	0	0	0	0	0	0	0	0	0	0	0	0	0	0	0	0	0	0	0
COG3159	S	Uncharacterized conserved protein YigA, DUF484 family	0	1	1	1	0	0	1	1	0	0	0	1	1	1	1	1	1	1	1	1	1	1	1	1	0	0	1	1	1	1	1	1	1	1	1	1	1	1	0	1	1	1	1	0	0	1	1
COG0253	E	Diaminopimelate epimerase	1	1	1	1	1	1	1	1	0	1	0	1	1	1	1	1	1	1	1	2	1	1	1	1	0	0	1	2	1	1	1	1	1	1	1	1	1	1	0	1	1	1	1	0	0	1	1
COG1965	P	Iron-binding protein CyaY, frataxin homolog	0	0	1	1	0	0	1	1	1	1	1	1	1	1	1	1	1	1	1	1	0	1	1	1	0	0	1	1	1	1	1	1	1	1	1	1	1	1	0	0	0	1	1	0	0	1	1
COG0819	H	Thiaminase	0	0	1	1	0	0	1	1	1	0	1	1	1	1	1	1	1	1	1	1	0	1	1	1	0	0	1	1	1	1	1	0	1	1	1	1	1	1	0	1	1	2	2	0	0	1	1
COG1528	P	Ferritin	1	1	1	1	1	1	1	1	0	0	0	1	0	1	1	1	1	1	1	1	1	1	1	1	0	0	1	1	1	1	1	0	1	1	0	1	1	1	1	0	0	1	1	0	0	1	0
COG3155	Q	Enhancing lycopene biosynthesis protein 2	0	0	0	1	1	0	1	1	1	0	1	1	1	1	1	1	1	1	1	1	1	1	1	1	1	1	1	1	1	1	1	1	1	1	1	1	1	0	0	1	1	1	1	0	0	1	1
COG0413	H	Ketopantoate hydroxymethyltransferase	0	1	0	1	0	0	1	1	1	1	1	1	1	1	1	1	1	1	1	2	1	1	1	1	1	1	1	1	1	1	1	1	1	1	1	1	1	1	1	1	1	1	1	1	1	1	1
COG0414	H	Panthothenate synthetase	0	1	1	1	0	0	1	1	1	1	1	1	1	1	1	1	1	1	1	1	1	1	1	1	1	1	1	1	1	1	1	1	1	1	0	1	1	1	1	1	1	1	1	1	1	1	1
COG0166	G	Glucose-6-phosphate isomerase	1	1	1	1	1	1	1	1	1	1	1	1	1	1	1	1	1	1	1	1	0	1	1	1	1	0	1	1	1	1	1	1	1	1	0	1	1	1	1	1	1	1	1	1	1	1	1
COG1380	R	Putative effector of murein hydrolase LrgA, UPF0299 family	0	0	0	1	0	0	0	0	0	1	0	1	1	1	1	1	0	1	1	1	1	1	1	1	0	0	1	1	1	1	1	1	1	1	1	0	1	2	0	1	0	1	1	0	0	1	1
COG1346	M	Putative effector of murein hydrolase	0	0	0	1	0	0	0	0	0	1	0	1	1	1	1	1	1	1	1	1	1	1	1	1	0	0	1	1	1	1	1	1	1	1	1	1	1	2	0	0	0	1	1	0	0	1	1
COG1629	P	Outer membrane receptor proteins, mostly Fe transport	0	1	1	3	0	0	3	3	2	0	2	4	4	11	5	2	3	2	5	6	1	5	2	5	1	1	3	3	3	3	3	0	4	3	3	0	1	2	0	3	1	2	2	0	0	0	5
COG0609	P	ABC-type Fe3+-siderophore transport system, permease component	0	0	2	1	0	0	2	2	1	0	1	3	2	2	4	2	1	1	2	2	1	2	3	1	2	2	2	3	2	2	2	1	2	1	1	1	2	3	0	2	1	3	3	0	0	1	3
COG1120	PH	ABC-type cobalamin/Fe3+-siderophores transport system, ATPase component	0	0	1	0	0	0	1	1	0	0	0	1	1	1	2	1	0	0	1	1	1	2	1	0	1	1	1	1	1	1	1	0	1	0	0	0	1	1	0	1	0	1	1	0	0	0	2
COG4264	P	Siderophore synthetase component	0	0	1	0	0	0	1	1	0	0	0	0	2	2	2	0	0	0	2	2	0	2	0	0	0	0	2	2	2	2	2	0	0	0	0	0	2	0	0	1	0	0	0	0	0	0	2
COG3486	Q	Lysine/ornithine N-monooxygenase	0	0	1	0	0	0	1	1	0	0	0	0	1	1	1	0	0	0	1	1	0	1	0	0	0	0	1	1	1	1	1	0	0	0	0	0	1	0	0	0	0	0	0	0	0	0	1
COG1671	S	Uncharacterized conserved protein YaiI, UPF0178 family	0	0	1	1	0	0	1	0	0	1	0	1	0	1	0	1	1	1	1	1	1	1	1	1	0	0	1	0	0	1	1	0	1	0	0	0	0	1	0	0	0	1	1	0	0	1	1
COG0023	J	Translation initiation factor 1 (eIF-1/SUI1)	1	1	1	1	0	0	1	1	1	1	1	1	1	1	1	1	1	1	1	1	1	1	1	1	0	1	1	1	1	1	1	1	1	1	1	1	1	1	1	1	1	1	1	1	0	1	1
COG5345	S	Uncharacterized protein	1	1	1	1	1	1	1	1	0	1	0	1	1	1	1	1	1	1	1	1	1	1	1	1	1	0	1	1	1	1	1	1	1	1	1	1	1	1	1	1	1	1	1	1	1	1	1
COG1733	K	DNA-binding transcriptional regulator, HxlR family	0	0	0	0	0	0	0	0	0	0	0	0	0	2	1	1	1	1	0	0	0	0	0	1	0	0	1	0	0	0	0	0	0	0	0	0	0	0	0	0	0	2	2	0	0	2	3
COG3015	MV	Uncharacterized lipoprotein NlpE involved in copper resistance	0	0	0	0	0	0	0	0	1	0	1	0	0	0	0	0	0	0	0	0	0	0	0	0	0	1	1	0	0	1	1	0	0	0	0	1	0	0	0	0	0	0	0	0	0	0	1
COG4558	P	ABC-type hemin transport system, periplasmic component	0	0	0	2	0	0	1	1	1	0	1	1	1	1	1	2	1	1	1	1	0	1	0	1	1	1	1	1	1	1	1	0	1	1	1	0	0	3	0	1	1	1	1	0	0	1	1
COG4559	P	ABC-type hemin transport system, ATPase component	0	0	1	1	0	0	1	1	1	0	1	1	1	1	1	1	1	1	1	1	0	1	1	1	1	1	1	1	1	1	1	2	1	1	1	1	1	2	0	0	1	1	1	0	0	1	1
COG2113	E	ABC-type proline/glycine betaine transport system, periplasmic component	0	0	0	1	0	0	1	1	0	0	0	1	1	2	1	1	1	1	1	1	0	1	1	2	0	0	1	1	1	0	0	1	1	1	1	0	1	1	1	0	0	1	1	0	0	1	2
COG4176	E	ABC-type proline/glycine betaine transport system, permease component	0	0	0	1	0	0	0	0	0	0	0	1	1	1	1	1	1	1	1	1	0	1	1	1	0	0	1	1	1	0	0	1	1	1	1	0	1	1	1	0	0	1	1	0	0	0	1
COG4175	E	ABC-type proline/glycine betaine transport system, ATPase component	0	0	0	1	0	0	0	0	0	0	0	1	1	1	1	1	1	1	1	1	0	1	1	1	0	0	1	1	1	0	0	1	1	1	1	0	2	1	1	0	0	1	1	0	0	0	1
COG0673	R	Predicted dehydrogenase	4	1	1	4	0	0	1	1	2	0	2	3	2	3	2	4	6	5	2	2	2	3	4	4	2	1	1	2	2	2	1	2	5	1	1	1	2	1	5	1	1	2	1	0	0	5	2
COG1489	GT	DNA-binding protein, stimulates sugar fermentation	1	1	1	1	0	0	1	1	1	0	1	1	1	1	1	1	1	1	1	1	1	1	1	1	0	1	1	1	1	1	1	0	1	1	1	1	1	2	1	1	1	1	1	0	0	1	1
COG0113	H	Delta-aminolevulinic acid dehydratase, porphobilinogen synthase	1	1	1	1	1	1	1	1	1	1	1	1	1	1	1	1	1	1	1	1	1	1	1	1	1	1	1	1	1	1	1	1	1	1	1	1	1	0	1	1	1	1	1	1	1	1	1
COG0855	P	Polyphosphate kinase	1	1	1	1	0	0	1	1	1	1	1	1	1	1	1	1	1	1	1	1	0	1	1	1	1	1	1	1	1	1	1	1	1	1	1	1	1	1	1	1	0	1	1	1	1	1	1
COG0388	R	Predicted amidohydrolase	1	1	1	2	1	1	1	1	1	1	1	2	1	3	2	5	3	3	1	1	1	3	3	3	1	1	1	1	1	2	1	2	1	1	1	1	1	1	1	2	1	2	2	0	0	0	2
COG3332	S	Uncharacterized conserved protein, contains NRDE domain	0	0	1	0	0	0	1	1	0	0	0	1	1	1	1	1	1	1	1	1	0	1	1	1	0	0	1	1	1	1	1	0	1	1	1	1	1	0	1	0	0	1	1	1	1	1	1
COG3605	T	Signal transduction protein containing GAF and PtsI domains	0	0	1	1	0	0	1	1	0	1	0	1	1	1	1	1	1	1	1	1	0	1	1	1	1	1	1	1	1	1	1	2	1	1	1	1	1	1	1	1	1	0	2	0	0	1	1
COG3483	E	Tryptophan 2,3-dioxygenase (vermilion)	0	0	0	1	0	0	0	0	0	0	0	0	0	1	0	0	0	0	0	0	0	1	1	1	0	0	1	0	0	1	1	0	0	0	0	1	0	0	1	0	0	0	0	0	0	0	1
COG1092	J	23S rRNA G2069 N7-methylase RlmK or C1962 C5-methylase RlmI	0	0	0	1	0	0	0	0	3	1	3	1	1	2	1	1	1	1	1	1	1	2	1	2	1	0	1	1	1	1	1	0	2	0	1	1	1	0	0	0	0	1	1	0	0	2	2
COG5285	Q	Ectoine hydroxylase-related dioxygenase, phytanoyl-CoA dioxygenase (PhyH) family	0	0	2	1	1	1	2	1	0	0	0	2	0	4	0	1	1	2	1	2	0	2	1	2	0	0	1	0	0	1	2	0	1	0	0	2	0	0	0	0	0	1	1	0	0	0	1
COG3190	N	Flagellar biogenesis protein FliO	1	1	0	1	1	1	1	1	1	2	1	2	1	1	1	1	1	1	1	1	0	1	2	1	1	1	1	1	1	1	1	0	2	1	1	1	1	1	1	1	1	2	2	1	1	2	3
COG3127	Q	Predicted ABC-type transport system involved in lysophospholipase L1 biosynthesis, permease component	0	0	0	1	0	0	0	0	1	0	1	1	1	1	1	1	1	1	1	1	0	1	1	1	1	1	1	1	1	1	1	0	1	1	1	1	1	1	1	1	1	1	1	0	0	1	1
COG4181	Q	Predicted ABC-type transport system involved in lysophospholipase L1 biosynthesis, ATPase component	0	0	0	1	0	0	0	0	1	0	1	1	1	1	1	1	1	1	1	1	1	1	1	1	0	0	1	1	1	1	1	0	1	1	0	1	1	1	1	1	1	1	1	0	0	1	1
COG2755	E	Lysophospholipase L1 or related esterase	0	0	0	1	1	1	0	0	1	0	1	1	2	3	2	2	3	5	1	1	1	1	1	2	2	1	1	2	2	1	1	0	2	1	2	1	1	1	1	2	2	3	3	0	0	1	3
COG3008	S	Paraquat-inducible protein B	0	0	1	1	0	0	1	1	1	1	1	1	0	2	0	2	2	2	1	1	0	2	1	1	0	0	1	0	0	1	1	1	2	1	1	1	0	2	1	1	1	1	1	0	0	2	1
COG2930	I	Lipid-binding SYLF domain	0	1	1	0	0	0	0	0	0	0	0	2	0	2	1	3	2	2	2	2	0	0	2	2	1	1	1	0	0	1	1	1	0	0	0	0	0	2	0	1	1	0	0	0	0	0	0
COG3386	G	Sugar lactone lactonase YvrE	0	0	0	2	0	0	0	0	0	1	0	1	0	3	1	0	0	0	1	1	1	1	0	3	0	0	1	0	0	2	2	0	1	0	0	1	0	0	0	0	0	1	1	0	0	0	2
COG0787	M	Alanine racemase	1	1	1	1	1	1	1	1	1	1	1	1	1	1	1	1	1	1	1	1	1	1	1	1	1	1	1	1	1	1	1	1	1	1	1	0	1	1	1	1	1	2	3	1	1	1	1
COG0395	G	ABC-type glycerol-3-phosphate transport system, permease component	0	0	0	1	0	0	0	0	0	0	0	3	1	1	0	1	0	1	0	1	1	1	1	1	0	0	1	1	1	0	1	0	4	0	0	0	0	0	0	0	0	0	0	0	0	4	2
COG1653	G	ABC-type glycerol-3-phosphate transport system, periplasmic component	0	0	0	1	0	0	0	0	0	0	0	4	1	2	0	1	0	1	1	3	0	1	2	2	0	0	1	1	1	0	1	0	5	0	0	0	0	1	0	0	0	0	0	0	0	4	2
COG4889	R	Predicted helicase	0	0	0	0	0	0	0	0	0	0	0	0	0	0	0	0	0	0	0	0	0	0	0	0	0	0	2	0	0	0	0	0	0	0	0	0	0	0	0	0	0	0	0	0	0	0	0
COG0334	E	Glutamate dehydrogenase/leucine dehydrogenase	1	1	2	2	0	0	2	2	0	0	0	2	1	2	1	2	4	2	3	2	2	1	2	2	0	0	1	1	1	1	1	0	2	1	1	0	1	1	1	1	0	2	2	0	0	1	2
COG1071	C	TPP-dependent pyruvate or acetoin dehydrogenase subunit alpha	1	1	1	1	0	0	1	1	0	1	0	1	1	1	1	1	1	1	1	1	1	1	1	1	0	0	1	1	1	1	1	0	1	2	1	0	1	1	1	2	0	1	1	0	0	1	1
COG0022	C	Pyruvate/2-oxoglutarate/acetoin dehydrogenase complex, dehydrogenase (E1) component	1	1	1	1	0	0	1	1	0	1	0	1	1	1	1	1	1	1	1	1	1	1	1	1	0	0	1	1	1	1	1	0	1	2	1	0	1	1	1	2	1	1	1	0	0	1	1
COG0382	H	4-hydroxybenzoate polyprenyltransferase	1	1	1	1	1	1	1	1	1	1	1	1	1	1	1	1	1	1	1	1	0	1	1	1	1	1	1	1	1	1	1	1	1	1	1	0	1	2	1	0	1	1	1	1	1	1	1
COG3161	H	4-hydroxybenzoate synthetase (chorismate-pyruvate lyase)	1	1	1	1	1	1	1	1	1	1	1	1	1	1	1	1	1	1	1	1	0	1	1	1	0	0	1	1	1	1	1	1	1	1	1	0	1	2	1	0	1	1	1	1	1	1	1
COG5189			3	0	0	0	0	0	10	3	16	1	16	0	3	0	2	1	0	0	5	0	0	17	0	0	2	3	1	0	0	6	0	2	0	0	0	0	1	0	0	0	0	0	0	2	0	0	0
COG4630	F	Xanthine dehydrogenase, iron-sulfur cluster and FAD-binding subunit A	0	0	0	1	0	0	0	0	0	0	0	1	1	1	1	1	1	1	1	1	1	1	0	1	0	0	1	1	1	1	0	0	0	1	0	0	1	0	0	0	0	1	1	0	0	0	0
COG4631	F	Xanthine dehydrogenase, molybdopterin-binding subunit B	0	0	0	1	0	0	0	0	0	0	0	1	1	1	1	1	1	1	1	1	0	1	0	1	0	0	1	1	1	1	0	0	0	1	0	0	1	0	0	0	0	1	1	0	0	0	0
COG1189	J	Predicted rRNA methylase YqxC, contains S4 and FtsJ domains	0	0	1	1	0	0	1	1	0	0	0	0	1	1	1	1	1	1	0	0	0	1	0	1	1	1	1	1	1	1	0	1	1	1	1	0	1	1	0	0	1	0	0	0	0	1	0
COG4266	F	Allantoicase	0	0	0	1	0	0	0	0	0	0	0	1	1	1	1	1	1	1	1	1	1	1	0	1	0	0	1	1	1	1	0	0	0	1	0	0	0	0	0	0	0	0	0	0	0	0	0
COG3195	F	2-oxo-4-hydroxy-4-carboxy--5-ureidoimidazoline (OHCU) decarboxylase	0	0	0	1	0	0	0	0	0	0	0	1	1	1	1	1	1	1	1	1	0	1	0	1	0	0	1	1	1	1	0	0	0	1	0	0	1	0	0	0	0	0	0	0	0	0	0
COG2351	F	5-hydroxyisourate hydrolase (purine catabolism), transthyretin-related family	0	0	0	1	0	0	0	0	0	0	0	1	1	1	1	1	1	1	1	1	0	1	0	1	0	0	1	1	1	1	1	0	0	1	0	0	1	0	0	0	0	0	0	0	0	0	0
COG3194	F	Ureidoglycolate hydrolase (allantoin degradation)	0	0	0	1	0	0	0	0	0	0	0	2	1	2	1	1	1	1	1	1	1	1	0	1	0	0	1	1	1	1	0	0	0	1	0	0	0	0	0	0	0	0	0	0	0	0	1
COG3748	S	Uncharacterized membrane protein	0	0	0	1	0	0	0	0	0	0	0	1	1	1	1	1	1	1	1	1	1	1	0	1	0	0	1	1	1	1	0	0	0	1	0	0	2	0	0	0	0	0	0	0	0	0	0
COG1773	C	Rubredoxin	1	1	1	1	1	1	1	1	0	1	0	1	1	2	1	1	1	1	1	1	1	1	1	2	1	1	1	1	1	1	0	1	1	1	1	0	1	1	1	1	1	3	3	1	1	1	2
COG0500	QR	SAM-dependent methyltransferase	0	1	2	2	0	1	1	0	0	0	0	3	3	2	1	2	3	3	2	2	0	2	2	1	2	1	1	1	1	1	2	0	2	2	1	0	3	0	2	0	1	2	2	0	0	2	0
COG4127	R	Predicted restriction endonuclease, Mrr-cat superfamily	0	0	0	0	0	0	0	0	0	0	0	0	0	0	0	0	0	0	0	0	0	0	0	0	1	0	1	0	0	0	0	0	0	0	0	0	0	0	1	0	0	2	1	0	0	0	0
COG1451	R	Predicted metal-dependent hydrolase	2	1	0	1	2	3	0	0	0	2	0	1	2	0	3	2	3	1	3	1	0	1	0	1	1	0	1	1	1	0	0	0	0	2	1	0	1	1	2	3	2	2	1	1	1	3	1
COG5371	F	Golgi nucleoside diphosphatase	0	0	0	1	0	0	1	1	0	0	0	2	0	0	0	0	0	0	0	1	1	1	0	0	0	0	1	0	0	1	1	0	0	0	0	0	0	0	0	0	0	0	0	0	0	0	0
COG3128	R	Predicted 2-oxoglutarate- and Fe(II)-dependent dioxygenase YbiX	0	0	0	1	0	0	0	0	0	0	0	0	0	0	0	0	1	1	0	0	0	1	0	0	0	0	1	0	0	1	1	0	0	0	0	0	0	0	1	0	0	1	1	0	0	0	0
COG5302	X	Post-segregation antitoxin (ccd killing mechanism protein) encoded by the F plasmid	0	0	0	2	0	0	0	0	0	0	0	0	1	1	0	0	0	0	0	0	1	1	0	1	0	0	1	0	0	1	1	0	0	1	0	1	0	0	1	0	1	0	0	0	0	0	0
COG1218	P	3'-Phosphoadenosine 5'-phosphosulfate (PAPS) 3'-phosphatase	0	0	1	1	1	1	1	1	1	1	1	1	1	1	1	1	1	1	2	1	1	1	1	1	1	1	1	1	1	1	1	1	1	1	2	1	2	1	0	0	1	1	1	0	0	1	1
COG1188	J	Ribosomal 50S subunit-recycling heat shock protein, contains S4 domain	1	1	1	1	1	1	1	1	0	0	0	1	1	1	1	1	1	1	1	1	1	1	1	1	1	1	1	1	1	1	1	1	1	2	1	0	1	1	1	1	1	1	1	1	1	1	1
COG0821	I	4-hydroxy-3-methylbut-2-en-1-yl diphosphate synthase IspG/GcpE	1	1	1	1	1	1	1	1	0	0	0	1	1	1	1	1	1	1	1	1	1	1	1	1	0	1	1	1	1	1	1	1	1	1	1	0	1	1	1	1	1	0	0	0	0	0	0
COG1161	J	Ribosome biogenesis GTPase A	0	0	0	1	1	1	0	0	1	0	1	1	1	1	1	1	1	1	1	1	0	1	1	1	1	0	1	1	1	1	1	1	1	1	1	0	1	1	1	1	1	0	0	1	0	1	1
COG2269	J	Elongation factor P--beta-lysine ligase (EF-P beta-lysylation pathway)	1	1	1	1	1	1	1	1	0	1	0	1	1	1	1	1	1	1	1	1	0	1	1	1	0	1	1	1	1	1	1	1	1	1	1	1	1	1	1	1	1	1	1	1	1	1	1
COG1509	E	L-lysine 2,3-aminomutase (EF-P beta-lysylation pathway)	1	1	1	1	1	1	2	2	0	0	0	2	1	2	1	1	1	1	2	2	0	1	2	2	0	1	1	1	1	1	1	1	2	1	1	1	1	1	1	0	1	1	1	1	1	2	1
COG1561	S	Uncharacterized conserved protein YicC, UPF0701 family	0	0	1	1	0	0	1	1	0	0	0	1	1	1	1	1	1	1	1	1	1	1	1	1	0	1	1	1	1	1	1	1	1	1	1	1	1	1	1	1	1	1	1	0	0	1	1
COG0689	J	Ribonuclease PH	1	1	1	1	1	1	1	1	0	1	0	1	1	1	1	1	1	1	1	1	1	1	1	1	0	1	1	1	1	1	1	1	1	1	1	1	1	1	1	1	1	1	1	1	1	1	1
COG0461	F	Orotate phosphoribosyltransferase	1	1	1	1	1	1	1	1	1	1	1	1	1	2	1	1	1	1	1	1	1	2	1	2	0	1	1	1	1	1	1	1	1	1	1	1	1	1	1	1	1	1	1	1	1	1	1
COG0756	FV	dUTPase	1	1	1	1	1	1	1	1	1	1	1	1	1	1	1	1	1	1	1	1	1	1	1	1	0	1	1	1	1	1	1	1	1	1	1	1	1	1	1	1	1	1	1	1	1	1	1
COG0452	H	Phosphopantothenoylcysteine synthetase/decarboxylase	1	1	1	1	1	1	1	1	1	1	1	1	1	1	1	1	1	1	1	1	1	1	1	1	0	0	1	1	2	1	1	0	1	1	1	1	1	1	1	1	1	1	1	1	1	1	1
COG2003	L	DNA repair protein RadC, contains a helix-hairpin-helix DNA-binding motif	0	0	1	1	0	0	0	0	0	0	0	1	3	1	1	5	1	1	1	2	1	1	1	1	0	2	1	2	2	1	1	1	1	3	1	1	2	2	1	1	1	0	0	0	0	1	1
COG0227	J	Ribosomal protein L28	1	1	1	1	1	0	1	1	1	1	1	1	1	1	1	1	1	1	1	1	1	1	1	1	0	0	1	1	1	1	1	1	1	1	1	1	1	2	1	1	1	1	1	1	1	1	1
COG0267	J	Ribosomal protein L33	1	1	1	1	1	0	1	1	1	1	1	1	1	1	1	1	1	1	1	1	1	1	1	1	0	0	1	1	1	1	1	1	1	1	1	1	1	2	1	1	1	1	1	1	1	1	1
COG0826	O	Collagenase-like protease, PrtC family	0	0	0	1	0	0	0	0	2	0	2	3	3	1	3	3	3	3	3	3	0	1	3	1	0	2	1	3	3	0	0	0	3	3	3	0	0	3	2	3	2	3	3	1	1	3	3
COG1636	R	Predicted ATPase, Adenine nucleotide alpha hydrolases (AANH) superfamily	0	0	0	1	1	1	0	1	1	1	1	2	1	2	1	1	1	1	1	1	1	1	0	2	1	1	1	1	2	1	1	1	0	1	1	1	1	1	1	1	1	1	1	1	1	0	0
COG1929	G	Glycerate kinase	0	0	0	1	0	0	1	1	1	0	1	1	1	1	1	1	1	1	1	2	1	1	1	1	0	0	1	1	1	1	1	0	1	0	0	1	1	0	0	1	0	1	1	0	0	1	1
COG2356	L	Endonuclease I	0	0	0	0	0	0	0	0	1	0	1	1	0	1	1	0	1	1	3	1	0	1	1	0	0	1	1	0	0	1	1	0	3	1	1	1	0	1	1	1	1	3	3	1	1	1	2
COG0543	HC	NAD(P)H-flavin reductase	0	0	1	2	1	1	1	1	1	1	1	1	2	1	1	2	1	1	2	3	1	1	1	1	2	1	1	1	1	1	1	2	0	1	2	1	2	1	1	1	1	3	3	1	1	1	2
COG0043	H	3-polyprenyl-4-hydroxybenzoate decarboxylase	0	0	1	1	0	0	1	1	1	1	1	1	1	1	1	1	1	1	1	1	0	2	1	1	0	0	1	1	1	1	1	3	1	1	1	1	1	1	1	1	1	1	1	1	1	1	1
COG1158	K	Transcription termination factor Rho	1	1	1	1	1	1	1	1	1	1	1	1	1	1	1	1	1	2	1	1	1	1	1	1	0	1	1	1	1	1	1	1	2	1	1	1	1	2	1	1	1	1	1	1	1	1	1
COG0248	FTP	Exopolyphosphatase/pppGpp-phosphohydrolase	0	0	1	1	1	1	1	1	1	1	1	2	2	1	1	2	2	2	2	2	0	2	2	1	2	2	1	2	2	1	1	2	1	2	2	1	2	1	2	1	2	1	1	1	1	1	1
COG0796	M	Glutamate racemase	1	1	1	1	1	1	1	1	2	1	2	1	1	1	1	1	1	1	1	1	1	1	1	1	1	0	1	1	1	1	1	1	1	1	1	1	1	1	0	1	1	1	1	0	0	1	1
COG4531	P	ABC-type Zn2+ transport system, periplasmic component/surface adhesin	1	1	1	1	1	1	1	1	1	1	1	1	1	1	1	1	1	1	1	1	1	1	1	1	1	0	1	1	1	1	1	1	1	1	1	1	1	1	0	1	1	1	1	1	1	1	1
COG1057	H	Nicotinic acid mononucleotide adenylyltransferase	1	1	1	1	0	0	2	2	0	1	0	1	1	1	1	1	1	1	1	1	1	1	1	1	1	0	1	1	1	1	1	1	1	1	1	1	1	1	1	1	1	1	1	1	1	1	1
COG0218	D	GTP-binding protein EngB required for normal cell division	1	1	1	1	1	1	1	1	0	2	0	1	1	1	1	1	1	1	1	1	1	1	1	1	1	0	1	1	1	1	1	1	1	1	1	1	1	1	1	1	1	1	1	1	1	1	1
COG0749	L	DNA polymerase I - 3'-5' exonuclease and polymerase domains	1	1	1	1	1	1	1	1	1	1	1	1	1	1	2	1	1	1	1	1	1	1	1	1	0	0	1	1	1	1	1	1	1	1	1	1	1	1	0	1	1	1	1	1	1	1	2
COG1121	P	ABC-type Mn2+/Zn2+ transport system, ATPase component	1	2	2	1	1	1	1	1	3	1	3	1	1	1	1	1	1	1	1	1	1	1	1	1	0	1	1	1	1	1	1	1	1	1	1	1	1	1	2	1	1	1	1	0	1	1	1
COG1108	P	ABC-type Mn2+/Zn2+ transport system, permease component	1	1	3	1	1	1	1	1	1	1	1	1	1	1	1	1	1	1	1	1	1	1	1	1	0	1	1	1	1	1	1	1	1	1	1	1	1	1	1	1	0	1	1	1	1	1	2
COG1999	O	Cytochrome oxidase Cu insertion factor, SCO1/SenC/PrrC family	0	0	2	2	1	1	1	1	2	0	2	1	1	1	1	1	1	1	1	1	1	1	1	2	1	0	1	1	1	1	1	1	1	1	1	1	1	1	1	1	1	2	2	0	0	1	1
COG0109	HI	Polyprenyltransferase (heme O synthase)	0	0	1	1	1	1	2	2	1	0	1	1	1	1	1	1	1	1	1	1	1	1	1	1	1	1	1	1	1	1	1	1	1	1	1	1	1	1	1	1	1	1	1	0	0	1	1
COG1612	H	Heme A synthase	0	0	1	1	1	1	1	1	1	0	1	1	1	1	1	1	1	1	1	1	0	2	1	1	1	1	1	1	1	1	1	1	1	1	1	1	1	1	1	1	1	1	1	0	0	1	1
COG1597	IR	Diacylglycerol kinase family enzyme	2	0	0	4	0	0	0	0	0	0	0	0	0	0	0	0	0	0	1	0	1	2	1	0	0	0	2	0	0	3	3	0	0	0	0	3	0	1	0	0	0	0	0	0	0	1	1
COG3346	O	Cytochrome oxidase assembly protein ShyY1	0	0	1	1	1	1	1	1	1	0	1	1	1	1	1	1	1	1	1	1	1	1	1	1	1	1	1	1	1	1	1	1	1	1	1	1	1	1	1	1	1	1	1	0	0	1	1
COG3175	CO	Cytochrome c oxidase assembly protein Cox11	0	0	1	1	1	1	1	1	1	0	1	1	1	1	1	1	1	1	1	1	1	1	1	1	1	1	1	1	1	1	1	1	1	1	1	1	1	1	1	1	1	1	1	0	0	1	1
COG3529	R	Predicted nucleic-acid-binding protein, contains Zn-ribbon domain	1	1	1	1	0	0	1	1	1	1	1	1	1	0	1	1	1	1	1	1	1	1	1	0	1	1	1	1	1	1	1	1	1	1	1	1	1	1	0	1	1	1	1	1	1	1	1
COG0339	E	Zn-dependent oligopeptidase	0	1	1	1	1	1	1	1	0	1	0	1	1	1	1	1	1	1	1	1	1	1	1	1	1	1	1	1	1	1	1	1	1	1	1	1	1	1	0	1	1	1	1	0	0	1	1
COG0663	R	Carbonic anhydrase or acetyltransferase, isoleucine patch superfamily	1	1	1	1	1	1	1	1	0	0	0	1	1	2	1	2	3	2	1	1	0	3	1	2	1	0	1	1	1	1	1	1	2	1	1	1	1	2	1	1	1	2	2	0	0	2	2
COG2095	E	Small neutral amino acid transporter SnatA, MarC family	1	1	1	2	0	0	1	1	2	2	2	3	3	4	2	2	2	2	3	3	2	1	5	2	1	1	1	3	3	2	2	1	2	2	2	1	2	2	2	2	2	3	3	1	1	3	3
COG0444	EP	ABC-type dipeptide/oligopeptide/nickel transport system, ATPase component	0	0	0	1	0	0	1	1	3	0	3	2	2	1	5	1	1	1	3	2	0	1	2	1	1	2	1	2	2	1	1	0	1	1	1	0	1	2	0	4	0	1	1	1	1	2	1
COG4608	E	ABC-type oligopeptide transport system, ATPase component	0	0	0	1	0	0	1	1	1	0	1	2	2	1	1	1	1	1	2	3	0	1	2	1	0	0	1	2	2	1	1	0	1	1	1	0	1	2	0	0	1	1	1	1	1	2	1
COG0421	E	Spermidine synthase	0	0	0	1	0	0	0	0	1	0	1	1	1	1	0	0	1	1	1	1	1	1	1	1	0	1	1	1	1	1	1	0	2	1	0	0	1	0	1	1	1	1	1	0	0	1	0
COG1166	E	Arginine decarboxylase (spermidine biosynthesis)	0	0	0	1	0	0	0	0	0	0	0	1	1	1	0	0	1	1	1	1	1	1	1	1	0	1	1	3	2	1	1	0	1	1	1	1	0	0	1	1	1	0	0	0	0	0	1
COG0169	E	Shikimate 5-dehydrogenase	1	1	1	1	1	1	1	1	0	1	0	1	1	1	1	1	1	1	1	1	1	1	1	1	1	1	1	1	1	1	1	1	1	1	1	1	1	1	1	1	1	1	1	1	1	1	1
COG0408	H	Coproporphyrinogen III oxidase	1	1	1	1	1	1	1	1	0	1	0	1	1	1	1	1	1	1	1	1	0	1	1	1	1	2	1	1	1	1	0	1	1	1	1	1	1	1	0	1	1	1	1	1	1	1	1
COG0026	F	Phosphoribosylaminoimidazole carboxylase (NCAIR synthetase)	0	0	1	1	0	0	1	1	0	0	0	1	1	1	1	1	1	1	1	1	1	1	1	1	0	1	1	1	1	1	1	1	1	1	1	1	1	0	1	1	1	0	1	0	0	1	1
COG0041	F	Phosphoribosylcarboxyaminoimidazole (NCAIR) mutase	1	1	1	1	1	1	2	2	0	1	0	2	1	1	1	2	2	2	2	2	1	1	2	1	0	1	1	1	1	1	1	1	2	1	1	1	1	1	1	1	1	1	2	1	1	1	1
COG0758	L	Predicted Rossmann fold nucleotide-binding protein DprA/Smf involved in DNA uptake	2	1	1	2	1	1	1	2	0	2	0	1	1	1	2	1	1	1	2	1	1	4	4	2	3	1	1	1	1	1	1	1	1	1	1	1	1	1	1	2	2	1	2	2	2	2	1
COG1652	S	Nucleoid-associated protein YgaU, contains BON and LysM domains	1	1	1	1	0	0	1	1	0	0	0	1	2	1	1	3	1	1	1	2	0	1	1	1	2	2	1	2	2	1	1	2	1	2	1	1	2	1	1	1	0	1	1	1	1	2	1
COG0223	J	Methionyl-tRNA formyltransferase	2	1	1	1	1	1	1	1	0	1	0	3	2	2	1	1	1	1	2	2	0	1	2	1	1	1	1	1	1	1	1	1	1	3	1	1	1	3	1	1	2	3	2	1	1	2	1
COG0144	J	16S rRNA C967 or C1407 C5-methylase, RsmB/RsmF family	1	1	1	1	0	0	1	1	0	1	0	1	1	1	1	1	1	1	1	1	1	1	1	1	1	1	1	1	1	1	1	1	1	1	1	1	1	2	1	1	1	1	1	1	1	1	1
COG0569	P	Trk K+ transport system, NAD-binding component	1	1	1	1	0	0	1	1	2	1	2	1	1	1	1	2	2	2	1	1	1	2	1	1	2	1	1	1	1	1	1	2	1	1	2	1	1	2	0	2	2	1	1	1	1	1	2
COG0752	J	Glycyl-tRNA synthetase, alpha subunit	1	1	1	1	1	1	1	1	0	1	0	1	1	1	1	1	1	1	1	1	0	1	1	1	1	0	1	1	1	1	1	1	1	1	0	1	1	2	1	1	0	1	1	1	1	1	1
COG0751	J	Glycyl-tRNA synthetase, beta subunit	1	1	1	1	1	1	1	1	1	1	1	1	1	1	1	1	1	1	1	1	1	1	1	1	1	1	1	1	1	1	0	1	1	1	0	1	1	2	1	1	1	1	1	1	1	1	1
COG0241	E	Histidinol phosphatase or a related phosphatase	1	1	1	1	1	0	1	1	1	1	1	1	1	1	1	1	1	1	1	1	1	1	1	1	0	0	1	1	1	1	1	1	1	1	1	1	1	2	0	1	0	1	1	1	1	1	1
COG1195	L	Recombinational DNA repair ATPase RecF	0	0	1	2	1	1	1	1	1	1	1	1	1	1	2	1	1	1	1	1	1	1	1	1	0	1	1	1	1	1	0	1	1	2	1	1	1	2	1	1	1	1	1	0	0	1	1
COG0592	L	DNA polymerase III sliding clamp (beta) subunit, PCNA homolog	1	1	1	1	1	1	1	1	1	1	1	1	1	1	1	1	1	1	1	1	1	1	1	1	1	1	1	1	1	1	0	1	1	1	1	0	1	2	1	1	1	1	1	1	1	1	1
COG2114	T	Adenylate cyclase, class 3	0	0	0	1	0	0	0	0	0	0	0	1	0	1	1	1	1	1	0	0	0	0	1	1	0	0	0	0	0	0	0	0	1	0	0	0	1	0	0	0	0	1	1	0	0	0	1
COG0778	C	Nitroreductase	1	1	1	1	1	1	1	1	1	1	1	4	3	4	5	4	3	4	2	3	0	0	4	4	2	2	0	4	4	0	0	3	4	3	3	0	3	1	3	2	2	4	4	0	0	2	5
COG2390	K	DNA-binding transcriptional regulator LsrR, DeoR family	0	0	0	0	0	0	0	0	0	0	0	0	0	0	0	0	0	0	0	1	0	1	1	1	0	0	0	0	0	0	0	0	1	0	0	0	0	1	0	0	0	1	0	0	0	0	0
COG1830	G	Fructose-bisphosphate aldolase class Ia, DhnA family	0	0	0	0	0	0	0	0	0	0	0	0	0	0	0	0	0	0	0	0	0	0	1	0	0	0	0	0	0	0	0	0	1	0	0	0	0	0	0	0	0	1	0	0	0	1	0
COG1070	G	Sugar (pentulose or hexulose) kinase	0	0	0	1	0	0	0	0	0	0	0	1	1	0	2	1	1	1	1	1	0	0	1	0	0	0	0	1	1	0	0	2	3	1	2	0	1	0	2	0	0	3	2	0	0	2	1
COG0753	P	Catalase	1	1	0	0	0	1	0	0	0	1	0	1	0	2	0	1	2	2	1	5	0	1	1	1	2	1	0	0	0	0	0	0	0	0	0	0	0	2	2	0	1	2	0	0	0	0	0
COG4447	R	Uncharacterized protein related to plant photosystem II stability/assembly factor	0	0	0	0	0	0	0	0	0	0	0	1	0	1	2	1	2	1	1	1	0	0	1	1	0	0	0	1	1	0	0	0	1	1	0	0	0	0	1	0	0	1	1	0	0	1	1
COG1033	R	Predicted exporter protein, RND superfamily	1	1	0	0	0	0	0	0	0	0	0	1	1	2	3	2	2	1	1	1	0	0	1	2	0	0	0	1	1	0	0	1	2	2	0	0	0	0	0	0	0	2	2	0	0	2	2
COG3271	R	Predicted double-glycine peptidase	0	0	0	0	0	0	0	0	0	0	0	0	0	0	0	0	0	0	0	0	0	0	0	0	0	0	0	0	0	0	0	0	0	0	0	0	0	0	0	0	0	1	1	0	0	0	1
COG2079	G	2-methylcitrate dehydratase PrpD	1	1	1	0	0	0	1	1	0	1	0	0	0	0	0	0	0	0	0	0	0	0	0	0	0	0	0	0	0	0	0	0	0	0	0	0	0	0	0	0	0	1	1	0	0	1	1
COG1524	R	Predicted pyrophosphatase or phosphodiesterase, AlkP superfamily	0	0	0	0	0	0	0	0	0	0	0	0	0	1	0	1	0	1	2	1	0	0	0	1	0	0	0	0	0	0	0	0	2	0	0	0	0	0	1	1	0	1	1	0	0	1	0
COG0371	C	Glycerol dehydrogenase or related enzyme, iron-containing ADH family	0	0	0	0	0	0	0	0	0	0	0	0	0	0	0	0	0	0	1	1	0	0	0	0	0	0	0	0	0	0	0	0	0	0	0	0	0	0	0	0	0	1	1	0	0	1	1
COG3687	R	Predicted metal-dependent hydrolase	0	0	0	0	0	0	0	0	0	0	0	0	0	1	0	0	0	0	0	0	0	0	0	0	0	0	0	0	0	0	0	0	0	0	0	0	0	0	0	0	0	1	1	0	0	0	3
COG0457	R	Tetratricopeptide (TPR) repeat	0	0	0	0	1	1	1	1	0	0	0	0	1	1	1	2	4	2	0	0	0	0	0	1	0	0	0	1	1	1	0	0	1	1	0	0	1	0	1	0	0	3	2	0	0	0	2
COG0786	E	Na+/glutamate symporter	1	2	0	2	0	0	2	2	1	0	1	0	1	2	1	3	1	2	0	0	1	0	1	2	0	1	0	1	1	0	0	1	1	1	1	0	1	1	1	1	1	2	2	0	0	1	1
COG0073	J	tRNA-binding EMAP/Myf domain	0	0	0	0	0	0	0	0	0	0	0	1	0	0	0	1	1	1	0	0	0	0	0	1	0	0	0	0	0	0	0	1	0	0	0	0	0	0	0	0	1	2	3	0	0	1	0
COG1946	I	Acyl-CoA thioesterase	1	1	1	0	0	0	1	1	1	0	1	1	1	0	1	1	1	1	1	1	0	0	1	0	1	1	0	2	2	0	0	1	0	1	1	0	1	1	0	1	1	1	1	1	1	1	2
COG3671	S	Uncharacterized membrane protein	0	0	0	1	0	0	0	0	1	1	1	0	0	0	0	0	0	0	0	0	0	0	0	0	0	0	0	0	0	0	0	0	0	0	0	0	0	0	0	0	0	1	1	0	0	1	2
COG3315	Q	O-Methyltransferase involved in polyketide biosynthesis	0	0	0	0	0	0	0	0	0	0	0	0	0	0	0	0	0	0	0	0	0	0	0	0	0	0	0	0	0	0	0	0	0	0	0	0	0	0	0	0	0	1	2	0	0	0	2
COG5001	T	Predicted signal transduction protein containing a membrane domain, an EAL and a GGDEF domain	0	0	0	0	0	0	0	0	0	0	0	0	0	0	0	0	0	0	0	0	0	0	1	0	0	0	0	1	0	0	0	0	0	0	0	0	0	1	0	0	0	2	1	0	0	1	2
COG1079	R	ABC-type uncharacterized transport system, permease component	0	0	0	0	0	0	0	0	0	1	0	0	2	0	2	1	0	1	0	0	0	0	0	0	0	0	0	1	1	0	0	0	0	0	0	0	0	0	0	0	0	2	2	0	0	1	2
COG4603	R	ABC-type uncharacterized transport system, permease component	0	0	0	0	0	0	0	0	0	1	0	0	1	0	2	1	0	1	0	0	0	0	0	0	0	0	0	1	1	0	0	0	0	0	0	0	0	0	0	0	0	2	2	0	0	1	2
COG3845	R	ABC-type uncharacterized transport system, ATPase component	0	0	0	0	0	0	0	0	0	1	0	0	1	0	2	1	0	1	0	0	0	0	0	0	0	0	0	1	1	0	0	0	0	0	0	0	0	0	0	0	0	2	2	0	0	1	2
COG1744	M	Basic membrane lipoprotein Med, periplasmic binding protein (PBP1-ABC) superfamily	0	0	0	0	0	0	0	0	0	0	0	0	1	0	2	1	1	1	0	0	0	0	0	0	0	0	0	1	2	0	0	0	2	0	0	0	0	1	0	0	0	2	2	0	0	1	2
COG4692	GM	Predicted neuraminidase (sialidase)	0	0	0	0	0	0	0	0	1	0	1	1	0	0	0	1	1	1	0	0	0	0	2	0	1	0	0	0	0	0	0	0	0	0	0	0	0	0	1	1	1	1	1	0	0	0	0
COG0679	R	Predicted permease	0	0	0	0	0	0	1	1	0	0	0	1	0	1	1	0	0	0	0	1	0	0	1	3	0	0	0	0	0	0	0	0	2	0	0	0	0	0	0	0	0	2	2	2	2	0	2
COG3154	I	Predicted lipid carrier protein YhbT, SCP2 domain	0	0	0	0	0	0	0	0	1	0	1	1	1	0	1	2	1	1	1	1	0	0	1	0	0	1	0	1	1	0	0	0	1	1	1	0	0	1	1	1	0	1	1	0	0	1	1
COG2145	H	Hydroxyethylthiazole kinase, sugar kinase family	0	0	1	0	0	0	1	1	1	0	1	1	1	1	1	1	1	1	1	1	0	0	1	1	0	1	0	1	1	0	0	0	1	1	1	0	1	1	1	1	1	1	1	1	1	1	1
COG3575	S	Uncharacterized protein	0	0	0	1	0	0	0	0	0	0	0	0	0	2	0	0	0	0	0	0	0	0	0	1	0	0	0	0	0	0	0	0	0	0	0	0	0	0	0	0	0	1	1	0	0	0	1
COG1748	E	Saccharopine dehydrogenase, NADP-dependent	0	0	0	0	0	0	0	0	0	0	0	0	0	1	0	0	0	0	0	0	0	0	0	1	0	0	0	0	0	0	0	0	0	0	0	0	0	0	0	0	0	1	1	0	0	0	2
COG1247	E	L-amino acid N-acyltransferase YncA	0	0	0	0	0	0	0	0	0	0	0	0	1	1	0	3	0	1	0	0	0	1	2	0	0	0	0	1	1	1	1	0	1	0	1	1	0	0	1	0	0	1	1	0	0	1	2
COG3630	C	Na+-transporting methylmalonyl-CoA/oxaloacetate decarboxylase, gamma subunit	0	0	0	0	0	0	0	0	0	0	0	1	1	1	0	1	1	1	1	1	0	0	1	1	0	1	0	1	1	0	0	0	1	1	0	0	1	1	1	1	1	1	1	0	0	1	1
COG5016	C	Pyruvate/oxaloacetate carboxyltransferase	0	0	0	0	0	0	0	0	0	0	0	1	1	1	1	1	1	1	1	1	0	0	1	1	1	1	0	1	1	0	0	0	1	1	1	0	1	1	0	1	1	1	1	0	0	1	1
COG1883	C	Na+-transporting methylmalonyl-CoA/oxaloacetate decarboxylase, beta subunit	0	0	0	0	0	0	0	0	0	0	0	1	1	1	1	1	1	1	1	1	0	0	1	1	1	1	0	1	1	0	0	0	1	1	1	0	1	1	1	1	1	1	1	0	0	1	1
COG3039	X	Transposase and inactivated derivatives, IS5 family	133	14	1	0	0	0	0	0	0	5	0	0	1	8	0	2	3	1	0	0	0	0	0	0	0	0	0	0	0	0	0	0	0	3	0	0	0	0	0	0	0	6	1	1	1	0	0
COG1075	I	Triacylglycerol esterase/lipase EstA, alpha/beta hydrolase fold	0	0	0	0	0	0	0	0	0	0	0	0	1	0	0	0	0	0	0	1	0	0	1	0	0	0	0	0	0	0	0	0	0	0	0	0	0	0	0	0	0	2	2	0	0	0	2
COG5380	O	Lipase chaperone LimK	0	0	0	0	0	0	0	0	0	0	0	0	1	0	0	0	0	0	0	1	0	0	1	0	0	0	0	0	0	0	0	0	0	0	0	0	0	0	0	0	0	1	1	0	0	0	1
COG2315	K	Predicted DNA-binding protein with â€˜double-wingâ€™ structural motif, MmcQ/YjbR family	0	0	0	0	0	0	0	0	0	0	0	0	0	1	0	0	1	1	0	0	0	0	0	1	0	0	0	0	0	0	0	0	0	0	0	0	0	0	0	0	0	1	1	0	0	0	0
COG2040	E	Homocysteine/selenocysteine methylase (S-methylmethionine-dependent)	0	0	0	0	0	0	0	0	0	0	0	0	0	0	0	0	0	0	0	0	0	0	0	0	0	0	0	0	0	0	0	0	0	0	0	0	0	0	0	0	0	1	0	0	0	0	0
COG3631	R	Ketosteroid isomerase-related protein	0	0	0	0	0	0	0	0	0	0	0	0	0	0	1	1	0	1	0	0	0	0	0	0	0	0	0	0	0	0	0	0	0	0	0	0	0	0	0	0	0	1	1	0	0	0	0
COG0631	T	Serine/threonine protein phosphatase PrpC	0	0	1	1	0	1	0	0	0	4	0	3	0	4	1	5	2	3	2	2	0	1	2	2	1	0	0	0	0	1	1	0	3	1	0	0	0	0	2	0	0	5	4	0	0	3	5
COG1513	P	Cyanate lyase	0	0	0	0	0	0	0	0	0	0	0	0	0	1	0	0	0	0	0	0	0	0	0	1	0	0	0	0	0	0	0	0	0	0	0	0	0	0	0	0	0	1	1	0	0	0	0
COG1236	J	RNA processing exonuclease, beta-lactamase fold, Cft2 family	0	0	0	0	0	0	0	0	0	0	0	1	0	1	0	1	0	0	0	0	0	0	0	0	0	0	0	0	0	0	1	0	1	0	0	0	0	0	0	0	0	1	1	0	0	1	0
COG2033	C	Desulfoferrodoxin, superoxide reductase-like (SORL) domain	0	0	0	0	0	0	0	0	0	0	0	0	0	0	0	0	0	0	0	0	0	0	0	0	0	0	0	0	0	0	0	0	0	0	0	0	0	0	0	0	0	1	1	0	0	0	0
COG3909	C	Cytochrome c556	0	0	0	0	0	0	0	0	1	1	1	0	0	0	0	0	0	0	0	0	0	0	0	0	0	0	0	0	0	0	0	0	0	0	0	0	0	0	0	0	0	1	1	1	1	1	1
COG5010	UW	Flp pilus assembly protein TadD, contains TPR repeats	2	2	2	0	0	0	1	1	3	1	3	0	1	0	1	1	0	0	0	0	0	0	1	0	0	0	0	1	1	0	0	1	1	2	1	0	2	1	3	1	1	2	3	0	0	5	2
COG4129	S	Uncharacterized membrane protein YgaE, UPF0421/DUF939 family	0	0	0	0	0	0	0	0	0	0	0	0	0	0	0	1	1	1	0	0	0	0	0	0	0	0	0	0	0	0	0	0	0	0	0	0	0	0	0	0	0	1	1	0	0	0	0
COG3381	O	Cytoplasmic chaperone TorD involved in molybdoenzyme TorA maturation	0	0	0	0	0	0	0	0	0	0	0	1	1	1	1	1	1	1	1	1	0	1	1	0	0	1	0	1	1	0	0	0	1	1	1	0	0	3	1	1	0	1	1	0	0	1	1
COG1143	C	Formate hydrogenlyase subunit 6/NADH:ubiquinone oxidoreductase 23 kD subunit (chain I)	0	0	0	0	0	0	0	0	0	0	0	2	1	1	0	1	1	1	2	2	1	0	2	0	0	1	0	1	1	0	0	1	0	2	2	0	1	2	0	2	0	1	0	1	1	0	1
COG0437	C	Fe-S-cluster-containing dehydrogenase component	0	0	0	3	0	0	0	0	2	0	2	2	2	1	2	1	1	4	1	2	1	1	1	0	1	0	0	2	2	0	0	0	1	3	1	0	0	1	1	2	0	1	1	0	0	0	2
COG3302	C	DMSO reductase anchor subunit	0	0	0	0	0	0	0	0	2	0	2	2	2	1	2	1	1	4	1	2	0	2	2	0	1	0	0	2	2	0	0	0	0	2	0	0	0	2	1	1	0	1	1	0	0	0	2
COG2910	R	Putative NADH-flavin reductase	0	0	0	0	0	0	0	0	0	0	0	0	0	1	0	0	0	1	0	1	0	0	0	0	0	0	0	0	0	0	0	0	0	0	0	0	0	0	0	0	0	1	1	0	0	0	0
COG4922	R	Predicted SnoaL-like aldol condensation-catalyzing enzyme	0	0	0	0	0	0	0	0	0	0	0	0	1	0	0	2	0	2	0	0	0	0	0	0	0	0	0	0	0	0	0	0	0	0	0	0	0	0	0	0	0	2	1	0	0	0	0
COG1432	S	Uncharacterized conserved protein, LabA/DUF88 family	1	0	0	2	0	0	2	1	0	0	0	2	1	0	0	3	4	2	1	4	0	0	2	2	2	1	0	2	2	0	0	2	1	2	2	0	1	2	1	2	1	2	1	0	0	1	0
COG4874	S	Uncharacterized protein	0	0	0	0	0	0	0	0	0	0	0	1	0	0	0	0	0	0	1	1	0	0	1	0	0	0	0	0	0	0	0	0	0	0	0	0	0	0	0	0	0	1	1	0	0	0	0
COG3448	T	CBS-domain-containing membrane protein	0	0	0	0	0	0	0	0	1	0	1	0	1	2	0	2	2	1	0	0	0	0	0	1	0	0	0	0	0	0	0	1	2	0	1	0	1	2	2	0	0	2	2	0	0	0	2
COG0783	PV	DNA-binding ferritin-like protein (oxidative damage protectant)	0	0	0	0	1	1	0	0	2	0	2	0	0	0	2	2	2	1	0	2	0	1	0	1	0	2	0	0	0	0	0	2	0	2	1	0	1	0	0	2	2	2	2	0	0	0	2
COG3706	TK	Two-component response regulator, PleD family, consists of two REC domains and a diguanylate cyclase (GGDEF) domain	0	0	0	1	0	0	0	0	0	1	0	0	0	0	0	2	0	1	0	0	0	0	0	0	0	0	0	0	0	0	0	0	0	0	0	0	0	0	0	0	0	1	1	0	0	0	0
COG3314	S	Uncharacterized membrane protein YjiH, contains nucleoside recognition GATE domain	1	1	0	0	1	1	1	1	2	0	2	5	2	3	2	3	3	2	2	3	0	0	5	3	1	1	0	3	3	0	0	2	2	2	2	0	1	3	2	2	2	1	1	0	0	1	2
COG0700	S	Spore maturation protein SpmB (function unknown)	0	0	0	0	0	0	0	0	2	0	2	3	1	1	1	1	1	1	1	1	0	0	3	1	1	0	0	1	1	0	0	1	1	1	1	0	0	1	1	1	1	1	1	0	0	0	1
COG3205	S	Uncharacterized membrane protein	0	0	0	0	0	0	0	0	1	0	1	0	1	0	1	1	1	1	0	0	0	0	1	0	0	1	0	1	1	0	0	1	0	1	1	0	0	0	0	1	1	1	1	0	0	0	1
COG2933	J	23S rRNA C2498 (ribose-2'-O)-methylase RlmM	0	0	0	0	0	0	0	0	1	0	1	0	0	0	0	0	0	0	0	0	0	0	0	0	0	0	0	0	0	0	0	0	0	0	0	0	0	0	0	0	0	1	1	0	0	1	1
COG1986	FV	Non-canonical (house-cleaning) NTP pyrophosphatase, all-alpha NTP-PPase family	0	0	0	0	0	0	0	0	1	0	1	0	0	0	0	0	0	0	0	0	0	0	0	0	0	1	0	0	0	0	0	1	0	0	0	0	0	0	0	1	1	1	1	0	0	1	1
COG3132	S	Uncharacterized conserved protein YceH, UPF0502 family	1	1	0	0	0	0	0	0	0	0	0	1	0	1	1	1	1	1	1	1	0	0	1	1	0	0	0	0	0	0	0	0	1	0	1	0	0	1	1	0	0	1	1	0	0	1	1
COG4101	R	Uncharacterized protein, RmlC-like cupin domain	0	0	0	0	0	0	0	0	0	0	0	0	0	0	0	0	0	0	0	0	0	0	0	0	0	0	0	0	0	0	0	0	0	0	0	0	0	0	0	0	0	1	1	0	0	0	0
COG2841	S	Uncharacterized conserved protein YdcH, DUF465 family	0	0	0	0	0	0	0	0	0	0	0	1	0	1	0	1	0	1	1	1	0	0	1	1	0	0	0	0	0	0	0	0	1	1	0	0	0	0	0	0	0	1	1	0	0	1	1
COG4623	MT	Membrane-bound lytic murein transglycosylase MltF	0	0	0	0	0	0	0	0	1	1	1	0	0	0	0	0	1	1	0	0	0	0	0	0	0	0	0	0	0	0	0	0	0	0	0	0	0	0	0	0	0	1	1	0	0	1	1
COG3213	V	Uncharacterized protein involved in response to NO	0	1	0	0	0	0	0	0	0	1	0	0	0	0	0	0	0	0	0	0	0	0	0	0	0	0	0	0	0	0	0	0	1	0	0	0	0	0	0	0	0	2	0	0	0	0	0
COG3901	K	Regulator of nitric oxide reductase transcription	0	0	0	0	0	0	0	0	0	0	0	0	0	0	0	0	0	0	0	0	0	0	0	0	0	0	0	0	0	0	0	0	0	0	0	0	0	0	0	0	0	1	0	0	0	0	0
COG4263	P	Nitrous oxide reductase	0	0	0	0	0	0	0	0	0	0	0	0	0	0	0	0	0	0	0	0	0	0	0	0	0	0	0	0	0	0	0	0	0	0	0	0	0	0	0	0	0	1	0	0	0	0	0
COG3420	P	Nitrous oxidase accessory protein NosD, contains tandem CASH domains	0	0	0	0	0	0	0	0	0	0	0	0	0	0	2	1	1	1	0	0	0	0	0	0	0	0	0	0	0	0	0	0	0	0	0	0	0	0	0	0	0	2	1	0	0	0	0
COG1277	O	ABC-type transport system involved in multi-copper enzyme maturation, permease component	1	1	1	0	0	0	1	1	0	0	0	1	0	0	0	0	0	0	1	1	0	0	1	0	0	0	0	0	0	0	0	0	0	0	0	0	0	0	0	0	0	2	1	1	1	1	0
COG4314	P	Nitrous oxide reductase accessory protein NosL	0	0	0	0	0	0	0	0	0	0	0	0	0	0	0	0	0	0	0	0	0	0	0	0	0	0	0	0	0	0	0	0	0	0	0	0	0	0	0	0	0	1	0	0	0	0	0
COG1328	F	Anaerobic ribonucleoside-triphosphate reductase	0	0	0	1	0	0	0	0	1	0	1	2	1	1	1	1	1	1	1	1	1	0	1	1	0	0	0	1	1	0	0	1	1	1	1	0	1	1	1	1	1	3	2	0	0	2	1
COG3256	P	Nitric oxide reductase large subunit	0	0	0	0	0	0	0	0	0	0	0	1	0	1	0	2	0	1	0	0	0	0	0	0	0	0	0	0	0	0	0	0	2	0	0	0	0	0	0	0	0	1	0	0	0	0	0
COG4548	P	Nitric oxide reductase activation protein	0	0	0	0	0	0	0	0	0	0	0	0	0	0	0	0	0	0	2	2	0	2	0	1	0	0	0	0	0	0	0	0	0	0	0	0	0	0	0	0	0	1	0	0	0	0	0
COG3094	S	Uncharacterized membrane protein SirB2	0	0	0	0	0	0	0	0	0	0	0	0	0	0	0	0	0	0	0	0	0	0	0	0	0	0	0	0	0	0	0	0	1	0	0	0	0	0	0	0	0	1	1	0	0	1	0
COG3391	R	DNA-binding beta-propeller fold protein YncE	0	0	0	0	0	0	7	5	0	0	0	0	0	3	2	0	0	0	0	0	0	0	0	8	0	0	0	0	0	0	0	0	3	0	0	0	0	0	0	0	0	1	0	0	0	0	0
COG4948	MR	L-alanine-DL-glutamate epimerase or related enzyme of enolase superfamily	0	0	0	1	0	0	0	0	0	0	0	0	0	0	1	0	0	0	1	1	1	0	0	0	0	0	0	0	0	0	0	0	0	0	2	0	0	0	0	0	1	1	1	0	0	1	0
COG3383	R	Predicted molibdopterin-dependent oxidoreductase YjgC	0	0	0	0	0	0	0	0	0	0	0	0	0	0	0	0	0	0	0	1	0	0	0	0	0	0	0	0	0	0	0	1	1	0	0	0	0	0	0	0	0	1	1	0	0	2	1
COG4111	S	Uncharacterized conserved protein	0	0	0	0	0	0	0	0	1	0	1	1	1	1	1	1	1	1	1	1	0	0	1	1	0	0	0	1	1	0	0	1	1	1	1	0	0	1	1	1	1	1	1	0	0	1	1
COG1488	H	Nicotinic acid phosphoribosyltransferase	0	0	0	0	0	0	0	0	1	0	1	1	1	1	1	1	1	1	1	1	0	0	1	1	0	0	0	1	1	0	0	1	1	1	1	0	1	1	1	1	1	1	1	1	1	1	1
COG2119	R	Putative Ca2+/H+ antiporter, TMEM165/GDT1 family	0	0	0	0	0	0	0	0	0	0	0	1	1	0	1	1	1	1	0	0	0	0	1	0	0	0	0	2	1	0	0	0	0	0	1	0	1	1	1	0	0	1	1	0	0	0	1
COG4104	U	Zn-binding Pro-Ala-Ala-Arg (PAAR) domain, incolved in TypeVI secretion	0	0	1	0	0	0	1	1	0	0	0	2	0	3	0	1	0	0	1	1	0	0	0	1	1	1	0	2	2	0	0	0	1	0	1	0	0	1	1	0	1	1	1	0	0	3	1
COG3501	UXR	Uncharacterized conserved protein, implicated in type VI secretion and phage assembly	0	0	1	0	0	0	1	1	0	0	0	3	0	2	0	1	0	1	1	1	0	0	0	1	1	1	0	2	2	0	0	0	2	0	1	0	0	1	0	1	1	2	2	0	0	4	1
COG3515	U	Predicted component of the type VI protein secretion system	0	0	0	0	0	0	0	0	0	0	0	1	0	1	0	0	0	0	0	0	0	0	0	1	0	0	0	1	1	0	0	0	2	0	0	0	0	0	0	0	0	1	1	0	0	3	1
COG3516	U	Predicted component of the type VI protein secretion system	0	0	1	0	0	0	1	1	0	0	0	2	0	2	0	1	0	0	1	1	0	0	0	1	1	1	0	2	2	0	0	0	2	0	1	0	0	1	1	0	1	2	2	0	0	4	1
COG3517	U	Predicted component of the type VI protein secretion system	0	0	2	0	0	0	2	2	0	0	0	4	0	4	0	2	0	0	2	2	0	0	0	2	2	2	0	6	5	0	0	0	4	0	2	0	0	2	3	0	2	4	4	0	0	8	2
COG3518	U	Predicted component of the type VI protein secretion system	0	0	1	0	0	0	1	1	0	0	0	2	0	2	0	0	0	0	1	1	0	0	0	1	0	0	0	1	1	0	0	0	2	0	0	0	0	1	2	0	0	2	0	0	0	2	1
COG3519	U	Type VI protein secretion system component VasA	0	0	1	0	0	0	1	1	0	0	0	2	0	2	0	1	0	0	1	1	0	0	0	1	1	1	0	2	2	0	0	0	2	0	1	0	0	1	2	0	1	2	2	0	0	4	1
COG3520	U	Predicted component of the type VI protein secretion system	0	0	1	0	0	0	1	1	0	0	0	1	0	2	0	0	0	0	0	0	0	0	0	1	0	0	0	1	1	0	0	0	1	0	0	0	0	1	0	0	0	1	2	0	0	2	1
COG3456	TU	Predicted component of the type VI protein secretion system, contains a FHA domain	0	0	0	0	0	0	1	1	0	0	0	2	0	1	0	0	0	0	0	1	0	0	1	1	0	0	0	0	0	0	0	0	1	0	0	0	0	1	1	0	0	1	1	0	0	3	1
COG3521	U	Predicted component of the type VI protein secretion system	0	0	1	0	0	0	1	1	0	0	0	2	0	2	0	1	0	0	1	1	0	0	1	1	1	1	0	2	2	0	0	0	2	0	1	0	0	1	1	0	1	2	2	0	0	4	1
COG3522	U	Predicted component of the type VI protein secretion system	0	0	1	0	0	0	1	1	0	0	0	2	0	2	0	1	0	0	1	1	0	0	0	1	1	1	0	3	3	0	0	0	2	0	1	0	0	1	1	0	1	2	2	0	0	4	1
COG3455	U	Type VI protein secretion system component VasF	0	0	1	0	0	0	1	1	0	0	0	2	0	2	0	1	0	0	1	1	0	0	0	0	0	1	0	2	2	0	0	0	2	0	1	0	0	1	2	0	1	2	2	0	0	4	1
COG3523	U	Type VI protein secretion system component VasK	0	0	1	0	0	0	1	1	0	0	0	2	0	2	0	1	0	0	1	1	0	0	0	1	1	0	0	3	3	0	0	0	2	0	1	0	0	1	2	0	1	2	3	0	0	4	1
COG0213	F	Thymidine phosphorylase	0	0	0	1	0	0	0	0	1	0	1	1	1	1	1	1	1	1	1	1	1	0	1	0	0	0	0	1	1	0	0	1	1	1	1	0	1	1	0	1	1	1	1	0	0	1	1
COG5424	H	Pyrroloquinoline quinone (PQQ) biosynthesis protein C	0	0	0	0	0	0	0	0	0	0	0	0	0	0	0	0	0	1	0	0	0	1	0	1	0	0	0	0	0	0	0	0	0	0	0	0	0	0	0	0	0	1	0	0	0	0	0
COG1988	R	Membrane-bound metal-dependent hydrolase YbcI, DUF457 family	0	0	0	0	1	0	0	0	0	0	0	1	0	0	1	0	0	0	0	1	0	0	1	0	0	0	0	0	0	0	0	0	0	0	0	0	0	0	0	2	0	1	1	0	0	0	1
COG2957	E	Agmatine/peptidylarginine deiminase	0	0	0	0	1	1	0	0	2	0	2	0	2	0	1	0	0	3	0	1	0	1	0	0	0	0	0	2	2	0	0	1	0	1	0	0	0	0	0	2	0	2	2	0	0	0	1
COG0123	BQ	Acetoin utilization deacetylase AcuC or a related deacetylase	0	0	0	0	0	0	0	0	0	0	0	1	0	0	1	1	1	1	1	1	0	0	1	0	0	0	0	0	0	0	0	0	0	0	0	0	0	0	0	0	0	1	1	0	0	0	1
COG0687	E	Spermidine/putrescine-binding periplasmic protein	1	1	1	0	1	1	1	1	1	1	1	1	2	1	4	6	5	4	0	0	0	0	1	1	1	2	0	3	2	1	1	1	1	2	2	1	1	2	3	2	2	5	6	0	0	3	5
COG3965	P	Predicted Co/Zn/Cd cation transporter, cation efflux family	0	0	0	0	0	0	0	0	0	0	0	0	1	0	0	1	1	1	0	0	0	0	0	0	0	1	0	1	1	0	0	0	0	1	1	0	1	0	1	0	1	3	2	0	0	1	0
COG0412	Q	Dienelactone hydrolase	0	0	0	0	0	0	0	0	0	0	0	0	0	1	2	2	1	3	0	0	0	1	0	1	0	0	0	0	0	0	0	0	2	0	0	0	0	0	0	0	1	1	1	0	0	0	1
COG2821	M	Membrane-bound lytic murein transglycosylase	1	1	1	0	0	0	1	1	1	0	1	0	1	0	1	1	1	1	0	0	0	0	0	0	1	1	0	1	1	0	0	1	0	1	1	0	1	1	1	1	1	1	1	0	0	1	1
COG5567	S	Predicted small periplasmic lipoprotein YifL (function unknown0	0	0	0	0	0	0	0	0	0	0	0	0	0	0	0	0	0	0	0	0	0	0	0	0	0	0	0	0	0	0	0	0	0	0	0	0	0	0	0	0	0	1	1	0	0	1	1
COG2020	O	Protein-S-isoprenylcysteine O-methyltransferase Ste14	0	0	0	0	0	0	0	0	0	0	0	0	0	1	0	1	1	1	0	0	0	0	0	0	0	0	0	0	0	0	0	0	1	0	0	0	0	1	1	0	0	2	0	0	0	0	0
COG1953	FH	Cytosine/uracil/thiamine/allantoin permease	0	0	0	1	0	0	0	0	0	0	0	3	0	2	1	1	2	2	1	2	0	0	1	1	0	0	0	0	0	0	0	0	1	0	0	0	0	0	1	0	0	3	3	0	0	0	1
COG0044	F	Dihydroorotase or related cyclic amidohydrolase	0	0	0	0	0	0	0	0	0	0	0	3	0	0	0	4	4	4	1	1	0	0	1	0	0	0	0	0	0	0	0	0	0	3	0	0	0	1	1	0	0	3	3	0	0	1	1
COG2313	F	Pseudouridine-5'-phosphate glycosidase (pseudoU degradation)	0	0	0	1	0	0	0	0	0	1	0	1	0	2	0	1	2	1	0	1	1	0	0	2	0	0	0	1	1	1	1	0	0	0	0	1	1	0	1	0	0	1	1	0	0	1	1
COG3303	P	Formate-dependent nitrite reductase, periplasmic cytochrome c552 subunit	0	0	0	0	0	0	0	0	0	0	0	1	0	0	0	0	0	0	0	0	0	0	0	0	0	0	0	0	0	0	0	0	0	0	0	0	0	1	0	0	0	1	2	0	0	2	0
COG2076	V	Multidrug transporter EmrE and related cation transporters	1	0	0	1	1	1	0	0	2	0	2	1	0	1	3	3	3	3	1	1	1	0	0	1	1	1	0	0	0	1	1	0	0	2	2	0	0	1	3	2	2	3	3	0	0	0	1
COG2220	G	L-ascorbate metabolism protein UlaG, beta-lactamase superfamily	0	0	0	0	0	0	0	0	1	0	1	1	1	0	0	1	1	1	0	0	0	0	2	0	1	1	0	1	1	0	0	1	1	1	1	0	1	0	0	2	3	1	1	1	1	0	2
COG0577	V	ABC-type antimicrobial peptide transport system, permease component	0	0	0	1	0	0	1	1	1	0	1	1	1	0	1	1	1	1	0	0	0	0	1	0	1	0	0	1	1	0	0	1	0	1	0	0	0	2	0	0	0	2	2	0	0	0	1
COG3191	EQ	L-aminopeptidase/D-esterase	0	0	0	0	0	0	0	0	0	0	0	0	1	0	0	2	1	0	0	0	0	0	0	0	0	0	0	1	1	0	0	1	0	0	1	0	1	0	0	0	0	1	0	0	0	0	0
COG3786	M	L,D-peptidoglycan transpeptidase YkuD, ErfK/YbiS/YcfS/YnhG family	0	0	0	0	0	0	0	0	0	0	0	0	0	0	0	0	0	0	1	1	0	0	0	0	0	0	0	0	0	0	0	0	0	0	0	0	0	0	0	0	0	1	1	0	0	0	0
COG0429	R	Predicted hydrolase of the alpha/beta-hydrolase fold	0	0	0	0	0	0	0	0	0	0	0	2	0	1	0	1	1	1	1	1	0	0	1	1	0	0	0	0	0	0	0	0	1	0	0	0	0	1	0	0	0	1	1	0	0	1	1
COG3457	E	Predicted amino acid racemase	0	0	0	0	0	0	0	0	0	0	0	0	0	0	0	0	0	0	0	0	0	0	0	0	0	0	0	0	0	0	0	0	0	0	0	0	0	0	0	0	0	1	1	0	0	0	1
COG0435	C	Glutathionyl-hydroquinone reductase	0	0	0	0	0	0	0	0	0	0	0	0	0	1	0	1	1	1	0	0	0	0	0	1	1	1	0	0	0	0	0	0	0	0	0	0	1	0	0	0	0	1	1	0	0	0	0
COG2259	S	Uncharacterized membrane protein YphA, DoxX/SURF4 family	0	0	0	0	0	0	0	0	0	0	0	3	1	1	1	1	1	1	1	2	0	0	2	2	0	0	0	1	1	0	0	0	1	0	1	0	0	1	0	0	0	1	1	1	1	0	2
COG2326	C	Polyphosphate kinase 2, PPK2 family	0	0	0	0	0	0	0	0	0	1	0	0	0	0	0	0	0	0	0	0	0	0	0	0	0	0	0	0	0	0	0	0	1	0	0	0	0	0	0	0	0	1	1	0	0	1	1
COG2872	J	Ser-tRNA(Ala) deacylase AlaX (editing enzyme)	0	0	0	0	0	0	0	0	0	0	0	0	0	1	0	0	0	0	0	0	0	0	0	1	0	0	0	0	0	0	0	0	1	0	0	0	0	0	0	0	0	2	2	0	0	1	0
COG3235	S	Uncharacterized membrane protein	0	0	0	0	0	0	0	0	0	0	0	0	0	0	0	0	0	0	0	0	0	0	0	0	0	0	0	0	0	0	0	0	0	0	0	0	0	0	0	0	0	1	1	0	0	0	0
COG1151	PC	Hydroxylamine reductase (hybrid-cluster protein)	0	0	0	0	0	0	0	0	0	0	0	0	0	0	1	0	0	0	0	0	0	0	0	0	0	0	0	0	0	0	0	0	1	0	0	0	0	0	1	0	0	1	0	0	0	1	1
COG1289	S	Uncharacterized membrane protein YccC	0	0	0	0	0	0	0	0	1	0	1	0	1	1	1	2	1	1	0	0	0	0	0	1	1	2	0	1	1	0	0	1	0	2	1	0	1	0	1	1	2	2	2	0	0	0	1
COG2971	G	BadF-type ATPase, related to human N-acetylglucosamine kinase	0	0	0	0	0	0	0	0	0	0	0	0	1	0	1	1	0	1	0	0	0	0	1	0	1	0	0	1	1	0	0	0	0	2	1	0	1	0	1	2	2	1	1	0	0	0	0
COG3053	C	Citrate lyase synthetase	0	0	0	0	0	0	0	0	0	0	0	0	0	0	0	0	0	0	1	1	0	0	0	0	0	0	0	0	0	0	0	0	0	0	0	0	0	0	0	0	0	1	1	0	0	0	0
COG4323	S	Uncharacterized protein	0	0	0	0	0	0	0	0	0	0	0	0	0	0	1	1	1	1	0	0	0	0	0	0	0	0	0	1	1	0	0	0	1	0	0	0	0	0	0	0	0	1	1	0	0	1	1
COG0701	S	Uncharacterized membrane protein YraQ, UPF0718 family	0	0	1	0	0	0	0	0	3	0	3	1	1	1	2	2	2	2	0	0	0	1	1	0	1	0	0	1	1	0	0	2	1	3	2	0	0	1	2	1	1	3	3	0	0	1	3
COG4704	S	Uncharacterized conserved protein, DUF2141 family	0	0	0	0	0	0	0	0	0	0	0	0	0	1	0	0	0	0	0	0	0	0	0	1	0	0	0	0	0	0	0	0	0	0	0	0	0	0	0	0	0	1	1	0	0	1	0
COG2128	P	Alkylhydroperoxidase family enzyme, contains CxxC motif	0	0	0	0	0	0	0	0	0	0	0	0	1	0	1	1	1	1	0	0	0	0	0	0	0	0	0	1	1	0	0	1	0	0	1	0	1	0	1	1	0	1	0	1	0	1	1
COG1584	C	Succinate-acetate transporter protein	0	0	0	0	0	0	0	0	0	0	0	1	0	1	0	0	0	0	0	0	0	0	0	1	0	0	0	0	0	0	0	0	1	0	0	0	0	0	1	0	0	1	1	0	0	2	1
COG2391	R	Uncharacterized membrane protein YedE/YeeE, contains two sulfur transport domains	0	0	0	0	0	0	0	0	1	1	1	2	0	0	2	2	2	1	0	0	0	0	2	0	0	0	0	0	0	0	0	0	0	0	0	0	0	0	2	0	0	2	2	0	0	0	0
COG0671	I	Membrane-associated phospholipid phosphatase	1	0	0	0	0	0	0	0	0	0	0	0	0	0	1	2	1	2	1	0	0	0	0	0	0	0	0	0	0	0	0	0	1	0	1	0	1	0	2	0	1	1	0	0	0	0	0
COG1785	PR	Alkaline phosphatase	0	0	0	0	0	0	0	0	2	1	2	0	0	4	1	0	0	0	1	0	0	0	1	3	0	0	0	0	0	0	0	0	3	0	1	0	0	1	0	0	0	2	2	0	0	1	1
COG1738	S	Uncharacterized PurR-regulated membrane protein YhhQ, DUF165 family	1	0	1	0	0	0	1	1	1	0	1	1	2	1	1	6	4	2	0	1	0	0	2	0	1	1	0	2	2	0	0	3	1	2	2	0	1	1	1	1	0	1	1	0	0	1	1
COG2961	J	23S rRNA A2030 N6-methylase RlmJ	0	0	0	0	0	0	0	0	0	1	0	0	1	0	1	1	1	1	0	0	0	0	0	0	0	1	0	1	1	0	0	1	0	1	1	0	0	0	1	1	1	1	1	0	0	1	1
COG3338	P	Carbonic anhydrase	0	0	0	0	0	0	1	1	0	0	0	0	0	2	0	0	0	0	0	0	0	0	0	1	0	0	0	0	0	0	0	0	0	0	0	0	0	1	0	0	0	1	0	0	0	0	0
COG2367	V	Beta-lactamase class A	0	0	0	0	0	0	0	0	0	0	0	0	0	0	1	1	1	1	0	0	0	0	0	0	1	1	0	0	0	0	0	0	0	0	0	0	0	0	0	0	0	1	1	0	0	0	0
COG1238	S	Uncharacterized membrane protein YqaA, SNARE-associated domain	0	0	0	0	0	0	0	0	0	0	0	0	0	0	0	0	0	0	0	0	0	0	0	0	0	0	0	0	0	0	0	0	0	0	0	0	0	0	0	0	0	1	1	0	0	0	0
COG3964	R	Predicted amidohydrolase	0	0	0	0	0	0	0	0	0	0	0	0	0	0	1	1	1	1	0	0	0	0	0	0	0	0	0	0	0	0	0	0	0	0	0	0	0	0	0	0	0	1	1	0	0	0	0
COG1362	E	Aspartyl aminopeptidase	1	1	1	0	1	1	1	1	2	1	2	1	1	1	1	1	1	1	1	2	0	0	1	3	1	1	0	1	1	0	0	1	2	1	1	0	1	1	0	1	1	2	2	1	1	2	1
COG3863	S	Uncharacterized protein YycO	0	0	0	0	0	0	1	1	0	0	0	0	0	0	0	0	0	0	0	0	0	0	0	0	0	0	0	0	0	0	0	0	0	0	0	0	0	0	0	0	0	1	0	0	0	0	0
COG3616	E	D-serine deaminase, pyridoxal phosphate-dependent	0	0	0	0	0	0	0	1	0	0	0	2	0	1	1	2	2	2	1	0	0	0	1	0	0	0	0	0	0	0	0	0	0	0	1	0	0	0	1	0	0	2	2	0	0	1	1
COG1288	R	Uncharacterized membrane protein YfcC, ion transporter superfamily	0	0	1	1	0	0	0	0	4	1	4	1	0	2	2	0	0	0	0	0	1	0	0	1	3	2	0	0	0	0	0	2	1	0	0	0	0	1	2	2	3	6	6	1	1	3	6
COG2235	E	Arginine deiminase	0	0	1	0	0	0	0	0	2	1	2	0	0	0	1	0	0	0	0	0	0	0	0	0	1	1	0	0	0	0	0	2	0	0	0	0	0	1	0	1	1	1	1	0	0	1	2
COG0549	E	Carbamate kinase	0	0	1	0	0	0	0	0	3	1	3	3	2	0	1	1	2	2	1	4	0	0	3	0	1	1	0	2	2	0	0	1	0	0	0	0	1	2	2	1	1	2	2	0	0	2	2
COG5476	R	Microcystin degradation protein MlrC, contains DUF1485 domain	0	0	0	0	0	0	0	0	0	0	0	0	0	2	0	4	0	1	0	0	0	0	0	3	0	0	0	0	0	0	0	0	2	0	0	0	0	0	0	0	0	1	1	0	0	0	0
COG3199	F	Predicted polyphosphate- or ATP-dependent NAD kinase	0	0	0	0	0	0	0	0	0	0	0	0	0	0	0	0	0	0	1	1	0	0	0	0	0	0	0	0	0	0	0	0	0	0	0	0	0	0	0	0	0	1	1	0	0	1	2
COG3101	J	Elongation factor P hydroxylase (EF-P beta-lysylation pathway)	0	0	0	0	0	0	0	0	1	0	1	0	0	0	0	0	0	0	0	0	0	0	0	0	0	0	0	0	0	0	0	0	0	0	0	0	0	0	0	0	0	1	1	0	0	1	1
COG0406	G	Broad specificity phosphatase PhoE	0	0	0	0	0	0	0	0	0	0	0	1	1	2	3	1	1	1	1	1	0	0	1	3	1	0	0	1	1	0	0	0	2	0	0	0	2	0	1	1	1	1	1	0	0	1	3
COG0716	C	Flavodoxin	0	0	0	0	0	0	0	0	0	0	0	0	0	0	1	1	0	1	0	0	0	0	0	0	0	0	0	0	0	0	0	0	0	0	0	0	0	0	0	0	0	1	1	0	0	0	0
COG2346	P	Truncated hemoglobin YjbI	0	0	0	0	0	0	0	0	0	0	0	1	0	2	0	2	1	2	0	0	0	0	1	1	0	0	0	0	0	0	0	0	1	0	0	0	0	0	0	0	0	3	2	0	0	0	0
COG2162	Q	Arylamine N-acetyltransferase	0	0	0	0	1	1	0	0	0	0	0	0	0	0	1	0	0	0	0	0	0	0	1	0	0	0	0	0	0	0	0	0	0	0	0	0	0	0	0	0	0	1	2	0	0	1	0
COG5295	UW	Autotransporter adhesin	0	0	3	0	0	0	0	0	0	0	0	0	0	0	0	1	1	1	0	0	0	0	0	0	0	0	0	0	0	0	0	0	0	0	0	0	0	0	0	0	0	1	1	0	0	0	0
COG3313	R	Predicted Fe-S protein YdhL, DUF1289 family	0	0	0	0	0	0	0	0	0	0	0	0	0	1	0	0	0	0	0	0	0	0	0	1	0	0	0	0	0	0	0	0	1	0	0	0	0	0	0	0	0	1	1	0	0	0	0
COG3162	S	Uncharacterized membrane protein, DUF485 family	0	0	0	0	0	0	0	0	0	0	0	0	0	0	0	0	0	0	0	0	0	0	0	0	0	0	0	0	0	0	0	0	0	0	0	0	0	0	0	0	0	1	1	0	0	0	0
COG4147	C	Na+(or H+)/acetate symporter ActP	0	0	1	1	0	0	0	0	0	0	0	1	1	1	1	1	1	1	1	1	0	2	1	0	0	0	0	1	1	1	1	0	1	2	2	1	1	1	1	0	0	1	1	0	0	1	1
COG2939	E	Carboxypeptidase C (cathepsin A)	0	0	0	0	0	0	0	0	0	0	0	2	0	2	0	0	0	0	0	1	0	0	0	1	0	0	0	0	0	0	0	0	0	0	0	0	0	0	0	0	0	1	1	0	0	1	0
COG3672	O	Predicted transglutaminase-like cysteine proteinase	0	0	0	0	0	0	1	1	1	1	1	1	1	1	0	1	0	1	1	1	0	0	1	1	1	0	0	1	1	0	0	0	1	1	0	0	1	1	1	1	1	2	2	0	0	1	1
COG0637	GR	Beta-phosphoglucomutase or related phosphatase, HAD superfamily	0	0	0	0	0	0	1	2	1	1	1	1	0	4	1	3	2	3	1	2	0	0	0	3	1	1	0	0	0	0	0	0	3	0	2	0	0	0	1	1	1	3	2	1	1	2	2
COG0657	I	Acetyl esterase/lipase	0	0	0	0	0	0	0	0	1	0	1	0	0	0	0	3	4	2	1	1	0	0	0	0	0	0	0	0	0	0	0	0	1	0	0	0	0	0	0	0	0	1	2	0	0	1	2
COG0579	G	L-2-hydroxyglutarate oxidase LhgO	0	0	0	0	0	0	0	0	0	0	0	2	0	0	0	1	0	0	0	1	0	0	1	0	0	0	0	0	0	0	0	0	1	3	0	0	0	0	0	0	0	2	2	2	2	1	1
COG3024	L	Endogenous inhibitor of DNA gyrase, YacG/DUF329 family	1	1	1	0	0	0	0	0	1	0	1	1	1	0	1	1	1	1	1	1	0	1	1	1	1	1	0	1	1	0	0	1	0	1	1	0	1	1	1	0	1	1	0	1	0	0	1
COG3897	R	Predicted nicotinamide N-methyase	0	0	0	0	0	0	0	0	0	0	0	0	0	1	0	0	0	0	0	0	0	0	0	1	0	0	0	0	0	0	0	0	0	0	0	0	0	0	0	0	0	1	1	0	0	0	0
COG4681	S	Uncharacterized conserved protein YaeQ, suppresses RfaH defect	0	0	0	0	0	0	0	0	1	1	1	1	1	1	1	1	1	1	1	0	0	0	1	1	1	1	0	1	1	0	0	0	1	0	1	0	0	1	1	1	1	1	1	0	0	1	1
COG3545	R	Predicted esterase of the alpha/beta hydrolase fold	0	0	0	0	0	0	0	0	0	0	0	0	0	1	0	2	1	2	0	0	0	0	0	1	0	0	0	0	0	0	0	0	0	0	0	0	0	0	1	0	0	1	1	0	0	0	0
COG3048	E	D-serine dehydratase	0	0	0	0	0	0	0	0	0	0	0	0	0	0	0	0	0	0	0	0	0	0	0	0	0	0	0	0	0	0	0	0	0	0	0	0	0	0	0	0	0	1	1	0	0	0	0
COG0390	P	ABC-type iron transport system FetAB, permease component	0	0	0	0	0	0	0	0	0	0	0	1	0	0	1	1	0	1	0	0	0	0	1	0	0	0	0	0	0	0	0	0	0	0	0	0	0	0	0	0	0	1	1	0	0	1	1
COG4619	P	ABC-type iron transport system FetAB, ATPase component	0	0	0	0	0	0	0	0	0	0	0	0	0	0	1	1	0	1	0	0	0	0	0	0	0	0	0	0	0	0	0	0	0	0	0	0	0	0	0	0	0	1	1	0	0	0	0
COG1695	K	DNA-binding transcriptional regulator, PadR family	0	0	0	0	0	0	0	0	0	0	0	1	0	0	0	1	0	1	0	0	0	0	1	0	0	0	0	0	0	0	0	0	0	0	0	0	0	0	0	0	0	1	1	0	0	1	0
COG2856	E	Zn-dependent peptidase ImmA, M78 family	0	0	0	0	0	0	2	3	0	0	0	1	1	0	0	0	0	0	0	0	0	1	4	0	0	0	0	0	0	0	0	1	1	0	0	0	0	0	1	0	0	1	1	0	0	0	0
COG3681	E	L-cysteine desulfidase	0	0	0	1	0	0	0	0	1	0	1	0	0	0	1	1	1	1	1	1	1	0	0	0	0	0	0	0	0	0	0	0	1	0	0	0	0	0	0	0	0	1	1	0	0	1	1
COG3257	S	Uncharacterized protein, possibly involved in glyoxylate utilization	0	0	0	0	0	0	0	0	0	0	0	1	0	0	0	0	0	0	0	0	0	0	1	0	0	0	0	0	0	0	0	0	0	0	0	0	0	0	0	0	0	1	1	0	0	0	0
COG0027	F	Formate-dependent phosphoribosylglycinamide formyltransferase (GAR transformylase)	0	0	0	0	0	0	0	0	0	0	0	1	0	0	0	1	1	1	1	1	0	0	1	0	0	1	0	0	0	1	0	0	1	0	1	1	0	0	1	2	0	1	1	0	0	0	0
COG1694	V	NTP pyrophosphatase, house-cleaning of non-canonical NTPs	0	0	0	0	0	0	0	0	0	0	0	0	0	2	0	1	0	0	0	0	0	0	0	1	0	0	0	0	0	0	0	0	1	0	0	0	0	0	0	0	0	1	1	0	0	1	3
COG3615	S	Uncharacterized protein/domain, possibly involved in tellurite resistance	0	0	0	0	0	0	0	0	0	0	0	1	0	1	1	2	0	2	0	0	0	0	1	1	0	0	0	0	0	0	0	0	1	0	0	0	0	0	1	0	0	1	1	0	0	0	1
COG4737	S	Uncharacterized protein	0	0	0	1	0	0	0	0	0	0	0	0	0	0	0	0	0	0	0	0	0	0	0	0	0	0	0	0	0	0	1	0	0	0	0	0	0	0	0	0	0	1	1	0	0	0	0
COG1486	G	Alpha-galactosidase/6-phospho-beta-glucosidase, family 4 of glycosyl hydrolase	0	0	0	1	0	0	1	1	1	0	1	1	1	1	2	2	2	2	2	1	0	1	1	1	1	0	0	0	0	0	0	0	0	1	0	0	0	0	0	1	0	1	1	0	0	1	1
COG3677	X	Transposase	0	0	8	0	1	0	1	1	1	0	1	4	1	7	8	1	37	0	9	15	0	0	10	8	3	7	0	3	3	0	0	2	2	125	0	0	0	0	1	1	0	9	3	0	0	2	0
COG0071	O	Molecular chaperone IbpA, HSP20 family	0	0	1	0	0	0	1	1	0	0	0	1	1	1	1	2	2	2	1	1	0	0	1	1	0	0	0	1	1	0	0	1	0	1	1	0	0	1	0	1	0	1	1	0	0	1	1
COG1683	S	Uncharacterized conserved protein YbbK, DUF523 family	0	0	0	1	0	0	0	0	0	0	0	2	0	1	0	1	1	2	1	0	1	1	1	1	0	0	0	0	0	1	0	0	1	0	1	1	1	0	0	0	0	1	1	0	0	0	0
COG1834	E	N-Dimethylarginine dimethylaminohydrolase	0	0	0	0	0	0	0	0	0	0	0	0	0	0	1	1	0	0	0	0	0	0	0	0	0	0	0	0	0	0	0	0	0	0	0	0	0	0	0	0	0	2	2	0	0	1	0
COG0759	M	Membrane-anchored protein YidD, putatitve component of membrane protein insertase Oxa1/YidC/SpoIIIJ	0	1	1	1	1	1	1	1	1	1	1	1	0	1	1	0	0	0	0	1	1	0	0	1	0	1	0	0	0	0	0	1	1	0	0	0	1	2	1	1	1	1	1	1	1	1	1
COG1718	T	Serine/threonine-protein kinase RIO1	1	1	0	0	0	0	1	1	0	0	0	0	1	0	1	1	1	1	0	0	0	0	0	1	0	1	0	1	1	0	0	1	1	1	1	0	1	1	1	1	1	1	0	0	0	0	0
COG0727	R	Fe-S-cluster containining protein	0	0	0	0	0	0	0	0	1	0	1	1	0	0	0	0	0	0	0	1	0	0	1	0	0	0	0	0	0	0	0	0	0	0	0	0	0	1	0	1	0	1	0	0	0	0	0
COG1797	H	Cobyrinic acid a,c-diamide synthase	0	0	0	0	0	0	0	0	0	0	0	0	0	0	0	0	0	0	0	0	0	0	0	0	0	0	0	0	0	0	0	0	0	0	0	0	0	0	0	0	0	1	1	0	0	0	0
COG4519	S	Uncharacterized protein	0	0	1	0	0	0	0	0	0	0	0	0	0	0	0	0	0	0	0	0	0	0	0	0	0	0	0	0	0	0	0	0	0	0	0	0	0	0	0	0	0	1	1	0	0	0	0
COG2072	P	Predicted flavoprotein CzcO associated with the cation diffusion facilitator CzcD	0	0	0	0	0	0	0	0	0	0	0	1	1	2	3	3	1	2	1	1	0	0	1	1	0	0	0	0	0	0	0	0	3	0	0	0	0	0	1	0	0	2	3	0	0	2	6
COG2258	S	Uncharacterized conserved protein YiiM, contains MOSC domain	0	0	0	0	0	0	0	0	0	0	0	0	0	0	1	1	1	1	0	0	0	0	0	0	0	1	0	0	0	0	0	0	1	0	0	0	0	0	1	1	1	1	1	0	0	0	0
COG2703	T	Hemerythrin	0	0	0	0	0	0	0	0	0	0	0	0	0	0	4	1	1	1	0	0	0	0	1	0	0	0	0	0	0	0	0	0	2	0	0	0	0	0	0	0	0	2	2	0	0	1	2
COG4303	E	Ethanolamine ammonia-lyase, large subunit	0	0	0	0	0	0	0	0	0	0	0	0	0	0	2	2	2	2	0	0	0	0	0	1	1	2	0	2	2	0	0	0	0	0	0	0	0	0	0	0	0	3	3	0	0	0	3
COG4302	E	Ethanolamine ammonia-lyase, small subunit	0	0	0	0	0	0	0	0	0	0	0	0	1	0	1	1	1	1	0	0	0	0	0	0	0	1	0	1	1	0	0	0	0	0	0	0	0	0	0	0	0	2	2	0	0	0	1
COG1737	K	DNA-binding transcriptional regulator, MurR/RpiR family, contains HTH and SIS domains	0	0	0	0	0	0	0	0	0	0	0	1	0	2	1	3	5	5	0	0	0	0	1	1	0	0	0	0	0	0	0	0	2	1	0	0	0	2	2	0	0	1	1	0	0	2	1
COG4663	Q	TRAP-type mannitol/chloroaromatic compound transport system, periplasmic component	0	0	0	0	0	0	0	0	1	0	1	1	1	1	2	1	1	1	1	1	0	0	1	1	0	0	0	2	2	1	1	0	3	1	1	1	0	1	0	0	0	1	1	0	0	1	2
COG3760	S	Uncharacterized protein	0	0	0	0	0	0	0	0	0	0	0	0	0	0	1	0	0	1	0	0	0	0	0	0	1	1	0	0	0	0	0	1	0	0	0	0	0	0	1	1	1	1	1	0	0	0	0
COG5638			0	0	0	0	0	0	0	0	0	0	0	0	0	0	0	0	0	0	0	0	0	0	0	0	0	0	0	0	0	0	0	0	0	0	0	0	0	0	0	0	0	1	0	0	0	0	0
COG0295	F	Cytidine deaminase	0	0	1	2	0	0	1	1	1	0	1	1	1	1	1	1	1	1	1	1	0	0	1	2	1	0	0	1	1	0	0	1	1	1	1	0	1	1	1	1	1	1	1	0	0	1	1
COG2431	S	Uncharacterized membrane protein YbjE, DUF340 family	0	0	0	0	0	0	0	0	0	0	0	0	0	0	1	0	0	0	0	0	0	0	0	0	0	0	0	0	0	0	0	0	0	0	1	0	0	0	0	0	0	1	2	0	0	0	1
COG2824	K	Uncharacterized Zn-ribbon-containing protein	1	0	0	1	0	0	0	0	1	0	1	1	0	1	1	1	1	1	1	1	1	0	1	1	1	1	0	1	1	0	0	0	1	1	1	0	0	1	1	1	1	1	0	0	0	1	1
COG3505	U	Type IV secretory pathway, VirD4 component, TraG/TraD family ATPase	0	0	1	0	0	0	0	1	0	0	0	2	0	0	0	0	0	0	0	0	0	0	1	0	0	0	0	0	0	0	1	0	0	0	0	0	0	1	0	0	0	1	1	0	0	0	0
COG4959	OU	Type IV secretory pathway, protease TraF	0	1	2	0	0	0	0	0	0	0	0	0	0	0	0	0	0	0	0	0	0	0	0	0	0	0	0	0	0	0	0	0	0	0	0	0	0	2	0	0	0	1	1	0	0	0	0
COG4227	L	Antirestriction protein ArdC	0	0	0	0	0	0	0	0	0	0	0	0	0	0	0	0	0	0	0	0	0	0	0	0	0	0	0	0	0	0	0	0	0	0	0	0	0	0	0	0	0	1	0	0	0	0	0
COG0270	L	Site-specific DNA-cytosine methylase	1	2	0	0	1	0	2	2	1	0	1	2	3	1	2	0	1	1	3	3	0	0	0	2	1	1	0	3	3	1	1	4	2	5	2	1	1	2	0	1	3	1	2	2	1	1	3
COG2948	U	Type IV secretory pathway, VirB10 components	0	0	1	0	0	0	1	2	0	0	0	0	0	0	0	0	0	0	0	0	0	0	0	0	0	0	0	0	0	0	0	0	0	0	0	0	0	0	0	0	0	1	0	0	0	0	0
COG3504	U	Type IV secretory pathway, VirB9 components	0	0	1	0	0	0	0	1	0	0	0	0	0	0	0	0	0	0	0	0	0	0	0	0	0	0	0	0	0	0	0	0	0	0	0	0	0	0	0	0	0	1	0	0	0	0	0
COG3701	U	Type IV secretory pathway, TrbF components	0	0	1	0	0	0	0	0	0	0	0	0	0	0	0	0	0	0	0	0	0	0	0	0	0	0	0	0	0	0	0	0	0	0	0	0	0	0	0	0	0	1	0	0	0	0	0
COG3846	U	Type IV secretory pathway, TrbL components	0	0	2	0	0	0	0	0	0	0	0	0	0	0	0	0	0	0	0	0	0	0	0	0	0	0	0	0	0	0	0	0	0	0	0	0	0	0	0	0	0	1	0	0	0	0	0
COG5314	X	Conjugal transfer/entry exclusion protein	0	0	1	0	0	0	0	0	0	0	0	0	0	0	0	0	0	0	0	0	0	0	0	0	0	0	0	0	0	0	0	0	0	0	0	0	0	0	0	0	0	1	0	0	0	0	0
COG3451	U	Type IV secretory pathway, VirB4 component	0	0	1	1	0	0	1	2	0	0	0	2	0	1	0	0	0	0	1	3	0	1	0	1	0	0	0	0	0	1	1	0	0	0	0	0	0	1	0	0	0	1	1	1	0	0	0
COG5268	U	Type IV secretory pathway, TrbD component	0	0	1	0	0	0	0	0	0	0	0	0	0	0	0	0	0	0	0	0	0	0	0	0	0	0	0	0	0	0	0	0	0	0	0	0	0	0	0	0	0	1	0	0	0	0	0
COG3838	U	Type IV secretory pathway, VirB2 components (pilins)	0	0	1	0	0	0	0	0	0	0	0	0	0	0	0	0	0	0	0	0	0	0	0	0	0	0	0	0	0	0	0	0	0	0	0	0	0	0	0	0	0	1	0	0	0	0	0
COG4962	UW	Pilus assembly protein, ATPase of CpaF family	0	0	1	0	0	0	1	1	0	0	0	0	0	0	0	1	0	0	0	0	0	0	1	0	0	0	0	1	1	0	0	0	0	0	0	0	1	0	2	0	0	1	0	0	0	2	1
COG4185	R	Predicted ABC-type ATPase	0	0	0	0	0	0	0	0	0	0	0	0	0	0	0	0	0	0	0	0	0	0	0	0	0	0	0	0	0	0	0	0	0	0	0	0	0	0	0	0	0	1	0	0	0	0	0
COG5395	S	Uncharacterized membrane protein	1	0	0	1	0	0	0	0	2	0	2	0	0	0	0	1	0	1	0	0	0	1	0	0	2	1	0	0	0	0	0	1	0	0	0	0	0	0	0	0	0	1	1	0	0	0	0
COG1506	E	Dipeptidyl aminopeptidase/acylaminoacyl peptidase	0	0	0	1	0	0	1	1	2	1	2	0	0	2	0	0	0	0	0	0	0	1	1	1	0	0	0	0	0	0	0	0	1	0	0	0	0	0	0	0	0	1	1	1	1	2	3
COG1835	M	Peptidoglycan/LPS O-acetylase OafA/YrhL, contains acyltransferase and SGNH-hydrolase domains	1	0	0	6	0	0	0	0	1	0	1	0	1	1	1	1	1	0	0	0	1	0	1	1	2	1	0	2	2	0	0	0	1	0	1	0	0	0	0	1	0	1	1	0	0	0	1
COG2013	S	Uncharacterized conserved protein, AIM24 family	0	0	0	0	0	0	0	0	0	0	0	0	0	0	0	0	0	0	0	0	0	0	0	0	0	0	0	0	0	0	0	0	1	0	0	0	0	0	0	0	0	3	3	0	0	1	0
COG5622	M	Protein required for attachment to host cells	0	0	0	0	0	0	0	0	1	0	1	0	1	0	0	0	0	0	0	0	0	0	0	1	0	0	0	1	1	0	0	1	0	0	0	0	1	0	0	0	0	1	1	0	0	1	1
COG2964	K	Predicted transcriptional regulator YheO, contains PAS and DNA-binding HTH domains	0	0	0	0	0	0	0	0	0	0	0	0	0	0	0	0	0	0	1	1	0	0	0	0	0	0	0	0	0	0	0	0	1	0	0	0	0	0	0	0	0	2	2	0	0	2	2
COG1704	S	Uncharacterized conserved protein	0	0	0	0	0	0	0	0	0	0	0	0	0	0	0	0	0	1	0	0	0	0	0	0	0	0	0	0	0	0	0	0	0	0	0	0	0	0	0	0	0	2	2	0	0	0	1
COG3604	KT	Transcriptional regulator containing GAF, AAA-type ATPase, and DNA-binding Fis domains	1	0	0	0	0	0	0	0	0	0	0	1	0	0	1	0	0	0	0	0	0	0	0	0	0	0	0	0	0	0	0	0	1	0	0	0	0	0	0	0	0	1	0	0	0	0	0
COG4816	E	Ethanolamine utilization protein EutL, ethanolamine utilization microcompartment shell protein	0	0	0	0	0	0	0	0	0	0	0	0	1	0	1	1	1	1	0	0	0	0	0	0	0	1	0	1	2	0	0	0	0	0	1	0	0	0	0	0	0	1	1	0	0	0	2
COG4577	QC	Carboxysome shell and ethanolamine utilization microcompartment protein CcmL/EutN	0	0	0	0	0	0	0	0	0	0	0	0	1	0	8	3	3	3	0	0	0	0	0	0	2	3	0	3	3	0	0	0	0	0	3	0	0	0	0	0	1	6	6	0	0	0	9
COG4812	E	Ethanolamine utilization cobalamin adenosyltransferase	0	0	0	0	0	0	0	0	0	0	0	0	0	0	0	0	0	0	0	0	0	0	0	0	0	0	0	0	0	0	0	0	0	0	0	0	0	0	0	0	0	1	1	0	0	0	0
COG4869	Q	Propanediol utilization protein	0	0	0	0	0	0	0	0	0	0	0	0	1	0	1	1	1	1	0	0	0	0	0	0	1	1	0	1	1	0	0	0	0	0	1	0	0	0	0	0	1	1	1	0	0	0	1
COG4820	E	Ethanolamine utilization protein EutJ, possible chaperonin	0	0	0	0	0	0	0	0	0	0	0	0	1	0	1	1	1	1	0	0	0	0	0	0	1	1	0	1	1	0	0	0	0	0	0	0	0	0	0	0	0	1	1	0	0	0	1
COG3530	S	Uncharacterized conserved protein, DUF3820 family	1	2	0	0	0	0	0	0	0	0	0	1	1	1	1	1	1	1	1	1	0	0	1	1	1	1	0	1	1	0	0	0	1	1	0	0	1	2	0	1	1	1	1	0	0	1	0
COG4446	S	Uncharacterized conserved protein, DUF1499 family	0	0	0	0	0	0	0	0	0	0	0	0	1	0	1	1	1	1	0	0	0	0	1	0	0	0	0	1	1	0	0	0	1	1	1	0	2	1	1	0	0	1	1	0	0	1	1
COG4576	QC	Carboxysome shell and ethanolamine utilization microcompartment protein CcmK/EutM	0	0	0	0	0	0	0	0	0	0	0	0	1	0	1	1	1	1	0	0	0	0	0	0	1	1	0	1	1	0	0	0	0	0	1	0	0	0	1	0	0	1	1	0	0	0	1
COG4766	E	Ethanolamine utilization protein EutQ, cupin superfamily (function unknown)	0	0	0	0	0	0	0	0	0	0	0	0	0	0	1	1	1	1	0	0	0	0	0	0	1	1	0	1	1	0	0	0	0	0	0	0	0	0	0	0	0	1	1	0	0	0	1
COG4810	E	Ethanolamine utilization protein EutS, ethanolamine utilization microcompartment shell protein	0	0	0	0	0	0	0	0	0	0	0	0	0	0	1	1	1	1	0	0	0	0	0	0	1	1	0	1	1	0	0	0	0	0	1	0	0	0	0	0	0	1	1	0	0	0	1
COG4917	E	Ethanolamine utilization protein EutP, contains a P-loop NTPase domain	0	0	0	0	0	0	0	0	0	0	0	0	0	0	1	1	1	1	0	0	0	0	0	0	1	1	0	1	1	0	0	0	0	0	0	0	0	0	0	0	0	1	1	0	0	0	1
COG4819	E	Ethanolamine utilization protein EutA, possible chaperonin protecting lyase from inhibition	0	0	0	0	0	0	0	0	0	0	0	0	1	0	2	2	2	2	0	0	0	0	0	0	1	1	0	2	2	0	0	0	0	0	0	0	0	0	0	0	0	2	2	0	0	0	3
COG3192	E	Ethanolamine transporter EutH, required for ethanolamine utilization at low pH	0	0	0	0	0	0	0	0	0	0	0	0	2	0	1	1	1	1	0	0	0	0	0	0	1	1	0	1	1	0	0	0	0	0	0	0	0	0	0	0	0	1	1	0	0	0	1
COG1662	X	Transposase and inactivated derivatives, IS1 family	0	1	2	0	1	0	0	0	1	0	1	5	0	1	1	1	21	0	8	17	0	0	46	1	1	17	0	0	0	0	0	0	0	0	0	0	0	0	2	1	2	4	2	0	0	3	0
COG3813	S	Uncharacterized protein	0	0	0	0	0	0	0	0	0	0	0	0	0	0	0	1	0	1	0	0	0	0	0	0	0	0	0	0	0	0	0	0	0	0	1	0	0	0	0	0	0	1	1	0	0	0	0
COG3375	R	Predicted acetyltransferase, GNAT superfamily	0	0	0	0	0	0	0	0	0	0	0	0	0	0	0	0	0	0	0	0	0	0	0	0	0	0	0	0	0	0	0	0	0	0	0	0	0	0	0	0	0	1	1	0	0	1	0
COG0551	L	ssDNA-binding Zn-finger and Zn-ribbon domains of topoisomerase 1	0	0	0	0	0	0	1	1	0	0	0	0	0	0	0	0	0	0	0	0	0	0	0	1	0	0	0	0	0	0	0	0	0	0	0	0	0	0	0	0	0	1	1	0	0	0	0
COG3440	V	Predicted restriction endonuclease	0	0	0	0	0	0	0	0	1	0	1	0	0	0	1	2	0	0	0	1	0	0	1	1	2	0	0	1	1	0	0	0	0	0	0	0	0	0	1	0	0	1	0	0	0	0	0
COG4823	V	Abortive infection bacteriophage resistance protein	0	0	0	1	0	0	1	1	1	0	1	0	0	0	0	0	0	0	2	0	2	0	0	0	0	0	0	0	0	0	2	1	0	0	1	2	2	0	2	1	0	1	0	3	3	0	0
COG0393	S	Uncharacterized conserved protein YbjQ, UPF0145 family	1	1	0	0	0	0	0	0	0	0	0	0	0	1	0	0	0	0	1	1	0	0	0	1	0	0	0	0	0	0	0	0	0	0	0	0	0	1	0	0	0	1	1	0	0	1	2
COG0702	R	Uncharacterized conserved protein YbjT, contains NAD(P)-binding and DUF2867 domains	0	0	0	0	0	0	0	0	0	0	0	1	1	1	0	1	1	1	0	1	0	1	1	1	0	0	0	1	1	0	0	0	2	0	0	1	1	0	1	0	0	2	2	0	0	1	0
COG4805	S	Uncharacterized conserved protein, DUF885 familyt	0	0	0	1	0	0	0	0	0	0	0	0	0	1	0	0	0	0	0	0	1	0	0	0	0	0	0	0	0	0	0	0	1	0	0	0	0	0	0	0	0	1	2	0	0	0	0
COG1957	F	Inosine-uridine nucleoside N-ribohydrolase	0	0	0	0	0	0	0	0	0	0	0	1	0	2	0	1	1	1	0	0	0	0	1	1	0	0	0	0	0	0	0	0	2	0	0	0	0	0	0	0	0	1	1	0	0	1	2
COG4664	Q	TRAP-type mannitol/chloroaromatic compound transport system, large permease component	0	0	0	0	0	0	0	0	0	0	0	2	1	1	2	1	1	1	1	1	0	0	1	1	0	0	0	1	1	1	1	0	4	1	1	1	0	2	1	0	0	1	1	0	0	1	2
COG4665	Q	TRAP-type mannitol/chloroaromatic compound transport system, small permease component	0	0	0	0	0	0	0	0	0	0	0	1	1	1	2	1	1	1	1	1	0	0	1	1	0	0	0	1	1	1	1	0	3	1	1	0	0	2	1	0	0	1	1	0	0	1	2
COG2192	R	Predicted carbamoyl transferase, NodU family	0	0	0	0	0	0	1	1	1	1	1	0	0	0	0	0	0	0	0	0	0	0	0	0	0	1	0	0	0	0	0	0	0	0	0	0	0	0	0	0	0	1	1	0	0	1	1
COG5589	S	Uncharacterized protein	0	0	0	0	0	0	0	0	0	0	0	0	0	0	0	0	0	0	0	0	0	0	0	0	0	0	0	0	0	0	0	0	0	0	0	0	0	0	0	0	0	1	1	0	0	0	0
COG0648	L	Endonuclease IV	0	0	0	0	0	0	0	0	1	1	1	2	1	1	1	1	1	1	2	1	0	0	1	1	1	1	0	1	1	0	0	1	1	1	1	0	0	2	1	0	1	1	1	0	0	1	1
COG4547	H	Cobalamin biosynthesis protein CobT (nicotinate-mononucleotide:5, 6-dimethylbenzimidazole phosphorib...	0	0	0	1	0	0	0	0	0	0	0	1	0	1	0	2	0	0	0	3	0	1	0	0	0	0	0	0	0	0	0	0	0	0	0	0	0	0	1	0	0	1	2	0	0	0	0
COG3598	L	RecA-family ATPase	0	0	0	0	0	0	0	1	2	0	2	0	2	0	2	5	1	0	4	1	0	1	0	1	0	0	0	1	1	0	0	0	0	1	1	0	1	0	1	4	1	1	2	0	0	0	0
COG2110	J	O-acetyl-ADP-ribose deacetylase (regulator of RNase III), contains Macro domain	0	1	0	0	1	0	1	1	0	3	0	1	1	3	0	1	2	2	2	3	0	0	1	1	0	0	0	0	0	0	1	0	0	1	1	0	1	1	1	1	0	1	1	0	0	1	0
COG4570	L	Holliday junction resolvase RusA (prophage-encoded endonuclease)	0	0	0	0	0	0	0	1	0	0	0	0	2	0	1	2	1	0	1	0	0	0	1	0	0	0	0	1	1	0	1	1	0	2	0	0	1	0	0	1	0	1	3	0	0	0	0
COG1177	E	ABC-type spermidine/putrescine transport system, permease component II	1	1	1	0	1	1	1	1	1	1	1	1	1	1	4	2	2	2	0	0	0	0	1	1	1	1	0	1	2	1	0	0	3	1	2	1	1	2	2	1	1	3	5	0	0	2	4
COG1176	E	ABC-type spermidine/putrescine transport system, permease component I	1	1	1	0	1	1	1	1	1	1	1	1	1	0	4	2	2	2	0	0	0	0	1	0	1	1	0	1	1	1	1	0	2	1	1	1	1	2	1	1	1	3	4	0	0	2	4
COG2071	E	Gamma-glutamyl-gamma-aminobutyrate hydrolase PuuD (putrescine degradation), contains GATase1-like domain	0	0	0	0	0	0	0	0	1	0	1	1	0	0	2	1	2	1	1	0	0	1	0	1	0	0	0	1	1	0	0	0	0	0	1	0	0	0	1	1	1	1	1	0	0	0	1
COG3264	M	Small-conductance mechanosensitive channel	2	1	0	0	0	0	0	0	2	1	2	0	0	0	0	0	0	0	0	0	0	0	0	0	0	0	0	0	0	0	0	0	1	0	0	0	0	0	0	0	0	2	3	1	1	1	1
COG2873	E	O-acetylhomoserine/O-acetylserine sulfhydrylase, pyridoxal phosphate-dependent	0	0	0	0	0	0	0	1	0	0	0	1	0	0	1	1	1	1	1	0	0	0	0	0	0	0	0	0	0	0	0	0	2	0	0	0	0	0	1	0	0	1	1	0	0	1	1
COG3097	S	Uncharacterized protein YqfB, UPF0267 family	0	0	0	0	0	0	0	0	1	0	1	0	0	0	0	0	0	0	0	0	0	0	0	0	0	0	0	0	0	0	0	0	1	0	0	0	0	1	0	0	0	1	1	0	0	0	1
COG0853	H	Aspartate 1-decarboxylase	0	1	1	0	0	0	1	1	1	1	1	0	0	0	0	0	0	0	0	0	0	0	0	0	0	0	0	0	0	0	0	0	0	0	0	0	0	0	0	0	0	1	1	1	1	1	1
[truncated: 1,319 more rows]
[truncated: 7 more columns]

## Sheet: Supplementary Data 5
Supplementary Data 5 - Protein families (Pfam) annotation of the Endozoicomonadaceae (N=50) and Zooshikellaceae (N=4) genomes. Genomes were annotated using the automated genome annotation pipeline Melange https://github.com/sandragodinhosilva/MeLanGE.
Pfam ID	Pfam ACC	Pfam Clan	Pfam Clan Name	Pfam Name	Pfam Description	Candidatus_Endonucleibacter_bathymodioli_IAP13	Candidatus_Endonucleibacter_sp._IAP7	Candidatus_Endozoicomonas_endoleachii_MAG-14	Candidatus_Endozoicomonas_penghunesis_4G	Candidatus_Gorgonimonas_eunicellae_EG18N	Candidatus_Gorgonimonas_leptogorgiae_LS07H	Candidatus_Sororendozoicomonas_aggregata_Pac_P3-11-1	Candidatus_Sororendozoicomonas_aggregata_Pac_X7	Endozoicomonadaceae_bacterium_Plut_88861	Endozoicomonadaceae_bacterium_SW_3_10	Endozoicomonadaceae_bacterium_v2	Endozoicomonas_lisbonensis_NE40	Endozoicomonas_acroporae_Acr-14	Endozoicomonas_arenosclerae_ab112	Endozoicomonas_ascidiicola_AVMART05	Endozoicomonas_atrinae_WP70	Candidatus_Endozoicomonas_cretensis_Dp344	Endozoicomonas_elysicola_MKT_110	Endozoicomonas_euniceicola_EF212	Endozoicomonas_gorgoniicola_PS125	Endozoicomonas_humilis_MG	Endozoicomonas_marisrubri_6c	Endozoicomonas_montiporae_CL-33	Endozoicomonas_numazuensis_HC50	Endozoicomonas_'pistillata'_TypeA	Endozoicomonas_'pistillata'_TypeB	Candidatus_Endozoicomonas_ruthgatesiae_8E	Endozoicomonas_sp._GU-1_Ap1-2	Endozoicomonas_sp._GU-1_Ap1-3	Endozoicomonas_sp._ISHI1	Endozoicomonas_sp._ONNA1	Endozoicomonas_sp._ONNA2	Endozoicomonas_sp._OPT23	Endozoicomonas_sp._SCSIO_W0465	Endozoicomonas_sp._SESOKO1	Endozoicomonas_sp._SESOKO2	Endozoicomonas_sp._YOMI1	Endozoicomonas_sp._AB1-5	Endozoicomonas_sp._MAGCC1	Endozoicomonas_sp._Pac_F2a	Endozoicomonas_sp._W5_Kt	Kistimonas_asteriae_KMD_001	Kistimonas_scapharcae_JCM_17805	Kistimonas_sp._bin40
PF10417.13	PF10417			1-cysPrx_C	C-terminal domain of 1-Cys peroxiredoxin	1	1	1	2	1	1	1	1	1	1	1	2	2	3	2	3	3	4	3	2	2	3	2	3	0	1	3	2	2	3	3	2	3	3	2	3	2	2	2	2	1	3	3	1
PF00389.34	PF00389	CL0325	Form_Glyc_dh	2-Hacid_dh	D-isomer specific 2-hydroxyacid dehydrogenase, catalytic domain	3	4	2	5	1	1	3	3	0	3	0	3	2	4	3	3	3	3	3	3	2	4	3	4	1	2	4	2	2	4	3	2	4	2	2	2	2	3	4	1	2	4	4	0
PF02826.23	PF02826	CL0063	NADP_Rossmann	2-Hacid_dh_C	D-isomer specific 2-hydroxyacid dehydrogenase, NAD binding domain	6	6	5	9	3	3	8	7	2	4	2	6	5	8	6	6	7	6	5	6	4	6	8	7	3	4	8	4	4	8	5	4	7	4	5	4	4	8	6	3	4	8	9	0
PF00198.27	PF00198	CL0149	CoA-acyltrans	2-oxoacid_dh	2-oxoacid dehydrogenases acyltransferase (catalytic domain)	3	3	3	3	2	2	3	3	2	3	2	3	3	3	3	3	3	3	3	3	3	3	3	3	1	2	3	3	3	3	3	2	3	4	1	2	3	4	3	2	2	3	3	2
PF16078.9	PF16078			2-oxogl_dehyd_N	2-oxoglutarate dehydrogenase N-terminus	1	1	1	1	1	1	1	1	0	1	0	1	1	1	1	1	1	1	1	1	0	1	1	1	1	1	1	1	1	1	0	1	1	1	0	0	1	1	1	1	0	1	1	1
PF04463.16	PF04463			DUF523	Protein of unknown function (DUF523)	0	0	0	2	0	0	1	1	1	0	1	2	1	2	1	2	2	3	2	1	2	1	2	2	0	1	1	1	1	2	1	0	2	1	2	2	1	1	0	1	0	2	2	0
PF03390.19	PF03390			2HCT	2-hydroxycarboxylate transporter family	0	0	0	0	0	0	0	0	0	1	0	0	0	1	0	0	0	0	1	1	0	1	0	1	0	0	1	0	0	1	1	0	1	0	0	0	0	0	0	0	0	0	0	0
PF03171.24	PF03171	CL0029	Cupin	2OG-FeII_Oxy	2OG-Fe(II) oxygenase superfamily	0	1	1	0	0	0	0	0	1	0	1	0	0	1	0	2	2	2	0	0	0	1	0	1	0	0	1	0	0	1	1	0	1	0	0	1	0	0	0	0	0	1	1	0
PF13532.10	PF13532	CL0029	Cupin	2OG-FeII_Oxy_2	2OG-Fe(II) oxygenase superfamily	0	1	0	1	0	0	1	1	0	1	0	1	1	1	1	1	1	1	1	1	0	1	1	1	0	1	1	1	1	1	1	1	1	1	1	1	1	1	2	2	1	1	1	1
PF13640.10	PF13640	CL0029	Cupin	2OG-FeII_Oxy_3	2OG-Fe(II) oxygenase superfamily	0	0	1	1	0	0	2	2	0	0	0	0	0	1	0	0	1	1	0	1	0	1	0	0	0	0	1	0	0	1	1	0	0	0	0	0	0	0	2	0	0	1	1	0
PF13563.10	PF13563	CL0247	2H	2_5_RNA_ligase2	2'-5' RNA ligase superfamily	0	0	0	1	0	0	0	0	0	0	0	1	1	1	2	1	1	1	1	1	1	1	1	1	0	1	1	1	1	1	1	0	1	1	1	1	1	1	1	1	1	1	1	0
PF01073.23	PF01073	CL0063	NADP_Rossmann	3Beta_HSD	3-beta hydroxysteroid dehydrogenase/isomerase family	3	7	4	1	1	2	5	5	2	3	2	6	7	10	6	13	8	9	4	7	1	3	9	7	6	5	4	4	4	4	2	8	9	8	5	6	6	3	2	8	3	9	10	1
PF00725.26	PF00725	CL0106	6PGD_C	3HCDH	3-hydroxyacyl-CoA dehydrogenase, C-terminal domain	0	1	1	1	1	1	1	1	1	0	1	1	2	4	1	2	3	2	2	2	0	1	1	3	1	1	1	2	2	1	1	1	3	1	1	1	1	2	1	1	1	3	3	1
PF02737.22	PF02737	CL0063	NADP_Rossmann	3HCDH_N	3-hydroxyacyl-CoA dehydrogenase, NAD binding domain	2	2	2	2	4	4	3	3	4	3	4	4	4	5	1	3	5	5	4	4	1	1	3	4	1	1	2	3	4	2	2	3	7	2	3	2	2	3	2	1	3	4	4	4
PF03061.26	PF03061	CL0050	HotDog	4HBT	Thioesterase superfamily	4	2	2	7	0	0	3	3	4	2	4	10	9	13	10	10	7	12	7	8	6	8	8	10	3	4	8	10	10	7	5	4	13	7	5	7	4	9	11	5	5	10	10	1
PF13279.10	PF13279	CL0050	HotDog	4HBT_2	Thioesterase-like superfamily	1	1	2	3	0	0	2	2	2	1	2	3	2	6	3	2	2	3	3	3	1	3	3	3	0	1	3	3	3	3	3	1	4	2	1	3	0	4	3	1	1	6	4	1
PF13622.10	PF13622	CL0050	HotDog	4HBT_3	Thioesterase-like superfamily	2	2	1	1	0	0	1	1	1	0	1	2	1	2	2	2	2	3	1	1	1	1	1	1	1	0	1	2	2	1	0	1	1	2	1	1	1	1	1	1	1	3	3	1
PF01812.24	PF01812	CL0246	ISOCOT_Fold	5-FTHF_cyc-lig	5-formyltetrahydrofolate cyclo-ligase family	1	1	1	1	1	1	1	1	1	1	1	1	1	1	1	1	1	1	1	1	0	1	1	1	0	2	1	1	1	1	1	0	1	1	1	1	1	1	1	1	1	1	1	1
PF01367.24	PF01367	CL0464	5_3_exonuc_C	5_3_exonuc	5'-3' exonuclease, C-terminal SAM fold	1	1	1	2	2	2	1	1	1	1	1	2	3	2	2	2	2	2	2	2	1	2	2	3	1	1	2	2	2	2	2	2	3	2	2	2	2	2	1	1	1	1	1	1
PF02739.20	PF02739	CL0280	PIN	5_3_exonuc_N	5'-3' exonuclease, N-terminal resolvase-like domain	1	1	1	2	1	1	1	1	1	1	1	2	3	2	3	2	2	2	2	2	1	2	2	3	1	1	2	2	2	2	2	2	2	2	3	2	2	2	1	1	1	1	1	1
PF02872.22	PF02872			5_nucleotid_C	5'-nucleotidase, C-terminal domain	0	0	0	2	0	0	1	1	3	1	3	4	2	5	3	1	2	2	2	4	2	0	3	3	0	0	2	2	2	1	1	0	3	0	0	0	1	3	0	1	1	3	3	1
PF02096.24	PF02096	CL0376	Oxa1	60KD_IMP	60Kd inner membrane protein	1	1	1	1	1	1	1	1	1	1	1	2	1	1	1	1	1	1	1	1	1	1	1	1	0	1	1	1	1	1	1	1	1	1	1	0	1	2	1	1	1	1	1	1
PF07696.15	PF07696	CL0202	GBD	7TMR-DISMED2	7TMR-DISM extracellular 2	0	0	0	0	0	0	1	1	0	0	0	2	2	4	2	2	2	2	0	0	0	2	2	4	0	0	2	2	2	1	1	0	3	1	1	0	1	2	2	0	0	2	2	0
PF07695.15	PF07695	CL0192	GPCR_A	7TMR-DISM_7TM	7TM diverse intracellular signalling	0	0	0	0	0	0	0	0	0	0	0	0	0	4	0	0	0	0	0	0	0	1	1	3	0	0	1	0	0	1	1	0	2	0	0	1	0	1	0	0	0	3	3	0
PF14402.10	PF14402			7TM_transglut	7 transmembrane helices usually fused to an inactive transglutaminase	0	0	0	1	0	0	0	0	1	1	1	1	1	1	1	1	1	1	1	1	1	1	1	1	0	1	1	2	1	1	1	1	0	1	1	1	1	1	1	1	1	1	1	1
PF06750.17	PF06750			DiS_P_DiS	Bacterial Peptidase A24 N-terminal domain	1	1	1	1	0	1	1	1	0	1	0	1	1	1	1	1	1	1	1	1	1	1	1	1	2	2	1	1	1	1	1	1	1	1	2	0	1	1	1	1	1	1	1	1
PF00004.33	PF00004	CL0023	P-loop_NTPase	AAA	ATPase family associated with various cellular activities (AAA)	13	11	12	15	13	11	15	15	8	13	8	23	14	20	16	16	18	20	19	19	6	18	23	19	12	13	14	17	17	16	14	20	19	17	17	10	16	16	18	11	14	22	23	13
PF13086.10	PF13086	CL0023	P-loop_NTPase	AAA_11	AAA domain	2	1	2	3	1	3	3	3	1	1	1	3	1	2	4	4	1	2	3	8	1	3	3	3	3	1	1	3	3	1	1	4	1	2	2	0	3	2	1	4	2	2	5	1
PF13173.10	PF13173	CL0023	P-loop_NTPase	AAA_14	AAA domain	3	3	3	10	6	3	4	4	0	4	0	5	5	4	6	4	3	2	7	9	0	10	14	5	2	3	7	5	3	5	5	4	5	4	5	5	5	4	6	5	3	2	6	4
PF13175.10	PF13175	CL0023	P-loop_NTPase	AAA_15	AAA ATPase domain	4	5	3	28	3	3	2	2	2	4	2	8	10	8	7	5	2	5	10	13	2	9	5	8	7	3	12	3	4	5	6	7	6	5	3	2	7	7	9	4	5	5	6	5
PF13191.10	PF13191	CL0023	P-loop_NTPase	AAA_16	AAA ATPase domain	17	16	15	24	8	6	18	19	8	19	8	19	18	22	14	17	19	21	19	29	8	31	18	20	11	13	33	25	25	28	15	16	22	16	21	18	18	22	12	12	15	18	17	17
PF13207.10	PF13207	CL0023	P-loop_NTPase	AAA_17	AAA domain	1	1	2	3	3	2	1	1	0	2	0	1	1	3	1	1	1	1	2	3	2	2	3	3	1	2	2	2	2	4	4	1	3	1	2	4	2	1	2	1	1	1	1	1
PF13238.10	PF13238	CL0023	P-loop_NTPase	AAA_18	AAA domain	4	5	3	8	6	3	3	4	2	7	2	4	5	5	3	7	7	4	5	4	0	4	7	7	2	5	5	7	5	5	4	7	11	5	10	6	5	7	3	3	4	5	4	6
PF13245.10	PF13245	CL0023	P-loop_NTPase	AAA_19	AAA domain	7	5	7	12	6	10	7	8	4	6	4	9	11	9	14	15	9	9	10	17	4	9	9	11	7	5	7	13	13	10	11	9	11	8	8	4	12	9	5	9	7	9	13	7
PF07724.18	PF07724	CL0023	P-loop_NTPase	AAA_2	AAA domain (Cdc48 subfamily)	5	4	7	7	5	3	8	8	4	5	4	9	5	9	8	7	7	8	9	7	3	7	6	7	3	3	7	6	6	7	6	5	11	6	6	5	6	8	6	4	5	8	9	5
PF13304.10	PF13304	CL0023	P-loop_NTPase	AAA_21	AAA domain, putative AbiEii toxin, Type IV TA system	20	22	20	57	16	15	28	28	24	18	24	52	48	48	57	49	46	53	43	52	15	42	42	48	22	21	46	44	47	40	38	30	44	34	35	29	33	47	28	31	24	56	51	18
PF13401.10	PF13401	CL0023	P-loop_NTPase	AAA_22	AAA domain	20	15	15	30	20	18	22	22	9	16	9	29	29	25	25	22	24	22	29	32	5	26	25	23	18	14	33	34	36	31	13	22	24	26	24	14	22	26	14	20	18	23	28	26
PF13476.10	PF13476	CL0023	P-loop_NTPase	AAA_23	AAA domain	5	8	5	16	2	4	5	4	5	7	5	7	10	10	11	11	8	10	11	15	1	9	7	10	7	6	8	9	9	5	7	7	6	6	5	2	10	9	7	4	6	9	10	9
PF13479.10	PF13479	CL0023	P-loop_NTPase	AAA_24	AAA domain	1	0	2	2	2	2	1	2	1	3	1	2	2	2	4	11	4	1	4	3	1	1	4	4	2	3	3	0	0	1	1	0	2	2	1	2	0	0	1	5	2	2	6	1
PF13481.10	PF13481	CL0023	P-loop_NTPase	AAA_25	AAA domain	2	2	2	4	2	3	2	3	6	4	6	1	6	4	9	11	6	4	9	11	1	3	10	3	4	3	4	7	6	2	3	3	3	6	5	2	3	4	6	9	4	5	8	1
PF13500.10	PF13500	CL0023	P-loop_NTPase	AAA_26	AAA domain	1	2	1	3	2	2	2	2	3	2	3	3	3	3	3	3	4	3	3	2	2	3	3	3	1	1	3	3	3	3	1	3	3	3	3	3	3	2	2	2	2	5	5	1
PF13514.10	PF13514	CL0023	P-loop_NTPase	AAA_27	AAA domain	0	2	0	0	0	0	0	0	0	0	0	1	0	1	0	1	0	0	1	2	0	1	0	2	0	0	1	0	0	0	1	0	0	0	0	0	0	0	0	1	0	0	0	2
PF13521.10	PF13521	CL0023	P-loop_NTPase	AAA_28	AAA domain	2	2	0	5	0	0	2	2	0	4	0	3	3	1	3	4	3	3	3	3	0	2	4	2	1	2	4	3	2	5	3	2	2	4	3	4	2	2	2	3	1	3	2	0
PF13555.10	PF13555	CL0023	P-loop_NTPase	AAA_29	P-loop containing region of AAA domain	7	10	7	14	4	4	9	9	7	7	7	13	11	16	15	11	10	13	14	15	1	11	13	12	7	6	13	12	11	9	10	7	12	9	11	6	9	18	2	6	6	10	11	9
PF07726.15	PF07726	CL0023	P-loop_NTPase	AAA_3	ATPase family associated with various cellular activities (AAA)	1	1	2	1	1	1	2	2	1	3	1	5	2	2	2	2	2	3	5	2	0	2	4	3	1	1	2	2	2	2	2	1	2	2	1	1	2	3	2	1	1	4	5	1
PF13604.10	PF13604	CL0023	P-loop_NTPase	AAA_30	AAA domain	9	7	7	10	10	13	7	7	8	13	8	10	10	8	17	12	10	11	10	16	3	11	12	10	8	7	9	14	16	8	8	10	8	10	10	4	13	10	5	10	7	8	12	10
PF13614.10	PF13614	CL0023	P-loop_NTPase	AAA_31	AAA domain	5	4	6	4	2	2	7	8	3	4	3	6	7	5	5	6	7	6	5	6	3	4	4	5	7	7	5	6	6	5	4	6	5	6	6	3	5	7	7	11	8	8	9	4
PF13654.10	PF13654	CL0023	P-loop_NTPase	AAA_32	AAA domain	1	1	1	1	0	0	1	1	0	1	0	1	1	1	1	1	1	1	1	1	0	1	1	1	0	1	1	1	1	1	1	0	1	1	1	1	1	1	1	1	1	1	1	1
PF13671.10	PF13671	CL0023	P-loop_NTPase	AAA_33	AAA domain	1	1	1	3	1	2	1	1	1	1	1	3	1	3	3	6	2	3	2	2	1	3	4	4	1	2	4	1	1	4	4	2	2	2	3	5	2	2	2	1	3	1	1	2
PF07728.18	PF07728	CL0023	P-loop_NTPase	AAA_5	AAA domain (dynein-related subfamily)	14	13	14	39	13	13	18	18	9	19	9	29	24	26	25	21	19	20	29	26	7	56	21	25	12	12	51	30	30	46	19	19	24	26	19	12	20	24	17	17	15	24	26	26
PF12775.11	PF12775	CL0023	P-loop_NTPase	AAA_7	P-loop containing dynein motor region	2	2	2	2	3	3	3	3	0	1	0	2	1	3	1	1	1	1	1	1	0	1	1	2	0	2	1	1	1	1	1	1	2	1	1	1	1	2	0	1	2	2	1	2
PF16193.9	PF16193	CL0671	AAA_lid	AAA_assoc_2	AAA C-terminal domain	1	1	0	1	0	0	1	1	0	0	0	1	1	1	2	1	1	1	1	1	1	1	1	1	1	1	1	1	1	1	1	1	1	1	1	1	1	1	1	0	1	1	1	1
PF17863.5	PF17863	CL0671	AAA_lid	AAA_lid_2	AAA lid domain	1	1	1	1	1	1	1	1	1	1	1	5	2	2	2	2	2	3	2	2	0	1	4	3	1	1	2	2	2	2	2	1	2	2	1	1	2	3	2	1	1	3	3	1
PF17862.5	PF17862	CL0671	AAA_lid	AAA_lid_3	AAA+ lid domain	1	1	1	2	2	2	1	1	1	1	1	1	2	1	2	1	2	1	2	1	1	2	1	2	3	2	2	2	2	3	3	2	1	2	2	2	2	1	1	1	2	1	1	1
PF17864.5	PF17864	CL0671	AAA_lid	AAA_lid_4	RuvB AAA lid domain	1	1	1	1	1	1	1	1	1	1	1	1	1	1	1	1	1	1	1	1	1	2	1	1	1	1	1	1	1	1	1	1	1	1	1	1	1	1	1	1	1	1	1	0
PF17871.5	PF17871	CL0671	AAA_lid	AAA_lid_9	AAA lid domain	2	1	3	2	2	1	3	3	0	2	0	4	2	4	2	2	2	2	3	3	0	2	2	3	0	2	2	3	3	2	2	2	4	2	2	2	2	3	2	2	2	3	3	2
PF08298.15	PF08298	CL0023	P-loop_NTPase	AAA_PrkA	PrkA AAA domain	4	3	3	4	0	0	3	3	0	2	0	4	4	4	4	5	5	4	4	4	3	4	3	4	1	3	4	5	5	4	4	4	3	7	4	2	5	5	3	2	2	4	4	2
PF03417.20	PF03417	CL0052	NTN	AAT	Acyl-coenzyme A:6-aminopenicillanic acid acyl-transferase	1	1	1	0	0	0	1	1	1	0	1	0	0	1	1	3	3	3	1	1	0	1	0	1	0	0	1	0	0	1	1	1	1	3	0	1	0	0	0	3	1	2	1	1
PF00696.32	PF00696			AA_kinase	Amino acid kinase family	3	3	3	5	2	2	5	5	5	4	5	8	7	5	6	7	7	8	6	9	1	6	8	5	3	4	5	7	7	5	5	6	5	5	4	5	6	7	6	6	5	7	7	2
PF00324.25	PF00324	CL0062	APC	AA_permease	Amino acid permease	1	1	0	0	1	1	2	1	5	0	5	5	4	4	3	4	4	7	1	3	0	4	2	1	2	3	3	4	4	2	2	4	5	4	3	0	2	1	2	5	5	10	9	0
PF13520.10	PF13520	CL0062	APC	AA_permease_2	Amino acid permease	1	1	0	0	2	2	2	1	8	0	8	5	4	5	3	5	6	9	2	4	0	5	2	2	3	3	4	4	4	2	2	4	5	6	3	0	2	3	4	8	6	10	9	0
PF00950.21	PF00950	CL0142	Membrane_trans	ABC-3	ABC 3 transport family	1	2	3	2	1	1	2	2	1	1	1	2	1	3	2	1	1	2	2	2	1	1	2	3	0	1	2	1	1	2	2	1	1	1	1	1	1	2	1	1	0	1	1	1
PF03109.20	PF03109	CL0016	PKinase	ABC1	ABC1 family	4	2	1	2	2	3	1	1	2	2	2	4	2	3	8	4	2	3	1	3	1	4	1	4	1	1	4	3	3	2	2	8	2	4	4	2	8	1	6	4	4	1	2	1
PF01061.28	PF01061	CL0181	ABC-2	ABC2_membrane	ABC-2 type transporter	3	1	1	3	2	2	2	2	0	1	0	5	1	2	1	3	1	2	3	3	0	5	6	4	3	3	3	1	1	4	3	2	2	2	1	4	1	1	2	3	2	1	1	1
PF12679.11	PF12679	CL0181	ABC-2	ABC2_membrane_2	ABC-2 family transporter protein	1	1	1	1	1	1	1	1	0	1	0	2	0	0	0	0	0	0	2	2	0	1	2	1	0	0	1	0	0	1	1	0	1	0	0	1	0	0	0	0	0	2	1	1
PF12698.11	PF12698	CL0181	ABC-2	ABC2_membrane_3	ABC-2 family transporter protein	2	2	2	3	2	2	2	2	0	1	0	4	1	1	1	1	1	1	3	3	0	1	3	3	1	0	3	1	1	3	3	1	1	1	1	3	1	1	1	1	1	3	2	2
PF09818.13	PF09818	CL0023	P-loop_NTPase	ABC_ATPase	Predicted ATPase of the ABC class	0	0	1	2	0	0	2	2	1	0	1	2	0	3	2	1	1	2	1	1	1	3	0	4	1	1	5	0	0	3	3	0	2	0	1	4	0	3	1	0	0	4	2	0
PF00664.27	PF00664	CL0241	ABC_membrane	ABC_membrane	ABC transporter transmembrane region	5	5	4	8	2	2	4	5	5	7	5	10	10	11	10	9	8	8	11	8	0	10	8	10	5	4	10	12	11	10	9	9	11	7	8	7	6	13	5	8	7	10	10	1
PF06472.19	PF06472	CL0241	ABC_membrane	ABC_membrane_2	ABC transporter transmembrane region 2	0	0	0	0	0	0	1	1	0	0	0	1	0	1	0	0	0	0	1	2	0	1	1	0	0	0	1	0	0	1	1	0	1	0	1	1	0	0	0	0	0	0	0	0
PF00005.31	PF00005	CL0023	P-loop_NTPase	ABC_tran	ABC transporter	24	26	26	50	17	17	34	35	32	22	32	68	57	63	72	66	58	67	60	64	23	60	61	57	26	32	56	59	59	55	50	40	66	46	46	43	40	63	31	42	39	62	60	17
PF03886.17	PF03886	CL0342	TolB_N	ABC_trans_aux	ABC-type transport auxiliary lipoprotein component	0	1	0	0	0	0	0	0	1	0	1	1	1	2	1	2	2	2	1	1	0	1	1	1	1	1	1	1	1	1	1	2	1	2	2	0	1	0	1	2	2	0	0	0
PF16326.9	PF16326			ABC_tran_CTD	ABC transporter C-terminal domain	2	2	1	1	1	1	2	2	1	2	1	1	1	1	1	2	1	2	2	3	1	1	2	1	1	1	2	2	2	1	0	2	1	1	2	2	2	1	1	0	1	2	2	2
PF12848.11	PF12848	CL0023	P-loop_NTPase	ABC_tran_Xtn	ABC transporter	3	3	3	4	3	3	4	4	2	4	2	5	4	5	4	4	4	4	4	4	2	4	4	4	2	2	4	4	4	4	3	4	4	4	4	3	4	4	2	3	4	4	4	3
PF03806.17	PF03806	CL0182	IT	ABG_transport	AbgT putative transporter family	0	0	0	4	0	0	3	3	2	0	2	8	1	6	1	3	4	3	4	5	3	2	5	4	1	2	2	1	1	2	1	1	1	1	1	2	1	1	1	2	1	3	4	0
PF00561.24	PF00561	CL0028	AB_hydrolase	Abhydrolase_1	alpha/beta hydrolase fold	5	6	6	14	3	3	10	10	9	9	9	14	12	23	11	16	15	18	14	17	2	11	15	18	3	6	10	11	11	10	8	8	17	12	10	9	8	12	8	8	8	21	21	3
PF20408.2						1	1	1	1	0	0	1	1	1	0	1	1	1	1	2	2	1	1	0	1	0	1	1	1	0	0	1	1	1	1	1	0	4	0	0	1	1	0	1	0	0	1	1	0
PF12697.11	PF12697	CL0028	AB_hydrolase	Abhydrolase_6	Alpha/beta hydrolase family	5	7	5	13	2	1	9	8	7	7	7	12	9	21	11	14	14	17	12	14	2	10	14	18	3	6	9	7	8	9	6	6	16	8	8	8	7	11	7	7	8	17	17	3
PF08843.15	PF08843	CL0260	NTP_transf	AbiEii	Nucleotidyl transferase AbiEii toxin, Type IV TA system	0	0	1	1	0	0	0	0	2	0	2	1	3	0	0	1	0	0	4	0	0	2	1	2	0	0	2	0	0	0	1	0	0	1	1	0	1	0	1	1	0	0	1	0
PF13338.10	PF13338	CL0123	HTH	AbiEi_4	Transcriptional regulator, AbiEi antitoxin	0	0	0	0	0	0	0	0	0	0	0	0	1	0	0	0	0	0	1	0	0	0	0	0	0	0	1	0	0	0	0	0	0	0	1	0	0	0	0	0	0	0	0	0
PF03992.20	PF03992	CL0032	Dim_A_B_barrel	ABM	Antibiotic biosynthesis monooxygenase	0	0	0	0	0	0	0	0	0	0	0	1	0	2	2	2	2	5	0	0	0	0	2	2	0	0	2	1	1	0	2	0	3	0	0	2	0	0	0	0	0	3	4	0
PF16177.9	PF16177	CL0378	ANL	ACAS_N	Acetyl-coenzyme A synthetase N-terminus	2	2	2	3	1	1	2	2	0	1	0	3	2	3	2	3	2	3	3	3	0	3	3	3	2	2	3	2	2	3	3	2	4	2	1	1	2	2	2	1	1	2	2	0
PF13000.11	PF13000	CL0015	MFS	Acatn	Acetyl-coenzyme A transporter 1	2	2	1	1	0	0	2	2	0	1	0	2	1	1	1	1	1	1	2	2	0	1	2	1	1	1	1	1	1	1	1	1	1	1	1	1	1	1	0	0	1	1	1	1
PF03255.18	PF03255	CL0127	ClpP_crotonase	ACCA	Acetyl co-enzyme A carboxylase carboxyltransferase alpha subunit	1	1	1	1	1	1	1	1	1	1	1	1	1	1	1	1	1	1	1	1	0	1	1	1	1	1	1	1	1	1	0	1	1	1	1	1	1	1	1	1	1	1	1	1
PF00871.21	PF00871	CL0108	Actin_ATPase	Acetate_kinase	Acetokinase family	0	1	0	1	1	0	1	1	1	1	1	1	1	1	1	1	1	1	1	1	1	1	1	1	1	1	1	1	1	1	1	1	1	1	2	1	1	0	1	1	1	1	1	0
PF02550.19	PF02550	CL0246	ISOCOT_Fold	AcetylCoA_hydro	Acetyl-CoA hydrolase/transferase N-terminal domain	0	0	0	0	0	0	0	0	0	0	0	0	0	1	0	0	0	0	1	1	0	0	0	1	0	1	1	0	0	1	1	0	0	0	0	0	0	0	0	0	0	0	0	0
PF13336.10	PF13336	CL0246	ISOCOT_Fold	AcetylCoA_hyd_C	Acetyl-CoA hydrolase/transferase C-terminal domain	0	0	0	0	0	0	0	0	0	0	0	0	0	1	0	1	2	1	1	1	0	0	0	1	1	2	1	0	0	1	1	0	0	0	0	1	0	0	0	0	1	0	0	0
PF00583.29	PF00583	CL0257	Acetyltrans	Acetyltransf_1	Acetyltransferase (GNAT) family	2	3	8	18	2	2	10	10	6	3	6	19	14	49	14	28	23	30	20	20	4	13	22	33	8	9	23	16	15	13	14	12	26	9	10	13	7	12	7	13	8	21	16	2
PF13673.11	PF13673	CL0257	Acetyltrans	Acetyltransf_10	Acetyltransferase (GNAT) domain	1	0	3	9	1	1	4	4	2	3	2	14	7	32	5	15	13	17	11	12	3	8	13	17	4	4	14	6	6	6	7	3	14	1	5	8	4	5	3	7	3	16	10	0
PF13720.10	PF13720			Acetyltransf_11	Udp N-acetylglucosamine O-acyltransferase	1	1	1	1	1	1	1	1	1	1	1	1	1	1	1	1	1	1	21	1	1	1	1	1	1	1	1	1	1	1	0	1	1	1	1	1	1	1	1	1	1	1	1	1
PF13302.11	PF13302	CL0257	Acetyltrans	Acetyltransf_3	Acetyltransferase (GNAT) domain	2	2	4	9	1	1	4	4	2	1	2	5	6	20	5	12	8	13	7	7	2	6	5	11	2	2	11	9	8	7	7	7	14	4	4	4	3	5	3	2	2	10	4	2
PF13420.11	PF13420	CL0257	Acetyltrans	Acetyltransf_4	Acetyltransferase (GNAT) domain	1	1	2	8	1	1	2	2	1	1	1	3	6	9	3	5	4	6	3	3	1	4	3	8	2	2	6	6	6	3	3	3	7	2	2	3	2	2	2	2	2	3	3	1
PF13444.10	PF13444	CL0257	Acetyltrans	Acetyltransf_5	Acetyltransferase (GNAT) domain	0	0	1	0	0	0	0	0	0	0	0	1	0	1	1	1	2	1	1	1	0	0	1	1	0	0	1	0	0	1	1	0	1	0	0	1	0	0	1	0	0	2	2	0
PF13508.11	PF13508	CL0257	Acetyltrans	Acetyltransf_7	Acetyltransferase (GNAT) domain	1	1	4	12	1	1	7	7	4	3	4	16	13	36	12	21	17	24	15	16	3	9	15	20	7	7	15	14	14	8	9	8	17	7	9	10	6	10	5	11	6	17	15	1
PF13523.10	PF13523	CL0257	Acetyltrans	Acetyltransf_8	Acetyltransferase (GNAT) domain	1	1	1	1	0	0	2	2	1	0	1	1	3	4	4	3	3	2	1	1	0	1	1	0	1	2	2	3	3	1	1	2	1	2	1	0	2	0	2	1	1	0	1	1
PF03767.18	PF03767	CL0137	HAD	Acid_phosphat_B	HAD superfamily, subfamily IIIB (Acid phosphatase)	1	2	1	1	0	0	1	1	0	0	0	1	1	2	1	1	1	1	1	2	1	1	1	1	1	1	1	1	1	1	0	1	2	1	1	1	1	0	2	1	1	0	1	0
PF00330.24	PF00330			Aconitase	Aconitase family (aconitate hydratase)	1	1	1	3	1	1	2	2	0	1	0	4	3	3	3	3	3	3	3	3	2	4	3	3	1	1	3	3	3	3	2	2	3	3	3	2	3	3	2	2	1	2	3	1
PF06434.17	PF06434	CL0364	Leu-IlvD	Aconitase_2_N	Aconitate hydratase 2 N-terminus	1	1	1	1	1	1	1	1	0	1	0	1	1	1	1	1	1	1	1	1	0	1	1	1	1	1	1	2	1	1	1	1	1	1	1	1	1	1	0	1	1	1	1	1
PF11791.12	PF11791			Aconitase_B_N	Aconitate B N-terminal domain	1	1	1	1	1	1	1	1	0	1	0	1	1	1	1	1	1	1	1	1	0	1	1	1	1	1	1	1	1	1	1	1	1	1	1	1	1	1	0	1	1	1	1	1
PF00694.23	PF00694	CL0364	Leu-IlvD	Aconitase_C	Aconitase C-terminal domain	0	0	0	2	0	0	1	1	0	0	0	2	2	2	2	2	2	2	2	2	0	2	2	2	0	0	2	2	2	2	2	2	2	2	2	1	2	2	2	1	0	1	2	0
PF01648.24	PF01648	CL0670	4PPT	ACPS	4'-phosphopantetheinyl transferase superfamily	1	1	1	2	1	1	1	1	1	1	1	2	1	2	1	2	2	1	1	1	0	1	1	1	1	1	1	2	2	1	1	2	1	1	1	1	1	1	1	2	0	1	1	1
PF08545.14	PF08545	CL0046	Thiolase	ACP_syn_III	3-Oxoacyl-[acyl-carrier-protein (ACP)] synthase III	1	0	1	1	0	0	1	1	0	0	0	0	3	3	1	2	1	1	0	1	1	1	0	2	0	0	1	3	3	1	1	0	2	1	2	1	3	1	1	0	0	1	2	0
PF08541.14	PF08541	CL0046	Thiolase	ACP_syn_III_C	3-Oxoacyl-[acyl-carrier-protein (ACP)] synthase III C terminal	0	0	2	1	0	0	1	1	0	0	0	0	4	3	1	3	2	2	0	1	1	1	0	2	0	1	1	6	6	1	1	0	2	1	2	1	3	1	1	1	1	1	1	0
PF00873.23	PF00873	CL0322	RND_permease	ACR_tran	AcrB/AcrD/AcrF family	4	5	5	4	1	1	4	4	5	1	5	15	7	16	10	16	13	14	11	12	2	9	15	12	5	3	5	13	12	4	4	3	10	11	7	3	4	6	18	5	5	7	8	2
PF01842.29	PF01842	CL0070	ACT	ACT	ACT domain	3	5	5	6	2	1	5	5	3	3	3	7	6	7	8	7	6	6	7	7	3	6	8	6	3	3	6	7	7	6	5	6	6	6	6	3	6	8	6	2	3	7	8	1
PF00022.23	PF00022	CL0108	Actin_ATPase	Actin	Actin	1	1	1	1	1	1	1	1	0	1	0	1	1	1	1	1	1	1	1	1	1	1	1	1	0	1	1	1	1	1	1	1	1	1	1	1	1	1	1	1	1	1	1	1
PF10000.13	PF10000	CL0070	ACT	ACT_3	ACT domain	0	0	0	0	0	0	0	0	0	0	0	0	1	0	1	0	0	0	0	0	0	2	0	0	0	0	1	1	1	1	1	0	0	0	0	1	0	0	0	0	0	0	0	0
PF13291.10	PF13291	CL0070	ACT	ACT_4	ACT domain	2	2	3	3	2	2	2	2	2	2	2	2	3	3	3	3	3	3	2	2	3	3	2	3	1	2	3	3	3	3	3	2	3	3	3	0	3	2	2	2	2	3	2	2
PF13710.10	PF13710	CL0070	ACT	ACT_5	ACT domain	0	0	0	2	0	0	1	1	0	0	0	1	2	2	2	2	2	2	1	1	1	2	2	2	0	0	2	2	2	2	2	2	2	2	2	2	2	2	2	0	0	3	2	0
PF13740.10	PF13740	CL0070	ACT	ACT_6	ACT domain	1	1	0	0	0	0	0	0	0	1	0	1	1	1	1	1	1	1	1	1	0	1	1	1	0	1	1	1	1	1	1	1	1	1	1	0	1	1	1	1	1	2	2	0
PF13840.10	PF13840	CL0070	ACT	ACT_7	ACT domain	1	1	1	1	1	1	1	1	0	1	0	2	2	1	2	2	2	2	2	2	0	2	2	1	1	1	2	2	2	2	2	1	1	1	1	2	1	2	2	1	1	1	1	1
PF21086.1						0	0	0	0	0	0	0	0	0	1	0	1	1	1	0	1	0	0	1	1	0	0	1	1	0	0	1	0	0	0	0	1	0	0	1	0	1	1	1	0	0	1	1	0
PF20791.1						0	0	0	0	0	0	1	1	0	0	0	0	0	0	0	0	1	1	0	0	0	1	0	0	0	0	1	0	0	0	0	0	0	1	0	0	0	1	1	0	0	1	1	0
PF00441.28	PF00441	CL0087	Acyl-CoA_dh	Acyl-CoA_dh_1	Acyl-CoA dehydrogenase, C-terminal domain	2	4	4	4	0	0	4	4	1	4	1	5	5	23	15	18	22	18	5	5	2	4	9	20	0	0	4	8	8	4	4	1	16	6	4	4	5	6	8	4	2	11	11	1
PF08028.15	PF08028	CL0087	Acyl-CoA_dh	Acyl-CoA_dh_2	Acyl-CoA dehydrogenase, C-terminal domain	2	2	2	2	0	0	2	2	1	2	1	4	3	14	10	12	15	12	2	2	1	2	6	12	0	0	2	5	5	2	2	0	9	5	2	2	3	5	6	2	0	9	8	0
PF12806.11	PF12806			Acyl-CoA_dh_C	Acetyl-CoA dehydrogenase C-terminal like	0	2	2	2	0	0	2	2	1	2	1	2	2	5	2	3	3	3	2	2	1	2	2	3	0	0	2	2	2	2	2	1	3	2	2	2	2	1	1	2	2	4	4	0
PF02770.23	PF02770			Acyl-CoA_dh_M	Acyl-CoA dehydrogenase, middle domain	2	4	4	4	0	0	4	4	0	4	0	5	5	21	13	16	18	17	5	5	1	4	8	18	0	0	4	8	8	4	4	1	15	5	4	4	5	6	7	4	2	11	11	1
PF02771.20	PF02771	CL0544	AcylCoA_ox_dh_N	Acyl-CoA_dh_N	Acyl-CoA dehydrogenase, N-terminal domain	2	4	4	4	0	0	4	4	0	4	0	6	5	23	15	18	23	18	4	4	1	4	10	20	0	0	4	8	8	4	4	1	16	5	4	4	5	6	8	5	2	9	9	1
PF12418.12	PF12418			AcylCoA_DH_N	Acyl-CoA dehydrogenase N terminal	0	2	2	2	0	0	2	2	0	2	0	2	2	5	2	3	3	3	2	2	1	2	2	3	0	0	2	2	2	2	2	1	3	2	2	2	2	1	1	2	2	3	3	0
PF00708.22	PF00708	CL0622	Acylphosphatase	Acylphosphatase	Acylphosphatase	0	0	0	1	0	0	1	1	1	0	1	1	1	1	1	1	1	1	1	1	1	1	1	1	2	1	1	1	1	1	1	1	1	1	1	1	1	1	1	1	2	1	1	1
PF01553.25	PF01553	CL0228	Acyltransferase	Acyltransferase	Acyltransferase	2	4	5	5	2	2	5	5	6	3	6	7	6	9	8	8	9	7	7	7	4	6	7	9	2	1	7	7	7	6	6	3	7	6	4	4	5	6	5	4	4	7	6	3
PF19576.3						0	0	1	0	0	0	0	0	0	0	0	1	0	1	1	1	2	1	1	1	0	0	1	1	0	0	1	0	0	1	1	0	1	0	0	1	0	0	0	0	0	1	1	0
PF00698.25	PF00698	CL0323	Patatin	Acyl_transf_1	Acyl transferase domain	1	1	1	1	1	1	1	1	1	1	1	1	1	1	1	1	1	1	1	1	1	1	1	1	1	1	1	1	1	1	1	1	1	1	1	1	1	1	1	1	1	1	1	1
PF01757.26	PF01757	CL0316	Acyl_transf_3	Acyl_transf_3	Acyltransferase family	2	0	0	7	0	0	0	0	3	0	3	1	4	1	1	1	1	0	0	1	1	1	1	2	5	3	3	2	2	1	1	0	1	1	2	1	0	1	0	4	2	1	1	0
PF03352.17	PF03352			Adenine_glyco	Methyladenine glycosylase	0	0	1	1	0	0	1	1	1	0	1	2	1	2	1	1	1	1	2	2	1	1	2	2	1	1	2	1	1	2	1	1	2	1	1	2	1	1	1	1	0	2	2	1
PF00709.25	PF00709	CL0023	P-loop_NTPase	Adenylsucc_synt	Adenylosuccinate synthetase	1	1	1	1	1	0	1	1	0	1	0	1	1	1	1	1	1	1	1	1	1	1	1	1	1	1	1	1	1	1	1	1	1	1	1	1	1	1	1	1	1	1	1	1
PF08240.16	PF08240	CL0296	GroES	ADH_N	Alcohol dehydrogenase GroES-like domain	2	3	1	4	5	5	2	2	3	2	3	4	4	6	4	7	4	8	5	5	0	4	5	6	2	4	4	4	4	2	3	4	8	5	3	1	4	3	3	3	3	7	8	1
PF16884.9	PF16884	CL0296	GroES	ADH_N_2	N-terminal domain of oxidoreductase	0	0	0	1	0	0	1	1	0	0	0	1	1	1	1	0	0	0	1	1	0	1	1	1	0	0	1	1	1	1	1	0	2	1	0	0	0	1	1	1	0	0	0	0
PF00106.29	PF00106	CL0063	NADP_Rossmann	adh_short	short chain dehydrogenase	7	9	10	12	5	5	15	13	12	8	12	20	19	42	27	48	44	44	17	20	7	14	27	37	9	10	13	21	21	12	13	13	41	26	19	9	14	10	18	14	8	32	33	9
PF13561.10	PF13561	CL0063	NADP_Rossmann	adh_short_C2	Enoyl-(Acyl carrier protein) reductase	5	8	9	11	4	4	13	11	13	7	13	16	16	39	25	45	40	39	13	16	6	11	23	33	8	8	11	18	18	10	11	7	37	22	15	8	12	8	19	11	7	30	30	8
PF00107.30	PF00107	CL0063	NADP_Rossmann	ADH_zinc_N	Zinc-binding dehydrogenase	2	3	1	5	5	5	3	3	6	2	6	5	5	7	5	7	5	8	6	6	0	5	6	7	3	5	5	5	5	5	4	5	10	6	3	2	4	4	6	7	3	7	8	1
PF13602.10	PF13602	CL0063	NADP_Rossmann	ADH_zinc_N_2	Zinc-binding dehydrogenase	0	1	0	3	1	1	1	1	4	1	4	3	2	3	2	4	3	4	3	3	0	2	4	3	0	2	3	2	2	3	2	1	5	2	0	2	1	2	3	1	1	5	4	1
PF11559.12	PF11559			ADIP	Afadin- and alpha -actinin-Binding	0	0	0	1	0	0	0	0	0	0	0	1	0	0	0	0	0	0	1	1	0	1	0	0	0	0	1	0	0	0	0	1	0	0	0	0	0	0	0	0	0	0	0	0
PF00406.26	PF00406	CL0023	P-loop_NTPase	ADK	Adenylate kinase	1	1	1	1	1	1	1	1	0	1	0	1	1	1	1	1	1	1	1	1	1	1	1	1	1	1	1	1	1	1	1	1	1	1	1	1	1	1	1	1	1	1	1	1
PF05191.18	PF05191			ADK_lid	Adenylate kinase, active site lid	1	1	1	1	1	1	1	1	0	1	0	1	1	1	1	1	1	1	1	1	1	1	1	1	1	1	1	1	1	1	1	1	1	1	1	1	1	1	1	1	0	1	1	1
PF19627.3						0	0	0	0	0	0	0	0	0	0	0	0	0	0	0	0	0	0	0	0	0	11	0	0	0	0	4	0	0	3	0	0	0	0	0	0	0	0	0	0	0	0	0	0
PF05221.21	PF05221	CL0325	Form_Glyc_dh	AdoHcyase	S-adenosyl-L-homocysteine hydrolase	0	0	0	1	0	0	1	1	0	1	0	1	1	1	1	1	1	1	1	1	1	1	1	1	1	1	1	1	1	1	1	1	1	1	0	1	1	1	1	1	1	1	1	0
PF00670.25	PF00670	CL0063	NADP_Rossmann	AdoHcyase_NAD	S-adenosyl-L-homocysteine hydrolase, NAD binding domain	1	2	0	2	0	0	3	3	0	1	0	2	1	3	1	1	2	3	2	1	2	2	2	3	1	1	2	1	1	2	2	1	1	1	0	2	1	1	1	1	1	1	1	0
PF02675.19	PF02675	CL0407	TBP-like	AdoMet_dc	S-adenosylmethionine decarboxylase	0	0	0	1	0	0	1	1	0	0	0	0	0	0	0	0	1	1	0	0	0	1	0	0	0	1	1	0	0	1	1	0	0	0	0	1	0	0	1	1	1	1	1	0
PF03747.18	PF03747			ADP_ribosyl_GH	ADP-ribosylglycohydrolase	0	0	0	1	0	0	0	0	1	0	1	1	3	2	1	1	1	1	2	3	0	2	1	2	1	1	2	4	4	1	1	2	1	1	3	1	1	0	1	1	1	2	2	0
PF03969.20	PF03969	CL0023	P-loop_NTPase	AFG1_ATPase	AFG1-like ATPase	1	1	1	1	1	1	1	1	1	1	1	1	1	1	1	1	1	1	1	1	0	1	1	1	1	1	1	1	1	1	1	1	1	1	1	1	1	1	1	1	1	1	1	1
PF00578.25	PF00578	CL0172	Thioredoxin	AhpC-TSA	AhpC/TSA family	5	4	6	7	6	5	6	6	5	6	5	10	6	14	9	11	11	12	8	9	6	9	10	12	3	6	9	6	6	8	8	4	13	7	6	8	6	6	4	6	6	14	13	3
PF01594.20	PF01594			AI-2E_transport	AI-2E family transporter	3	2	2	3	1	1	2	2	2	2	2	3	2	3	3	3	3	3	3	3	1	3	3	3	2	3	3	2	2	3	3	1	2	4	3	3	2	3	3	3	3	2	2	1
PF01808.22	PF01808	CL0109	CDA	AICARFT_IMPCHas	AICARFT/IMPCHase bienzyme	1	1	1	1	1	1	1	1	0	1	0	1	1	1	1	1	1	1	1	1	0	1	1	1	0	1	1	1	1	1	1	0	1	1	0	1	1	2	0	1	1	1	1	0
PF04548.20	PF04548	CL0023	P-loop_NTPase	AIG1	AIG1 family	3	2	2	2	4	4	3	3	1	2	1	2	2	2	2	2	3	3	2	4	2	2	2	2	3	2	4	2	2	2	1	2	2	2	2	1	3	2	1	1	3	2	2	2
PF00731.24	PF00731	CL0224	DHQS	AIRC	AIR carboxylase	1	1	1	1	1	1	2	2	0	1	0	2	1	1	1	3	2	2	2	2	1	1	2	1	0	1	1	1	1	1	1	1	2	1	1	1	1	1	1	2	1	1	2	1
PF00586.28	PF00586			AIRS	AIR synthase related protein, N-terminal domain	2	2	3	2	2	2	3	3	3	1	3	4	3	3	3	3	3	3	3	4	0	2	4	3	2	2	3	3	3	3	2	3	3	4	3	3	3	3	2	4	3	4	4	2
PF02769.26	PF02769			AIRS_C	AIR synthase related protein, C-terminal domain	3	3	4	3	3	3	4	4	4	2	4	5	4	4	4	4	4	4	4	4	1	4	5	4	2	4	4	4	4	4	4	4	4	5	4	4	4	3	2	5	4	5	5	3
PF00490.25	PF00490	CL0036	TIM_barrel	ALAD	Delta-aminolevulinic acid dehydratase	1	1	1	1	1	1	1	1	1	1	1	1	1	1	1	1	1	1	1	1	1	1	1	1	1	1	1	1	1	1	1	1	1	1	1	1	1	0	1	1	1	1	1	1
PF01262.25	PF01262	CL0063	NADP_Rossmann	AlaDh_PNT_C	Alanine dehydrogenase/PNT, C-terminal domain	4	6	3	6	6	6	5	5	2	3	2	6	5	6	6	4	7	7	5	6	2	6	6	4	1	4	6	5	5	6	5	5	9	5	6	4	5	8	5	3	7	5	4	3
[truncated: 6,265 more rows]
[truncated: 10 more columns]

## Sheet: Supplementary Data 6
Supplementary Data 6 - Counts of selected functional features annotated in the Endozoicomonadaceae genomes (N=50). Values of each entry represent the respective number of COGs per genome, with the exception of Ephrins and Dimethyl-sulfonioproprionate lyases which were annotated using the Pfam database, and chitinases which were annotated using both COG and Pfams. The category 'Carbo-hydrate degra…
[truncated: 51 more rows]
